# Supplementary material for: Genetic diversity and haplotype structure of the CelTOS gene in Plasmodium falciparum from Jazan Province, Saudi Arabia: implications for vaccine development and malaria elimination
Source: Front Cell Infect Microbiol. 2026 Jan 28;15:1660506. doi: 10.3389/fcimb.2025.1660506 (PMC12891083; doi:10.3389/fcimb.2025.1660506)
Supplement: Supplementary file 1 [file DataSheet1.xlsx]

## Sheet: Traits
Sequences ID	Region	Age	Nationality	Season	Sex	Parasite density	Sequence
1_CTPFO_Consensus.seq	region1	50	Nationality1	Summer	2	PD 4	TGTTAGTTCATAACAACAATTTTCATAATTTTAAGAAATGATTATTCCTTATTATTTTCAAAATTATAATTCTCTCCATGTAGTTTTATTTTTTATCTCATATTTTGATTTCATTTTATGTTATTGTTTTTTTTTTTTTTTTTTTTTTTGTTTTGTTTTCGTGTGATTTTTAATCGAAAAAATCATCTGATAAATTTTCTTCACTTTCTGAGACGTCTGATGATTTGTAATTCCATATCTCATCAGAAACATTCACACCTACAGCTGTTTCTACCTTATTAAATAAAGATGTTAATACTGGTACTATTATACCATATGTTGCTGGGTCGACTTTTGGTGGTTTAACATTTTCAGCTACGACTTTTTCGACTGATGGCAATCCTACTTTGATTAATTCCT…
2_CTPFO_Consensus.seq	region1	25	Nationality2	Summer	1	PD 4	ATTTATATGTGTACTAACTATATTCTTAAATGTTAGTTCATAACAACAATTTTCATAATTTTAAGAAATGATTATTCCTTATTATTTTCAAAATTATAATTCTCTCCATGTAGTTTTATTTTTTATCTCATATTTTGATTTCATTTTATGTTATTGTTTTTTTTTTTTTTTTTTTTTTTGTTTTGTTTTCGTGTGATTTTTAATCGAAAAAATCATCTGATAAATTTTCTTCACTTTCTGAGACGTCTGGTGAATTGTAATTCCATATGTCATCAGAAACATTCGCACCTACAGCTGTTTCTACCTTATTAAATAAAGATGTTAATACTGGTACTATTATACCATATGTTGCTGGGTCGACTTTTGGTGGTTTAACATTTTCAGCTACGACTTTTTCGA…
3_CTPFO_Consensus.seq	region1	26	Nationality2	Summer	1	PD 4	ATTTATATGTGTACTAACTATATTCTTAAATGTTAGTTCATAACAACAATTTTCATAATTTTAAGAAATGATTATTCCTTATTATTTTCAAAATTATAATTCTCTCCATGTAGTTTTATTTTTTATCTCATATTTTGATTTCATTTTATGTTATTGTTTTTTTTTTTTTTTTTTTTTTTGTTTTGTTTTCGTGTGATTTTTAATCGAAAAAATCATCTGATAAATTTTCTTCACTTTCTGAGACGTCTGATGAATTGTAATTCCATATCTCATCAGAAACATTCGCACCTACAGCTGTTTCTACCTTATTAAATAAAGATGTTAATACTGGTACTATTATACCATATGTTGCTGGGTCGACTTTTGGTGGTTTAACATTTTCAGCTACGAGTTTTTCGA…
4_CTPFO.seq	region1	18	Nationality2	Summer	1	PD 2	TAGTTCATAACAACAATTTTCATAATTTTAAGAAATGATTATTCCTTATTATTTTCAAAATTATAATTCTCTCCATGTAGTTTTATTTTTTATCTCATATTTTGATTTCATTTTATGTTATTGTTTTTTTTTTTTTTTTTTTTTTTGTTTTGTTTTCGTGTGATTTTTAATCGAAAAAATCATCTGATAAATTTTCTTCACTTTCTGGGACGTCTGATGAATTGTAATTCCATATCTCATCAGAAACATTCGCACCTACAGCTGTTTCTACCTTATTAAATAAAGATGTTAATACTGGTACTATTATACCATATGTTGCTGGGTCGACTTTTGGTGGTTTAACATTTTCAGCTATGAGATTTTCGACTGATGGCAATCCTACTTTGATTAATTCCTTTA…
6_CTPFO_Consensus.seq	region1	22	Nationality2	Summer	1	PD 4	ATTTATATGTGTACTAACTATATTCTTAAATGTTAGTTCATAACAACAATTTTCATAATTTTAAGAAATGATTATTCCTTATTATTTTCAAAATTATAATTCTCTCCATGTAGTTTTATTTTTTATCTCATATTTTGATTTCATTTTATGTTATTGTTTTTTTTTTTTTTTTTTTTTTTGTTTTGTTTTCGTGTGATTTTTAATCGAAAAAATCATCTGATAAATTTTCTTCACTTTCTGGGACGTCTGATGAATTGTAATTCCATATCTCATCAGAAACATTCGCACCTACAGCTGTTTCTACCTTATTAAATAAAGATGTTAATACTGGTACTATTATACCATATGTTGCTGGGTCGACTTTTGGTGGTTTAACATTTTCAGCTATGAGATTTTCGA…
8_CTPFO_Consensus.seq	region1	21	Nationality2	Summer	1	PD 4	ATTTATATGTGTACTAACTATATTCTTAAATGTTAGTTCATAACAACAATTTTCATAATTTTAAGAAATGATTATTCCTTATTATTTTCAAAATTATAATTCTCTCCATGTAGTTTTATTTTTTATCTCATATTTTGATTTCATTTTATGTTATTGTTTTTTTTTTTTTTTTTTTTTTTGTTTTGTTTTCGTGTGATTTTTAATCGAAAAAATCATCTGATAAATTTTCTTCACTTTCTGAGACGTCTGGTGAATTGTAATTCCATATGTCATCAGAAACATTCGTACCTACAGCTGTTTCTACCTTATTAAATAAAGATGTTAATACTGGTACTATTATACCATATGTTGCTGGGTCGACTTTTGGTGGTTTAACATTTTCAGCTATGAGATTTTCGA…
9_CTPFO_Consensus.seq	region1	27	Nationality2	Summer	1	PD 4	ATTTATATGTGTACTAACTATATTCTTAAATGTTAGTTCATAACAACAATTTTCATAATTTTAAGAAATGATTATTCCTTATTATTTTCAAAATTATAATTCTCTCCATGTAGTTTTATTTTTTATCTCATATTTTGATTTCATTTTATGTTATTGTTTTTTTTTTTTTTTTTTTTTTTGTTTTGTTTTCGTGTGATTTTTAATCGAAAAAATCATCTGATAAATTTTCTTCACTTTCTGAGACGTCTGGTGAATTGTAATTCCATATGTCATCAGAAACATTCGCACCTACAGCTGTTTCTACCTTATTAAATAAAGATGTTAATACTGGTACTATTATACCATATGTTGCTGGGTCGACTTTTGGTGGTTTAACAtTTTCAGCTACGAGTTTTTCGA…
10_CTPFO_Consensus.seq	region1	28	Nationality2	Summer	1	PD 4	TTATATGTGTACTAACTATATTCTTAAATGTTAGTTCATAACAACAATTTTCATAATTTTAAGAAATGATTATTCCTTATTATTTTCAAAATTATAATTCTCTCCATGTAGTTTTATTTTTTATCTCATATTTTGATTTCATTTTATGTTATTGTTTTTTTTTTTTTTTTTTTTTTTGTTTTGTTTTCGTGTGATTTTTAATCGAAAAAATCATCTGATAAATTTTCTTCACTTTCTGGGACGTCTGATGTATTGTAATTCCATATCTCATCAGAAACATTCACACCTACAGCTGTTTCTACCTTATTAAATAAAGATGTTAATACTGGTACTATTATACCATATGTTGCTGGGTCGACTTTTGGTGGTTTAACATTTTCAGCTACGACTTTTTCGACT…
12_CTPFO_Consensus.seq	region1	13	Nationality2	Summer	1	PD 3	TATTCTTAAATGTTAGTTCATAACAACAATTTTCATAATTTTAAGAAATGATTATTCCTTATTATTTTCAAAATTATAATTCTCTCCATGTAGTTTTATTTTTTATCTCATATTTTGATTTCATTTTATGTTATTGTTTTTTTTTTTTTTTTTTTTTTTGTTTTGTTTTCGTGTGATTTTTAATCGAAAAAATCATCTGATAAATTTTCTTCACTTTCTGGGACGTCTGATGTATTGTAATTCCATATCTCATCAGAAACATTCGCACCTACAGCTGTTTCTACCTTATTAAATAAAGATGTTAATACTGGTACTATTATACCATATGTTGCTGGGTCGACTTTTGGTGGTTTAACATTTTCAGCTATGAGTTTTTCGACTGGTGGCAATCCTACTTTG…
13_CTPFO_Consensus.seq	region1	20	Nationality2	Summer	1	PD 2	TTTTCATAATTTTAAGAAATGATTATTCCTTATTATTTTCAAAATTATAATTCTCTCCATGTAGTTTTATTTTTTATCTCATATTTTGATTTCATTTTATGTTATTGTTTTTTTTTTTTTTTTTTTTTTTGTTTTGTTTTCGTGTGATTTTTAATCGAAAAAATCATCTGATAAATTTTCTTCACTTTCTGGGACGTCTGATGTATTGTAATTCCATATCTCATCAGAAACATTCGCACCTACAGCTGTTTCTACCTTATTAAATAAAGATGTTAATACTGGTACTATTATACCATATGTTGCTGGGTCGACTTTTGGTGGTTTAACATTTTCAGCTATGAGTTTTTCGACTGGTGGCAATCCTACTTTGATTAATTCCTTTAACATAAGTTTTGCGTG…
15_CTPFO_Consensus.seq	region2	16	Nationality1	Summer	1	PD 4	ATATGTGTACTAACTATATTCTTAAATGTTAGTTCATAACAACAATTTTCATAATTTTAAGAAATGATTATTCCTTATTATTTTCAAAATTATAATTCTCTCCATGTAGTTTTATTTTTTATCTCATATTTTGATTTCATTTTATGTTATTGTTTTTTTTTTTTTTTTTTTTTTTGTTTTGTTTTCGTGTGATTTTTAATCGAAAAAATCATCTGATAAATTTTCTTCACTTTCTGAGACGTCTGGTGAATTGTAATTCCATATGTCATCAGAAACATTCGCACCTACAGCTGTTTCTACCTTATTAAATAAAGATGTTAATACTGGTACTATTATACCATATGTTGCTGGGTCGACTTTTGGTGGTTTAACATTTTCAGCTACGAGTTTTTCGACTGA…
16_CTPFO_Consensus.seq	region2	13	Nationality1	Summer	2	PD 4	ATATGTGTACTAACTATATTCTTAAATGTTAGTTCATAACAACAATTTTCATAATTTTAAGAAATGATTATTCCTTATTATTTTCAAAATTATAATTCTCTCCATGTAGTTTTATTTTTTATCTCATATTTTGATTTCATTTTATGTTATTGTTTTTTTTTTTTTTTTTTTTTTTGTTTTGTTTTCGTGTGATTTTTAATCGAAAAAATCATCTGATAAATTTTCTTCACTTTCTGAGACGTCTGGTGAATTGTAATTCCATATGTCATCAGAAACATTCGCACCTACAGCTGTTTCTACCTTATTAAATAAAGATGTTAATACTGGTACTATTATACCATATGTTGCTGGGTCGACTTTTGGTGGTTTAACATTTTCAGCTACGAGTTTTTCGACTGA…
19_CTPFO_Consensus.seq	region1	27	Nationality2	Summer	2	PD 4	ATTTATATGTGTACTAACTATATTCTTAAATGTTAGTTCATAACAACAATTTTCATAATTTTAAGAAATGATTATTCCTTATTATTTTCAAAATTATAATTCTCTCCATGTAGTTTTATTTTTTATCTCATATTTTGATTTCATTTTATGTTATTGTTTTTTTTTTTTTTTTTTTTTTTGTTTTGTTTTCGTGTGATTTTTAATCGAAAAAATCATCTGATAAATTTTCTTCACTTTCTGGGACGTCTGATGTATTGTAATTCCATATCTCATCAGAAACATTCACACCTACAGCTGTTTCTACCTTATTAAATAAAGATGTTAATACTGGTACTATTATACCATATGTTGCTGGGTCGACTTTTGGTGGTTTAACATTTTCAGCTACGACTTTTTCGA…
21_CTPFO_Consensus.seq	region1	7	Nationality2	Summer	1	PD 3	ATTTATATGTGTACTAACTATATTCTTAAATGTTAGTTCATAACAACAATTTTCATAATTTTAAGAAATGATTATTCCTTATTATTTTCAAAATTATAATTCTCTCCATGTAGTTTTATTTTTTATCTCATATTTTGATTTCATTTTATGTTATTGTTTTTTTTTTTTTTTTTTTTTTTGTTTTGTTTTCGTGTGATTTTTAATCGAAAAAATCATCTGATAAATTTTCTTCACTTTCTGGGACGTCTGATGTATTGTAATTCCATATCTCATCAGAAACATTCGCACCTACAGCTGTTTCTACCTTATTAAATAAAGATGTTAATACTGGTACTATTATACCATATGTTGCTGGGTCGACTTTTGGTGGTTTAACATTTTCAGCTATGAGTTTTTCGA…
22_CTPFO_Consensus.seq	region1	14	Nationality1	Summer	1	PD 4	ATATGTGTACTAACTATATTCTTAAATGTTAGTTCATAACAACAATTTTCATAATTTTAAGAAATGATTATTCCTTATTATTTTCAAAATTATAATTCTCTCCATGTAGTTTTATTTTTTATCTCATATTTTGATTTCATTTTATGTTATTGTTTTTTTTTTTTTTTTTTTTTTTGTTTTGTTTTCGTGTGATTTTTAATCGAAAAAATCATCTGATAAATTTTCTTCACTTTCTGAGACGTCTGGTGAATTGTAATTCCATATATCATCAGAAACATTCGCACCTACAGCTGTTTCTACCTTATTAAATAAAGATGTTAATACTGGTACTATTATACCATATGTTGCTGGGTCGACTTTTGGTGGTTTAACATTTTCAGCTACGACTTTTTCGACTGA…
23_CTPFO_Consensus.seq	region1	35	Nationality1	Summer	1	PD 4	ATATGTGTACTAACTATATTCTTAAATGTTAGTTCATAACAACAATTTTCATAATTTTAAGAAATGATTATTCCTTATTATTTTCAAAATTATAATTCTCTCCATGTAGTTTTATTTTTTATCTCATATTTTGATTTCATTTTATGTTATTGTTTTTTTTTTTTTTTTTTTTTTTGTTTTGTTTTCGTGTGATTTTTAATCGAAAAAATCATCTGATAAATTTTCTTCACTTTCTGGGACGTCTGATGAATTGTAATTCCATATCTCATCAGAAACATTCGCACCTACAGCTGTTTCTACCTTATTAAATAAAGATGTTAATACTGGTACTATTATACCATATGTTGCTGGGTCGACTTTTGGTGGTTTAACATTTTCAGCTATGAGATTTTCGACTGA…
26_CTPFO_Consensus.seq	region1	24	Nationality2	Summer	1	PD 4	ATATGTGTACTAACTATATTCTTAAATGTTAGTTCATAACAACAATTTTCATAATTTTAAGAAATGATTATTCCTTATTATTTTCAAAATTATAATTCTCTCCATGTAGTTTTATTTTTTATCTCATATTTTGATTTCATTTTATGTTATTGTTTTTTTTTTTTTTTTTTTTTTTGTTTTGTTTTCGTGTGATTTTTAATCGAAAAAATCATCTGATAAATTTTCTTCACTTTCTGAGACGTCTGGTGAATTGTAATTCCATATGTCATCAGAAACATTCGCACCTACAGCTGTTTCTACCTTATTAAATAAAGATGTTAATACTGGTACTATTATACCATATGTTGCTGGGTCGACTTTTGGTGGTTTAACATTTTCAGCTACGAGTTTTTCGACTGA…
27_CTPFO_Consensus.seq	region1	Unknown	Nationality2	Summer	1	PD 4	ATTTATATGTGTACTAACTATATTCTTAAATGTTAGTTCATAACAACAATTTTCATAATTTTAAGAAATGATTATTCCTTATTATTTTCAAAATTATAATTCTCTCCATGTAGTTTTATTTTTTATCTCATATTTTGATTTCATTTTATGTTATTGTTTTTTTTTTTTTTTTTTTTTTTGTTTTGTTTTCGTGTGATTTTTAATCGAAAAAATCATCTGATAAATTTTCTTCACTTTCTGAGACGTCTGGTGAATTGTAATTCCATATGTCATCAGAAACATTCGCACCTACAGCTGTTTCTACCTTATTAAATAAAGATGTTAATACTGGTACTATTATACCATATGTTGCTGGGTCGACTTTTGGTGGTTTAACATTTTCAGCTACGACTTTTTCGA…
29_CTPFO_Consensus.seq	region1	28	Nationality2	Summer	1	PD 4	ATATGTGTACTAACTATATTCTTAAATGTTAGTTCATAACAACAATTTTCATAATTTTAAGAAATGATTATTCCTTATTATTTTCAAAATTATAATTCTCTCCATGTAGTTTTATTTTTTATCTCATATTTTGATTTCATTTTATGTTATTGTTTTTTTTTTTTTTTTTTTTTTTGTTTTGTTTTCGTGTGATTTTTAATCGAAAAAATCATCTGATAAATTTTCTTCACTTTCTGGGACGTCTGATGAATTGTAATTCCATATCTCATCAGAAACATTCGCACCTACAGCTGTTTCTACCTTATTAAATAAAGATGTTAATACTGGTACTATTATACCATATGTTGCTGGGTCGACTTTTGGTGGTTTAACATTTTCAGCTATGAGATTTTCGACTGA…
30_CTPFO_Consensus.seq	region1	36	Nationality2	Summer	1	PD 4	ATATGTGTACTAACTATATTCTTAAATGTTAGTTCATAACAACAATTTTCATAATTTTAAGAAATGATTATTCCTTATTATTTTCAAAATTATAATTCTCTCCATGTAGTTTTATTTTTTATCTCATATTTTGATTTCATTTTATGTTATTGTTTTTTTTTTTTTTTTTTTTTTTGTTTTGTTTTCGTGTGATTTTTAATCGAAAAAATCATCTGATAAATTTTCTTCACTTTCTGGGACGTCTGATGAATTGTAATTCCATATCTCATCAGAAACATTCGCACCTACAGCTGTTTCTACCTTATTAAATAAAGATGTTAATACTGGTACTATTATACCATATGTTGCTGGGTCGACTTTTGGTGGTTTAACATTTTCAGCTATGAGATTTTCGACTGA…
31_CTPFO_Consensus.seq	region1	32	Nationality1	Summer	1	PD 4	ATATGTGTACTAACTATATTCTTAAATGTTAGTTCATAACAACAATTTTCATAATTTTAAGAAATGATTATTCCTTATTATTTTCAAAATTATAATTCTCTCCATGTAGTTTTATTTTTTATCTCATATTTTGATTTCATTTTATGTTATTGTTTTTTTTTTTTTTTTTTTTTTTGTTTTGTTTTCGTGTGATTTTTAATCGAAAAAATCATCTGATAAATTTTCTTCACTTTCTGAGACGTCTGGTGAATTGTAATTCCATATGTCATCAGAAACATTCGCACCTACAGCTGTTTCTACCTTATTAAATAAAGATGTTAATACTGGTACTATTATACCATATGTTGCTGGGTCGACTTTTGGTGGTTTAACATTTTCAGCTACGAGTTTTTCGACTGA…
32_CTPFO_Consensus.seq	region1	11	Nationality1	Summer	2	PD 4	ATATGTGTACTAACTATATTCTTAAATGTTAGTTCATAACAACAATTTTCATAATTTTAAGAAATGATTATTCCTTATTATTTTCAAAATTATAATTCTCTCCATGTAGTTTTATTTTTTATCTCATATTTTGATTTCATTTTATGTTATTGTTTTTTTTTTTTTTTTTTTTTTTGTTTTGTTTTCGTGTGATTTTTAATCGAAAAAATCATCTGATAAATTTTCTTCACTTTCTGAGACGTCTGGTGAATTGTAATTCCATATGTCATCAGAAACATTCGCACCTACAGCTGTTTCTACCTTATTAAATAAAGATGTTAATACTGGTACTATTATACCATATGTTGCTGGGTCGACTTTTGGTGGTTTAACATTTTCAGCTACGACTTTTTCGACTGA…
33_CTPFO_Consensus.seq	region1	22	Nationality1	Summer	1	PD 4	ATTTATATGTGTACTAACTATATTCTTAAATGTTAGTTCATAACAACAATTTTCATAATTTTAAGAAATGATTATTCCTTATTATTTTCAAAATTATAATTCTCTCCATGTAGTTTTATTTTTTATCTCATATTTTGATTTCATTTTATGTTATTGTTTTTTTTTTTTTTTTTTTTTTTGTTTTGTTTTCGTGTGATTTTTAATCGAAAAAATCATCTGATAAATTTTCTTCACTTTCTGAGACGTCTGGTGAATTGTAATTCCATATGTCATCAGAAACATTCGCACCTACAGCTGTTTCTACCTTATTAAATAAAGATGTTAATACTGGTACTATTATACCATATGTTGCTGGGTCGACTTTTGGTGGTTTAACATTTTCAGCTACGAGTTTTTCGA…
34_CTPFO_Consensus.seq	region1	60	Nationality2	Summer	1	PD 4	ATATGTGTACTAACTATATTCTTAAATGTTAGTTCATAACAACAATTTTCATAATTTTAAGAAATGATTATTCCTTATTATTTTCAAAATTATAATTCTCTCCATGTAGTTTTATTTTTTATCTCATATTTTGATTTCATTTTATGTTATTGTTTTTTTTTTTTTTTTTTTTTTTGTTTTGTTTTCGTGTGATTTTTAATCGAAAAAATCATCTGATAAATTTTCTTCACTTTCTGGGACGTCTGATGAATTGTAATTCCATATCTCATCAGAAACATTCGCACCTACAGCTGTTTCTACCTTATTAAATAAAGATGTTAATACTGGTACTATTATACCATATGTTGCTGGGTCGACTTTTGGTGGTTTAACATTTTCAGCTATGAGATTTTCGACTGA…
35_CTPFO_Consensus.seq	region1	13	Nationality2	Summer	1	PD 3	ATTTATATGTGTACTAACTATATTCTTAAATGTTAGTTCATAACAACAATTTTCATAATTTTAAGAAATGATTATTCCTTATTATTTTCAAAATTATAATTCTCTCCATGTAGTTTTATTTTTTATCTCATATTTTGATTTCATTTTATGTTATTGTTTTTTTTTTTTTTTTTTTTTTTGTTTTGTTTTCGTGTGATTTTTAATCGAAAAAATCATCTGATAAATTTTCTTCACTTTCTGGGACGTCTGATGAATTGTAATTCCATATCTCATCAGAAACATTCGCACCTACAGCTGTTTCTACCTTATTAAATAAAGATGTTAATACTGGTACTATTATACCATATGTTGCTGGGTCGACTTTTGGTGGTTTAACATTTTCAGCTATGAGATTTTCGA…
37_CTPFO_Consensus.seq	region1	25	Nationality2	Summer	1	PD 2	ATTTATATGTGTACTAACTATATTCTTAAATGTTAGTTCATAACAACAATTTTCATAATTTTAAGAAATGATTATTCCTTATTATTTTCAAAATTATAATTCTCTCCATGTAGTTTTATTTTTTATCTCATATTTTGATTTCATTTTATGTTATTGTTTTTTTTTTTTTTTTTTTTTTTGTTTTGTTTTCGTGTGATTTTTAATCGAAAAAATCATCTGATAAATTTTCTTCACTTTCTGAGACGTCTGGTGAATTGTAATTCCATATATCATCAGAAACATTCGTACCTACAGCTGTTTCTACCTTATTAAATAAAGATGTTAATACTGGTACTATTATACCATATGTTGCTGGGTCGACTTTTGGTGGTTTAACATTTTCAGCTATGAGTTTTTCGA…
39_CTPFO_Consensus.seq	region1	24	Nationality2	Summer	1	PD 2	TAACTATATTCTTAAATGTTAGTTCATAACAACAATTTTCATAATTTTAAGAAATGATTATTCCTTATTATTTTCAAAATTATAATTCTCTCCATGTAGTTTTATTTTTTATCTCATATTTTGATTTCATTTTATGTTATTGTTTTTTTTTTTTTTTTTTTTTTTGTTTTGTTTTCGTGTGATTTTTAATCGAAAAAATCATCTGATAAATTTTCTTCACTTTCTGGGACGTCTGATGAATTGTAATTCCATATCTCATCAGAAACATTCGCACCTACAGCTGTTTCTACCTTATTAAATAAAGATGTTAATACTGGTACTATTATACCATATGTTGCTGGGTCGACTTTTGGTGGTTTAACATTTTCAGCTATGAGATTTTCGACTGATGGCAATCCT…
42_CTPFO_Consensus.seq	region1	19	Unknown	Summer	1	PD 4	ATTTATATGTGTACTAACTATATTCTTAAATGTTAGTTCATAACAACAATTTTCATAATTTTAAGAAATGATTATTCCTTATTATTTTCAAAATTATAATTCTCTCCATGTAGTTTTATTTTTTATCTCATATTTTGATTTCATTTTATGTTATTGTTTTTTTTTTTTTTTTTTTTTTTGTTTTGTTTTCGTGTGATTTTTAATCGAAAAAATCATCTGATAAATTTTCTTCACTTTCTGAGACGTCTGGTGAATTGTAATTCCATATATCATCAGAAACATTCGCACCTACAGCTGTTTCTACCTTATTAAATAAAGATGTTAATACTGGTACTATTATACCATATGTTGCTGGGTCGACTTTTGGTGGTTTAACATTTTCAGCTACGACTTTTTCGA…
44_CTPFO_Consensus.seq	region1	60	Unknown	Summer	1	PD 4	ATTTATATGTGTACTAACTATATTCTTAAATGTTAGTTCATAACAACAATTTTCATAATTTTAAGAAATGATTATTCCTTATTATTTTCAAAATTATAATTCTCTCCATGTAGTTTTATTTTTTATCTCATATTTTGATTTCATTTTATGTTATTGTTTTTTTTTTTTTTTTTTTTTTTGTTTTGTTTTCGTGTGATTTTTAATCGAAAAAATCATCTGATAAATTTTCTTCACTTTCTGGGACGTCTGATGAATTGTAATTCCATATCTCATCAGAAACATTCGCACCTACAGCTGTTTCTACCTTATTAAATAAAGATGTTAATACTGGTACTATTATACCATATGTTGCTGGGTCGACTTTTGGTGGTTTAACATTTTCAGCTACGAGTTTTTCGA…
46_CTPFO_Consensus.seq	region1	41	Nationality2	Summer	1	PD 3	ATATGTGTACTAACTATATTCTTAAATGTTAGTTCATAACAACAATTTTCATAATTTTAAGAAATGATTATTCCTTATTATTTTCAAAATTATAATTCTCTCCATGTAGTTTTATTTTTTATCTCATATTTTGATTTCATTTTATGTTATTGTTTTTTTTTTTTTTTTTTTTTTTGTTTTGTTTTCGTGTGATTTTTAATCGAAAAAATCATCTGATAAATTTTCTTCACTTTCTGAGACGTCTGGTGAATTGTAATTCCATATGTCATCAGAAACATTCGCACCTACAGCTGTTTCTACCTTATTAAATAAAGATGTTAATACTGGTACTATTATACCATATGTTGCTGGGTCGACTTTTGGTGGTTTAACATTTTCAGCTACGACTTTTTCGACTGA…
47_CTPFO_Consensus.seq	region1	22	Nationality2	Summer	1	PD 4	ATATGTGTACTAACTATATTCTTAAATGTTAGTTCATAACAACAATTTTCATAATTTTAAGAAATGATTATTCCTTATTATTTTCAAAATTATAATTCTCTCCATGTAGTTTTATTTTTTATCTCATATTTTGATTTCATTTTATGTTATTGTTTTTTTTTTTTTTTTTTTTTTTGTTTTGTTTTCGTGTGATTTTTAATCGAAAAAATCATCTGATAAATTTTCTTCACTTTCTGAGACGTCTGGTGAATTGTAATTCCATATGTCATCAGAAACATTCGCACCTACAGCTGTTTCTACCTTATTAAATAAAGATGTTAATACTGGTACTATTATACCATATGTTGCTGGGTCGACTTTTGGTGGTTTAACATTTTCAGCTACGAGTTTTTCGACTGA…
48_CTPFO_Consensus.seq	region1	Unknown	Nationality2	Summer	Unknown	Unknown	ATATGTGTACTAACTATATTCTTAAATGTNTAGTTCATAACAACAATTTTCATAATTTTNAAGAAATGATTATTCCTTATTATTTTCAAAATTATAATTCTCTCCATGTAGTTTTATTTTTTATCTCATATTTTGATTTCATTTTATGTTATTGTTTTTTTTTTTTTTTTTTTTTTTGTNTTTGTTTTCGTGTGATTTTTAATCGAAAAAATCATCTGATAAATTTTCTTCACTTTCTGAGACGTCTGGTGAATTGTAATTCCATATGTCATCAGAAACATTCGCACCTACAGCTGTTTCTACCTTATNTAAATAAAGATGTTAATACTGGTACTATTATACCATATGTTGCTGGGTCGACTTTTGGTGGTTTAACATTTTCAGCTACGACTTTTTCGA…
49_CTPFO_Consensus.seq	region1	20	Nationality1	Summer	1	PD 4	TATATGTGTACTAACTATATTCTTAAATGTTAGTTCATAACAACAATTTTCATAATTTTAAGAAATGATTATTCCTTATTATTTTCAAAATTATAATTCTCTCCATGTAGTTTTATTTTTTATCTCATATTTTGATTTCATTTTATGTTATTGTTTTTTTTTTTTTTTTTTTTTTTGTTTTGTTTTCGTGTGATTTTTAATCGAAAAAATCATCTGATAAATTTTCTTCACTTTCTGGGACGTCTGATGAATTGTAATTCCATATCTCATCAGAAACATTCGCACCTACAGCTGTTTCTACCTTATTAAATAAAGATGTTAATACTGGTACTATTATACCATATGTTGCTGGGTCGACTTTTGGTGGTTTAACATTTTCAGCTACGAGTTTTTCGACTG…
50_CTPFO_Consensus.seq	region3	40	Nationality2	Summer	1	PD 4	ATATGTGTACTAACTATATTCTTAAATGTTAGTTCATAACAACAATTTTCATAATTTTAAGAAATGATTATTCCTTATTATTTTCAAAATTATAATTCTCTCCATGTAGTTTTATTTTTTATCTCATATTTTGATTTCATTTTATGTTATTGTTTTTTTTTTTTTTTTTTTTTTTGTTTTGTTTTCGTGTGATTTTTAATCGAAAAAATCATCTGATAAATTTTCTTCACTTTCTGAGACGTCTGGTGAATTGTAATTCCATATGTCATCAGAAACATTCGCACCTACAGCTGTTTCTACCTTATTAAATAAAGATGTTAATACTGGTACTATTATACCATATGTTGCTGGGTCGACTTTTGGTGGTTTAACATTTTCAGCTACGAGTTTTTCGACTGA…
51_CTPFO_Consensus.seq	region3	35	Nationality2	Summer	1	PD 3	TTTATATGTGTACTAACTATATTCTTAAATGTTAGTTCATAACAACAATTTTCATAATTTTAAGAAATGATTATTCCTTATTATTTTCAAAATTATAATTCTCTCCATGTAGTTTTATTTTTTATCTCATATTTTGATTTCATTTTATGTTATTGTTTTTTTTTTTTTTTTTTTTTTTGTTTTGTTTTCGTGTGATTTTTAATCGAAAAAATCATCTGATAAATTTTCTTCACTTTCTGAGACGTCTGGTGAATTGTAATTCCATATGTCATCAGAAACATTCGCACCTACAGCTGTTTCTACCTTATTAAATAAAGATGTTAATACTGGTACTATTATACCATATGTTGCTGGGTCGACTTTTGGTGGTTTAACATTTTCAGCTACGAGTTTTTCGAC…
52_CTPFO_Consensus.seq	region3	26	Nationality2	Summer	1	PD 4	ATTTATATGTGTACTAACTATATTCTTAAATGTTAGTTCATAACAACAATTTTCATAATTTTAAGAAATGATTATTCCTTATTATTTTCAAAATTATAATTCTCTCCATGTAGTTTTATTTTTTATCTCATATTTTGATTTCATTTTATGTTATTGTTTTTTTTTTTTTTTTTTTTTTTGTTTTGTTTTCGTGTGATTTTTAATCGAAAAAATCATCTGATAAATTTTCTTCACTTTCTGGGACGTCTGATGAATTGTAATTCCATATCTCATCAGAAACATTCGCACCTACAGCTGTTTCTACCTTATTAAATAAAGATGTTAATACTGGTACTATTATACCATATGTTGCTGGGTCGACTTTTGGTGGTTTAACATTTTCAGCTATGAGATTTTCGA…
53_CTPFO_Consensus.seq	region3	30	Nationality2	Summer	2	PD 3	ATTTATATGTGTACTAACTATATTCTTAAATGTTAGTTCATAACAACAATTTTCATAATTTTAAGAAATGATTATTCCTTATTATTTTCAAAATTATAATTCTCTCCATGTAGTTTTATTTTTTATCTCATATTTTGATTTCATTTTATGTTATTGTTTTTTTTTTTTTTTTTTTTTTTGTTTTGTTTTCGTGTGATTTTTAATCGAAAAAATCATCTGATAAATTTTCTTCACTTTCTGAGACGTCTGGTGAATTGTAATTCCATATGTCATCAGAAACATTCGCACCTACAGCTGTTTCTACCTTATTAAATAAAGATGTTAATACTGGTACTATTATACCATATGTTGCTGGGTCGACTTTTGGTGGTTTAACATTTTCAGCTACGACTTTTTCGA…
54_CTPFO_Consensus.seq	region3	40	Nationality2	Summer	1	PD 4	ATTTATATGTGTACTAACTATATTCTTAAATGTTAGTTCATAACAACAATTTTCATAATTTTAAGAAATGATTATTCCTTATTATTTTCAAAATTATAATTCTCTCCATGTAGTTTTATTTTTTATCTCATATTTTGATTTCATTTTATGTTATTGTTTTTTTTTTTTTTTTTTTTTTTGTTTTGTTTTCGTGTGATTTTTAATCGAAAAAATCATCTGATAAATTTTCTTCACTTTCTGAGACGTCTGGTGAATTGTAATTCCATATGTCATCAGAAACATTCGCACCTACAGCTGTTTCTACCTTATTAAATAAAGATGTTAATACTGGTACTATTATACCATATGTTGCTGGGTCGACTTTTGGTGGTTTAACATTTTCAGCTACGACTTTTTCGA…
55_CTPFO_Consensus.seq	region3	30	Nationality2	Summer	1	PD 4	ATTTATATGTGTACTAACTATATTCTTAAATGTTAGTTCATAACAACAATTTTCATAATTTTAAGAAATGATTATTCCTTATTATTTTCAAAATTATAATTCTCTCCATGTAGTTTTATTTTTTATCTCATATTTTGATTTCATTTTATGTTATTGTTTTTTTTTTTTTTTTTTTTTTTGTTTTGTTTTCGTGTGATTTTTAATCGAAAAAATCATCTGATAAATTTTCTTCACTTTCTGAGACGTCTGGTGAATTGTAATTCCATATGTCATCAGAAACATTCGCACCTACAGCTGTTTCTACCTTATTAAATAAAGATGTTAATACTGGTACTATTATACCATATGTTGCTGGGTCGACTTTTGGTGGTTTAACATTTTCAGCTACGACTTTTTCGA…
56_CTPFO_Consensus.seq	region3	26	Nationality2	Summer	1	PD 3	ATTTATATGTGTACTAACTATATTCTTAAATGTTAGTTCATAACAACAATTTTCATAATTTTAAGAAATGATTATTCCTTATTATTTTCAAAATTATAATTCTCTCCATGTAGTTTTATTTTTTATCTCATATTTTGATTTCATTTTATGTTATTGTTTTTTTTTTTTTTTTTTTTTTTGTTTTGTTTTCGTGTGATTTTTAATCGAAAAAATCATCTGATAAATTTTCTTCACTTTCTGAGACGTCTGGTGAATTGTAATTCCATATCTCATCAGAAACATTCGCACCTACAGCTGTTTCTACCTTATTAAATAAAGATGTTAATACTGGTACTATTATACCATATGTTGCTGGGTCGACTTTTGGTGGTTTAACATTTTCAGCTACGAGTTTTTCGA…
57_CTPFO_Consensus.seq	region3	Unknown	Nationality2	Summer	1	PD 4	ATTTATATGTGTACTAACTATATTCTTAAATGTTAGTTCATAACAACAATTTTCATAATTTTAAGAAATGATTATTCCTTATTATTTTCAAAATTATAATTCTCTCCATGTAGTTTTATTTTTTATCTCATATTTTGATTTCATTTTATGTTATTGTTTTTTTTTTTTTTTTTTTTTTTGTTTTGTTTTCGTGTGATTTTTAATCGAAAAAATCATCTGATAAATTTTCTTCACTTTCTGGGACGTCTGATGTATTGTAATTCCATATCTCATCAGAAACATTCACACCTACAGCTGTTTCTACCTTATTAAATAAAGATGTTAATACTGGTACTATTATACCATATGTTGCTGGGTCGACTTTTGGTGGTTTAACATTTTCAGCTACGACTTTTTCGA…
58_CTPFO_Consensus.seq	region3	50	Nationality2	Summer	1	PD 4	ATTTATATGTGTACTAACTATATTCTTAAATGTTAGTTCATAACAACAATTTTCATAATTTTAAGAAATGATTATTCCTTATTATTTTCAAAATTATAATTCTCTCCATGTAGTTTTATTTTTTATCTCATATTTTGATTTCATTTTATGTTATTGTTTTTTTTTTTTTTTTTTTTTTTGTTTTGTTTTCGTGTGATTTTTAATCGAAAAAATCATCTGATAAATTTTCTTCACTTTCTGGGACGTCTGATGTATTGTAATTCCATATCTCATCAGAAACATTCGCACCTACAGCTGTTTCTACCTTATTAAATAAAGATGTTAATACTGGTACTATTATACCATATGTTGCTGGGTCGACTTTTGGTGGTTTAACATTTTCAGCTATGAGTTTTTCGA…
59_CTPFO_Consensus.seq	region3	47	Nationality1	Summer	1	PD 4	ATATGTGTACTAACTATATTCTTAAATGTTAGTTCATAACAACAATTTTCATAATTTTAAGAAATGATTATTCCTTATTATTTTCAAAATTATAATTCTCTCCATGTAGTTTTATTTTTTATCTCATATTTTGATTTCATTTTATGTTATTGTTTTTTTTTTTTTTTTTTTTTTTGTTTTGTTTTCGTGTGATTTTTAATCGAAAAAATCATCTGATAAATTTTCTTCACTTTCTGAGACGTCTGGTGAATTGTAATTCCATATGTCATCAGAAACATTCGCACCTACAGCTGTTTCTACCTTATTAAATAAAGATGTTAATACTGGTACTATTATACCATATGTTGCTGGGTCGACTTTTGGTGGTTTAACATTTTCAGCTACGAGTTTTTCGACTGA…
61_CTPFO_Consensus.seq	region3	30	Nationality2	Summer	1	PD 4	ATATGTGTACTAACTATATTCTTAAATGTTAGTTCATAACAACAATTTTCATAATTTTAAGAAATGATTATTCCTTATTATTTTCAAAATTATAATTCTCTCCATGTAGTTTTATTTTTTATCTCATATTTTGATTTCATTTTATGTTATTGTTTTTTTTTTTTTTTTTTTTTTTGTTTTGTTTTCGTGTGATTTTTAATCGAAAAAATCATCTGATAAATTTTCTTCACTTTCTGGGACGTCTGATGTATTGTAATTCCATATCTCATCAGAAACATTCACACCTACAGCTGTTTCTACCTTATTAAATAAAGATGTTAATACTGGTACTATTATACCATATGTTGCTGGGTCGACTTTTGGTGGTTTAACATTTTCAGCTACGACTTTTTCGACTGA…
62_CTPFO_Consensus.seq	region3	19	Nationality1	Summer	1	PD 3	ATTTATATGTGTACTAACTATATTCTTAAATGTTAGTTCATAACAACAATTTTCATAATTTTAAGAAATGATTATTCCTTATTATTTTCAAAATTATAATTCTCTCCATGTAGTTTTATTTTTTATCTCATATTTTGATTTCATTTTATGTTATTGTTTTTTTTTTTTTTTTTTTTTTTGTTTTGTTTTCGTGTGATTTTTAATCGAAAAAATCATCTGATAAATTTTCTTCACTTTCTGAGACGTCTGGTGAATTGTAATTCCATATGTCATCAGAAACATTCGCACCTACAGCTGTTTCTACCTTATTAAATAAAGATGTTAATACTGGTACTATTATACCATATGTTGCTGGGTCGACTTTTGGTGGTTTAACATTTTCAGCTACGAGTTTTTCGA…
63_CTPFO_Consensus.seq	region3	53	Nationality2	Summer	1	PD 4	CTATATTCTTAAATGTTAGTTCATAACAACAATTTTCATAATTTTAAGAAATGATTATTCCTTATTATTTTCAAAATTATAATTCTCTCCATGTAGTTTTATTTTTTATCTCATATTTTGATTTCATTTTATGTTATTGTTTTTTTTTTTTTTTTTTTTTTTGTTTTGTTTTCGTGTGATTTTTAATCGAAAAAATCATCTGATAAATTTTCTTCACTTTCTGAGACGTCTGGTGAATTGTAATTCCATATGTCATCAGAAACATTCGCACCTACAGCTGTTTCTACCTTATTAAATAAAGATGTTAATACTGGTACTATTATACCATATGTTGCTGGGTCGACTTTTGGTGGTTTAACATTTTCAGCTACGAGTTTTTCGACTGATGGCAATCCTACT…
64_CTPFO_Consensus.seq	region3	28	Nationality2	Summer	1	PD 4	ATTTATATGTGTACTAACTATATTCTTAAATGTTAGTTCATAACAACAATTTTCATAATTTTAAGAAATGATTATTCCTTATTATTTTCAAAATTATAATTCTCTCCATGTAGTTTTATTTTTTATCTCATATTTTGATTTCATTTTATGTTATTGTTTTTTTTTTTTTTTTTTTTTTTGTTTTGTTTTCGTGTGATTTTTAATCGAAAAAATCATCTGATAAATTTTCTTCACTTTCTGAGACGTCTGGTGAATTGTAATTCCATATATCATCAGAAACATTCGCACCTACAGCTGTTTCTACCTTATTAAATAAAGATGTTAATACTGGTACTATTATACCATATGTTGCTGGGTCGACTTTTGGTGGTTTAACATTTTCAGCTACGACTTTTTCGA…
65_CTPFO_Consensus.seq	region3	21	Nationality1	Summer	2	PD 3	ATATGTGTACTAACTATATTCTTAAATGTTAGTTCATAACAACAATTTTCATAATTTTAAGAAATGATTATTCCTTATTATTTTCAAAATTATAATTCTCTCCATGTAGTTTTATTTTTTATCTCATATTTTGATTTCATTTTATGTTATTGTTTTTTTTTTTTTTTTTTTTTTTGTTTTGTTTTCGTGTGATTTTTAATCGAAAAAATCATCTGATAAATTTTCTTCACTTTCTGAGACGTCTGGTGAATTGTAATTCCATATGTCATCAGAAACATTCGCACCTACAGCTGTTTCTACCTTATTAAATAAAGATGTTAATACTGGTACTATTATACCATATGTTGCTGGGTCGACTTTTGGTGGTTTAACATTTTCAGCTACGACTTTTTCGACTGA…
66_CTPFO_Consensus.seq	region3	17	Nationality1	Summer	1	PD 4	ATTTATATGTGTACTAACTATATTCTTAAATGTTAGTTCATAACAACAATTTTCATAATTTTAAGAAATGATTATTCCTTATTATTTTCAAAATTATAATTCTCTCCATGTAGTTTTATTTTTTATCTCATATTTTGATTTCATTTTATGTTATTGTTTTTTTTTTTTTTTTTTTTTTTGTTTTGTTTTCGTGTGATTTTTAATCGAAAAAATCATCTGATAAATTTTCTTCACTTTCTGAGACGTCTGGTGAATTGTAATTCCATATGTCATCAGAAACATTCGCACCTACAGCTGTTTCTACCTTATTAAATAAAGATGTTAATACTGGTACTATTATACCATATGTTGCTGGGTCGACTTTTGGTGGTTTAACATTTTCAGCTACGACTTTTTCGA…
67_CTPFO_Consensus.seq	region3	22	Nationality1	Summer	1	PD 3	ATATGTGTACTAACTATATTCTTAAATGTTAGTTCATAACAACAATTTTCATAATTTTAAGAAATGATTATTCCTTATTATTTTCAAAATTATAATTCTCTCCATGTAGTTTTATTTTTTATCTCATATTTTGATTTCATTTTATGTTATTGTTTTTTTTTTTTTTTTTTTTTTTGTTTTGTTTTCGTGTGATTTTTAATCGAAAAAATCATCTGATAAATTTTCTTCACTTTCTGAGACGTCTGGTGAATTGTAATTCCATATGTCATCAGAAACATTCGCACCTACAGCTGTTTCTACCTTATTAAATAAAGATGTTAATACTGGTACTATTATACCATATGTTGCTGGGTCGACTTTTGGTGGTTTAACATTTTCAGCTACGACTTTTTCGACTGA…
68_CTPFO_Consensus.seq	region3	22	Nationality2	Summer	1	PD 4	ATTTATATGTGTACTAACTATATTCTTAAATGTTAGTTCATAACAACAATTTTCATAATTTTAAGAAATGATTATTCCTTATTATTTTCAAAATTATAATTCTCTCCATGTAGTTTTATTTTTTATCTCATATTTTGATTTCATTTTATGTTATTGTTTTTTTTTTTTTTTTTTTTTTTGTTTTGTTTTCGTGTGATTTTTAATCGAAAAAATCATCTGATAAATTTTCTTCACTTTCTGAGACGTCTGGTGAATTGTAATTCCATATGTCATCAGAAACATTCGCACCTACAGCTGTTTCTACCTTATTAAATAAAGATGTTAATACTGGTACTATTATACCATATGTTGCTGGGTCGACTTTTGGTGGTTTAACATTTTCAGCTACGACTTTTTCGA…
70_CTPFO_Consensus.seq	region2	48	Nationality2	Summer	1	PD 4	ATATGTGTACTAACTATATTCTTAAATGTTAGTTCATAACAACAATTTTCATAATTTTAAGAAATGATTATTCCTTATTATTTTCAAAATTATAATTCTCTCCATGTAGTTTTATTTTTTATCTCATATTTTGATTTCATTTTATGTTATTGTTTTTTTTTTTTTTTTTTTTTTTGTTTTGTTTTCGTGTGATTTTTAATCGAAAAAATCATCTGATAAATTTTCTTCACTTTCTGAGACGTCTGATGAATTGTAATTCCATATCTCATCAGAAACATTCGCACCTACAGCTGTTTCTACCTTATTAAATAAAGATGTTAATACTGGTACTATTATACCATATGTTGCTGGGTCGACTTTTGGTGGTTTAACATTTTCAGCTACGAGTTTTTCGACTGA…
72_CTPFO_Consensus.seq	region2	63	Nationality1	Summer	1	PD 4	ATATGTGTACTAACTATATTCTTAAATGTTAGTTCATAACAACAATTTTCATAATTTTAAGAAATGATTATTCCTTATTATTTTCAAAATTATAATTCTCTCCATGTAGTTTTATTTTTTATCTCATATTTTGATTTCATTTTATGTTATTGTTTTTTTTTTTTTTTTTTTTTTTGTTTTGTTTTCGTGTGATTTTTAATCGAAAAAATCATCTGATAAATTTTCTTCACTTTCTGGGACGTCTGATGAATTGTAATTCCATATCTCATCAGAAACATTCGCACCTACAGCTGTTTCTACCTTATTAAATAAAGATGTTAATACTGGTACTATTATACCATATGTTGCTGGGTCGACTTTTGGTGGTTTAACATTTTCAGCTACGAGTTTTTCGACTGA…
73_CTPFO_Consensus.seq	region2	56	Nationality1	Summer	1	PD 3	ATTTATATGTGTACTAACTATATTCTTAAATGTTAGTTCATAACAACAATTTTCATAATTTTAAGAAATGATTATTCCTTATTATTTTCAAAATTATAATTCTCTCCATGTAGTTTTATTTTTTATCTCATATTTTGATTTCATTTTATGTTATTGTTTTTTTTTTTTTTTTTTTTTTTGTTTTGTTTTCGTGTGATTTTTAATCGAAAAAATCATCTGATAAATTTTCTTCACTTTCTGGGACGTCTGATGAATTGTAATTCCATATCTCATCAGAAACATTCGCACCTACAGCTGTTTCTACCTTATTAAATAAAGATGTTAATACTGGTACTATTATACCATATGTTGCTGGGTCGACTTTTGGTGGTTTAACATTTTCAGCTACGAGTTTTTCGA…
74_CTPFO_Consensus.seq	region2	20	Nationality2	Summer	1	PD 4	TATATGTGTACTAACTATATTCTTAAATGTTAGTTCATAACAACAATTTTCATAATTTTAAGAAATGATTATTCCTTATTATTTTCAAAATTATAATTCTCTCCATGTAGTTTTATTTTTTATCTCATATTTTGATTTCATTTTATGTTATTGTTTTTTTTTTTTTTTTTTTTTTTGTTTTGTTTTCGTGTGATTTTTAATCGAAAAAATCATCTGATAAATTTTCTTCACTTTCTGAGACGTCTGATGAATTGTAATTCCATATCTCATCAGAAACATTCGCACCTACAGCTGTTTCTACCTTATTAAATAAAGATGTTAATACTGGTACTATTATACCATATGTTGCTGGGTCGACTTTTGGTGGTTTAACATTTTCAGCTACGAGTTTTTCGACTG…
76_CTPFO_Consensus.seq	region2	32	Nationality1	Summer	1	PD 4	ATATGTGTACTAACTATATTCTTAAATGTTAGTTCATAACAACAATTTTCATAATTTTAAGAAATGATTATTCCTTATTATTTTCAAAATTATAATTCTCTCCATGTAGTTTTATTTTTTATCTCATATTTTGATTTCATTTTATGTTATTGTTTTTTTTTTTTTTTTTTTTTTTGTTTTGTTTTCGTGTGATTTTTAATCGAAAAAATCATCTGATAAATTTTCTTCACTTTCTGGGACGTCTGATGAATTGTAATTCCATATCTCATCAGAAACATTCGCACCTACAGCTGTTTCTACCTTATTAAATAAAGATGTTAATACTGGTACTATTATACCATATGTTGCTGGGTCGACTTTTGGTGGTTTAACATTTTCAGCTATGAGATTTTCGACTGA…
77_CTPFO_Consensus.seq	region2	30	Nationality2	Summer	1	PD 3	ATTTATATGTGTACTAACTATATTCTTAAATGTTAGTTCATAACAACAATTTTCATAATTTTAAGAAATGATTATTCCTTATTATTTTCAAAATTATAATTCTCTCCATGTAGTTTTATTTTTTATCTCATATTTTGATTTCATTTTATGTTATTGTTTTTTTTTTTTTTTTTTTTTTTGTTTTGTTTTCGTGTGATTTTTAATCGAAAAAATCATCTGATAAATTTTCTTCACTTTCTGGGACGTCTGATGTATTGTAATTCCATATCTCATCAGAAACATTCGCACCTACAGCTGTTTCTACCTTATTAAATAAAGATGTTAATACTGGTACTATTATACCATATGTTGCTGGGTCGACTTTTGGTGGTTTAACATTTTCAGCTATGAGTTTTTCGA…
78_CTPFO_Consensus.seq	region2	40	Nationality2	Summer	1	PD 4	ATATGTGTACTAACTATATTCTTAAATGTTAGTTCATAACAACAATTTTCATAATTTTAAGAAATGATTATTCCTTATTATTTTCAAAATTATAATTCTCTCCATGTAGTTTTATTTTTTATCTCATATTTTGATTTCATTTTATGTTATTGTTTTTTTTTTTTTTTTTTTTTTTGTTTTGTTTTCGTGTGATTTTTAATCGAAAAAATCATCTGATAAATTTTCTTCACTTTCTGAGACGTCTGGTGAATTGTAATTCCATATGTCATCAGAAACATTCGCACCTACAGCTGTTTCTACCTTATTAAATAAAGATGTTAATACTGGTACTATTATACCATATGTTGCTGGGTCGACTTTTGGTGGTTTAACATTTTCAGCTACGACTTTTTCGACTGA…
79_CTPFO_Consensus.seq	region2	20	Nationality1	Summer	1	PD 4	ATATGTGTACTAACTATATTCTTAAATGTTAGTTCATAACAACAATTTTCATAATTTTAAGAAATGATTATTCCTTATTATTTTCAAAATTATAATTCTCTCCATGTAGTTTTATTTTTTATCTCATATTTTGATTTCATTTTATGTTATTGTTTTTTTTTTTTTTTTTTTTTTTGTTTTGTTTTCGTGTGATTTTTAATCGAAAAAATCATCTGATAAATTTTCTTCACTTTCTGAGACGTCTGATGAATTGTAATTCCATATCTCATCAGAAACATTCGCACCTACAGCTGTTTCTACCTTATTAAATAAAGATGTTAATACTGGTACTATTATACCATATGTTGCTGGGTCGACTTTTGGTGGTTTAACATTTTCAGCTACGAGTTTTTCGACTGA…
80_CTPFO_Consensus.seq	region2	30	Nationality2	Summer	1	PD 3	ATTTATATGTGTACTAACTATATTCTTAAATGTTAGTTCATAACAACAATTTTCATAATTTTAAGAAATGATTATTCCTTATTATTTTCAAAATTATAATTCTCTCCATGTAGTTTTATTTTTTATCTCATATTTTGATTTCATTTTATGTTATTGTTTTTTTTTTTTTTTTTTTTTTTGTTTTGTTTTCGTGTGATTTTTAATCGAAAAAATCATCTGATAAATTTTCTTCACTTTCTGGGACGTCTGATGAATTGTAATTCCATATCTCATCAGAAACATTCGCACCTACAGCTGTTTCTACCTTATTAAATAAAGATGTTAATACTGGTACTATTATACCATATGTTGCTGGGTCGACTTTTGGTGGTTTAACATTTTCAGCTACGAGTTTTTCGA…
81_CTPFO_Consensus.seq	region2	33	Nationality1	Summer	1	PD 4	ATATGTGTACTAACTATATTCTTAAATGTTAGTTCATAACAACAATTTTCATAATTTTAAGAAATGATTATTCCTTATTATTTTCAAAATTATAATTCTCTCCATGTAGTTTTATTTTTTATCTCATATTTTGATTTCATTTTATGTTATTGTTTTTTTTTTTTTTTTTTTTTTTGTTTTGTTTTCGTGTGATTTTTAATCGAAAAAATCATCTGATAAATTTTCTTCACTTTCTGGGACGTCTGATGAATTGTAATTCCATATCTCATCAGAAACATTCGCACCTACAGCTGTTTCTACCTTATTAAATAAAGATGTTAATACTGGTACTATTATACCATATGTTGCTGGGTCGACTTTTGGTGGTTTAACATTTTCAGCTACGAGTTTTTCGACTGA…
82_CTPFO_Consensus.seq	region2	10	Nationality1	Summer	1	PD 3	ATTTATATGTGTACTAACTATATTCTTAAATGTTAGTTCATAACAACAATTTTCATAATTTTAAGAAATGATTATTCCTTATTATTTTCAAAATTATAATTCTCTCCATGTAGTTTTATTTTTTATCTCATATTTTGATTTCATTTTATGTTATTGTTTTTTTTTTTTTTTTTTTTTTTGTTTTGTTTTCGTGTGATTTTTAATCGAAAAAATCATCTGATAAATTTTCTTCACTTTCTGAGACGTCTGATGAATTGTAATTCCATATCTCATCAGAAACATTCGCACCTACAGCTGTTTCTACCTTATTAAATAAAGATGTTAATACTGGTACTATTATACCATATGTTGCTGGGTCGACTTTTGGTGGTTTAACATTTTCAGCTACGAGTTTTTCGA…
83_CTPFO_Consensus.seq	region2	17	Nationality1	Summer	2	PD 4	ATTTATATGTGTACTAACTATATTCTTAAATGTTAGTTCATAACAACAATTTTCATAATTTTAAGAAATGATTATTCCTTATTATTTTCAAAATTATAATTCTCTCCATGTAGTTTTATTTTTTATCTCATATTTTGATTTCATTTTATGTTATTGTTTTTTTTTTTTTTTTTTTTTTTGTTTTGTTTTCGTGTGATTTTTAATCGAAAAAATCATCTGATAAATTTTCTTCACTTTCTGAGACGTCTGATGAATTGTAATTCCATATCTCATCAGAAACATTCGCACCTACAGCTGTTTCTACCTTATTAAATAAAGATGTTAATACTGGTACTATTATACCATATGTTGCTGGGTCGACTTTTGGTGGTTTAACATTTTCAGCTACGAGTTTTTCGA…
84_CTPFO_Consensus.seq	region3	19	Nationality2	Summer	1	PD 4	ATATGTGTACTAACTATATTCTTAAATGTTAGTTCATAACAACAATTTTCATAATTTTAAGAAATGATTATTCCTTATTATTTTCAAAATTATAATTCTCTCCATGTAGTTTTATTTTTTATCTCATATTTTGATTTCATTTTATGTTATTGTTTTTTTTTTTTTTTTTTTTTTTGTTTTGTTTTCGTGTGATTTTTAATCGAAAAAATCATCTGATAAATTTTCTTCACTTTCTGGGACGTCTGATGTATTGTAATTCCATATCTCATCAGAAACATTCACACCTACAGCTGTTTCTACCTTATTAAATAAAGATGTTAATACTGGTACTATTATACCATATGTTGCTGGGTCGACTTTTGGTGGTTTAACATTTTCAGCTACGACTTTTTCGACTGA…
85_CTPFO_Consensus.seq	region3	33	Nationality2	Summer	1	PD 4	ATATGTGTACTAACTATATTCTTAAATGTTAGTTCATAACAACAATTTTCATAATTTTAAGAAATGATTATTCCTTATTATTTTCAAAATTATAATTCTCTCCATGTAGTTTTATTTTTTATCTCATATTTTGATTTCATTTTATGTTATTGTTTTTTTTTTTTTTTTTTTTTTTGTTTTGTTTTCGTGTGATTTTTAATCGAAAAAATCATCTGATAAATTTTCTTCACTTTCTGAGACGTCTGGTGAATTGTAATTCCATATATCATCAGAAACATTCGCACCTACAGCTGTTTCTACCTTATTAAATAAAGATGTTAATACTGGTACTATTATACCATATGTTGCTGGGTCGACTTTTGGTGGTTTAACATTTTCAGCTATGAGTTTTTCGACTGA…
87_CTPFO_Consensus.seq	region2	28	Nationality2	Summer	1	PD 4	ATATGTGTACTAACTATATTCTTAAATGTTAGTTCATAACAACAATTTTCATAATTTTAAGAAATGATTATTCCTTATTATTTTCAAAATTATAATTCTCTCCATGTAGTTTTATTTTTTATCTCATATTTTGATTTCATTTTATGTTATTGTTTTTTTTTTTTTTTTTTTTTTTGTTTTGTTTTCGTGTGATTTTTAATCGAAAAAATCATCTGATAAATTTTCTTCACTTTCTGAGACGTCTGGTGAATTGTAATTCCATATGTCATCAGAAACATTCGCACCTACAGCTGTTTCTACCTTATTAAATAAAGATGTTAATACTGGTACTATTATACCATATGTTGCTGGGTCGACTTTTGGTGGTTTAACATTTTCAGCTATGAGTTTTTCGACTGA…
92_CTPFO_Consensus.seq	region2	48	Nationality1	Summer	1	PD 4	ATTTATATGTGTACTAACTATATTCTTAAATGTTAGTTCATAACAACAATTTTCATAATTTTAAGAAATGATTATTCCTTATTATTTTCAAAATTATAATTCTCTCCATGTAGTTTTATTTTTTATCTCATATTTTGATTTCATTTTATGTTATTGTTTTTTTTTTTTTTTTTTTTTTTGTTTTGTTTTCGTGTGATTTTTAATCGAAAAAATCATCTGATAAATTTTCTTCACTTTCTGGGACGTCTGATGAATTGTAATTCCATATCTCATCAGAAACATTCGCACCTACAGCTGTTTCTACCTTATTAAATAAAGATGTTAATACTGGTACTATTATACCATATGTTGCTGGGTCGACTTTTGGTGGTTTAACATTTTCAGCTATGAGATTTTCGA…
94_CTPFO_Consensus.seq	region2	14	Nationality2	Summer	2	PD 2	ATTTATATGTGTACTAACTATATTCTTAAATGTTAGTTCATAACAACAATTTTCATAATTTTAAGAAATGATTATTCCTTATTATTTTCAAAATTATAATTCTCTCCATGTAGTTTTATTTTTTATCTCATATTTTGATTTCATTTTATGTTATTGTTTTTTTTTTTTTTTTTTTTTTTGTTTTGTTTTCGTGTGATTTTTAATCGAAAAAATCATCTGATAAATTTTCTTCACTTTCTGAGACGTCTGATGATTTGTAATTCCATATCTCATCAGAAACATTCACACCTACAGCTGTTTCTACCTTATTAAATAAAGATGTTAATACTGGTACTATTATACCATATGTTGCTGGGTCGACTTTTGGTGGTTTAACATTTTCAGCTACGACTTTTTCGA…
95_CTPFO_Consensus.seq	region2	24	Nationality1	Summer	1	PD 4	ATTTATATGTGTACTAACTATATTCTTAAATGTTAGTTCATAACAACAATTTTCATAATTTTAAGAAATGATTATTCCTTATTATTTTCAAAATTATAATTCTCTCCATGTAGTTTTATTTTTTATCTCATATTTTGATTTCATTTTATGTTATTGTTTTTTTTTTTTTTTTTTTTTTTGTTTTGTTTTCGTGTGATTTTTAATCGAAAAAATCATCTGATAAATTTTCTTCACTTTCTGAGACGTCTGATGATTTGTAATTCCATATCTCATCAGAAACATTCACACCTACAGCTGTTTCTACCTTATTAAATAAAGATGTTAATACTGGTACTATTATACCATATGTTGCTGGGTCGACTTTTGGTGGTTTAACATTTTCAGCTACGACTTTTTCGA…
98_CTPFO_Consensus.seq	region2	38	Nationality1	Summer	1	PD 4	ATGTGTACTAACTATATTCTTAAATGTTAGTTCATAACAACAATTTTCATAATTTTAAGAAATGATTATTCCTTATTATTTTCAAAATTATAATTCTCTCCATGTAGTTTTATTTTTTATCTCATATTTTGATTTCATTTTATGTTATTGTTTTTTTTTTTTTTTTTTTTTTTGTTTTGTTTTCGTGTGATTTTTAATCGAAAAAATCATCTGATAAATTTTCTTCACTTTCTGAGACGTCTGATGATTTGTAATTCCATATCTCATCAGAAACATTCACACCTACAGCTGTTTCTACCTTATTAAATAAAGATGTTAATACTGGTACTATTATACCATATGTTGCTGGGTCGACTTTTGGTGGTTTAACATTTTCAGCTACGACTTTTTCGACTGATG…
105_CTPFO_Consensus.seq	region2	30	Nationality2	Summer	1	PD 4	ATATGTGTACTAACTATATTCTTAAATGTTAGTTCATAACAACAATTTTCATAATTTTAAGAAATGATTATTCCTTATTATTTTCAAAATTATAATTCTCTCCATGTAGTTTTATTTTTTATCTCATATTTTGATTTCATTTTATGTTATTGTTTTTTTTTTTTTTTTTTTTTTTGTTTTGTTTTCGTGTGATTTTTAATCGAAAAAATCATCTGATAAATTTTCTTCACTTTCTGAGACGTCTGGTGAATTGTAATTCCATATGTCATCAGAAACATTCGCACCTACAGCTGTTTCTACCTTATTAAATAAAGATGTTAATACTGGTACTATTATACCATATGTTGCTGGGTCGACTTTTGGTGGTTTAACATTTTCAGCTACGAGTTTTTCGACTGA…
107_CTPFO_Consensus.seq	region2	14	Nationality1	Summer	1	PD 3	ATATGTGTACTAACTATATTCTTAAATGTTAGTTCATAACAACAATTTTCATAATTTTAAGAAATGATTATTCCTTATTATTTTCAAAATTATAATTCTCTCCATGTAGTTTTATTTTTTATCTCATATTTTGATTTCATTTTATGTTATTGTTTTTTTTTTTTTTTTTTTTTTTGTTTTGTTTTCGTGTGATTTTTAATCGAAAAAATCATCTGATAAATTTTCTTCACTTTCTGGGACGTCTGATGAATTGTAATTCCATATCTCATCAGAAACATTCGCACCTACAGCTGTTTCTACCTTATTAAATAAAGATGTTAATACTGGTACTATTATACCATATGTTGCTGGGTCGACTTTTGGTGGTTTAACATTTTCAGCTACGAGTTTTTCGACTGA…
110_CTPFO_Consensus.seq	region2	51	Nationality1	Summer	1	PD 4	ATATGTGTACTAACTATATTCTTAAATGTTAGTTCATAACAACAATTTTCATAATTTTAAGAAATGATTATTCCTTATTATTTTCAAAATTATAATTCTCTCCATGTAGTTTTATTTTTTATCTCATATTTTGATTTCATTTTATGTTATTGTTTTTTTTTTTTTTTTTTTTTTTGTTTTGTTTTCGTGTGATTTTTAATCGAAAAAATCATCTGATAAATTTTCTTCACTTTCTGAGACGTCTGGTGAATTGTAATTCCATATGTCATCAGAAACATTCGCACCTACAGCTGTTTCTACCTTATTAAATAAAGATGTTAATACTGGTACTATTATACCATATGTTGCTGGGTCGACTTTTGGTGGTTTAACATTTTCAGCTACGAGTTTTTCGACTGA…
111_CTPFO_Consensus.seq	region2	35	Nationality2	Summer	2	PD 4	ATATGTGTACTAACTATATTCTTAAATGTTAGTTCATAACAACAATTTTCATAATTTTAAGAAATGATTATTCCTTATTATTTTCAAAATTATAATTCTCTCCATGTAGTTTTATTTTTTATCTCATATTTTGATTTCATTTTATGTTATTGTTTTTTTTTTTTTTTTTTTTTTTGTTTTGTTTTCGTGTGATTTTTAATCGAAAAAATCATCTGATAAATTTTCTTCACTTTCTGAGACGTCTGGTGAATTGTAATTCCATATATCATCAGAAACATTCGTACCTACAGCTGTTTCTACCTTATTAAATAAAGATGTTAATACTGGTACTATTATACCATATGTTGCTGGGTCGACTTTTGGTGGTTTAACATTTTCAGCTATGAGTTTTTCGACTGA…
116_CTPFO_Consensus.seq	region2	22	Nationality1	Summer	2	PD 4	ATATGTGTACTAACTATATTCTTAAATGTTAGTTCATAACAACAATTTTCATAATTTTAAGAAATGATTATTCCTTATTATTTTCAAAATTATAATTCTCTCCATGTAGTTTTATTTTTTATCTCATATTTTGATTTCATTTTATGTTATTGTTTTTTTTTTTTTTTTTTTTTTTGTTTTGTTTTCGTGTGATTTTTAATCGAAAAAATCATCTGATAAATTTTCTTCACTTTCTGAGACGTCTGGTGAATTGTAATTCCATATGTCATCAGAAACATTCGCACCTACAGCTGTTTCTACCTTATTAAATAAAGATGTTAATACTGGTACTATTATACCATATGTTGCTGGGTCGACTTTTGGTGGTTTAACATTTTCAGCTACGAGTTTTTCGACTGA…
121_CTPFO_Consensus.seq	region2	25	Nationality2	Summer	1	PD 4	ATATGTGTACTAACTATATTCTTAAATGTTAGTTCATAACAACAATTTTCATAATTTTAAGAAATGATTATTCCTTATTATTTTCAAAATTATAATTCTCTCCATGTAGTTTTATTTTTTATCTCATATTTTGATTTCATTTTATGTTATTGTTTTTTTTTTTTTTTTTTTTTTTGTTTTGTTTTCGTGTGATTTTTAATCGAAAAAATCATCTGATAAATTTTCTTCACTTTCTGAGACGTCTGGTGAATTGTAATTCCATATGTCATCAGAAACATTCGCACCTACAGCTGTTTCTACCTTATTAAATAAAGATGTTAATACTGGTACTATTATACCATATGTTGCTGGGTCGACTTTTGGTGGTTTAACATTTTCAGCTACGACTTTTTCGACTGA…
126_CTPFO_Consensus.seq	region2	16	Nationality1	Summer	1	PD 4	ATATGTGTACTAACTATATTCTTAAATGTTAGTTCATAACAACAATTTTCATAATTTTAAGAAATGATTATTCCTTATTATTTTCAAAATTATAATTCTCTCCATGTAGTTTTATTTTTTATCTCATATTTTGATTTCATTTTATGTTATTGTTTTTTTTTTTTTTTTTTTTTTTGTTTTGTTTTCGTGTGATTTTTAATCGAAAAAATCATCTGATAAATTTTCTTCACTTTCTGGGACGTCTGATGTATTGTAATTCCATATCTCATCAGAAACATTCACACCTACAGCTGTTTCTACCTTATTAAATAAAGATGTTAATACTGGTACTATTATACCATATGTTGCTGGGTCGACTTTTGGTGGTTTAACATTTTCAGCTACGACTTTTTCGACTGA…
127_O_CTPFO_Consensus.seq	region1	28	Nationality1	Winter	1	PD 3	TTTTCATAATTTTAAGAAATGATTATTCCTTATTATTTTCAAAATTATAATTCTCTCCATGTAGTTTTATTTTTTATCTCATATTTTGATTTCATTTTATGTTATTGTTTTTTTTTTTTTTTTTTTTTTTGTTTTGTTTTCGTGTGATTTTTAATCGAAAAAATCATCTGATAAATTTTCTTCACTTTCTGGGACGTCTGATGAATTGTAATTCCATATCTCATCAGAAACATTCGCACCTACAGCTGTTTCTACCTTATTAAATAAAGATGTTAATACTGGTACTATTATACCATATGTTGCTGGGTCGACTTTTGGTGGTTTAACATTTTCAGCTATGAGATTTTCGACTGATGGCAATCCTACTTTGATTAATTCCTTTAACATATATTTTGCGTG…
128_CTPFO_Consensus.seq	region2	18	Nationality1	Summer	1	PD 4	ATATGTGTACTAACTATATTCTTAAATGTTAGTTCATAACAACAATTTTCATAATTTTAAGAAATGATTATTCCTTATTATTTTCAAAATTATAATTCTCTCCATGTAGTTTTATTTTTTATCTCATATTTTGATTTCATTTTATGTTATTGTTTTTTTTTTTTTTTTTTTTTTTGTTTTGTTTTCGTGTGATTTTTAATCGAAAAAATCATCTGATAAATTTTCTTCACTTTCTGGGACGTCTGATGTATTGTAATTCCATATCTCATCAGAAACATTCACACCTACAGCTGTTTCTACCTTATTAAATAAAGATGTTAATACTGGTACTATTATACCATATGTTGCTGGGTCGACTTTTGGTGGTTTAACATTTTCAGCTACGACTTTTTCGACTGA…
128_O_CTPFO_Consensus.seq	region1	42	Nationality1	Winter	1	PD 3	ATTTATATGTGTACTAACTATATTCTTAAATGTTAGTTCATAACAACAATTTTCATAATTTTAAGAAATGATTATTCCTTATTATTTTCAAAATTATAATTCTCTCCATGTAGTTTTATTTTTTATCTCATATTTTGATTTCATTTTATGTTATTGTTTTTTTTTTTTTTTTTTTTTTTGTTTTGTTTTCGTGTGATTTTTAATCGAAAAAATCATCTGATAAATTTTCTTCACTTTCTGAGACGTCTGATGATTTGTAATTCCATATCTCATCAGAAACATTCACACCTACAGCTGTTTCTACCTTATTAAATAAAGATGTTAATACTGGTACTATTATACCATATGTTGCTGGGTCGACTTTTGGTGGTTTAACATTTTCAGCTACGACTTTTTCGA…
129_O_CTPFO_Consensus.seq	region1	38	Nationality1	Winter	1	PD 3	ATATGTGTACTAACTATATTCTTAAATGTTAGTTCATAACAACAATTTTCATAATTTTAAGAAATGATTATTCCTTATTATTTTCAAAATTATAATTCTCTCCATGTAGTTTTATTTTTTATCTCATATTTTGATTTCATTTTATGTTATTGTTTTTTTTTTTTTTTTTTTTTTTGTTTTGTTTTCGTGTGATTTTTAATCGAAAAAATCATCTGATAAATTTTCTTCACTTTCTGGGACGTCTGATGTATTGTAATTCCATATCTCATCAGAAACATTCACACCTACAGCTGTTTCTACCTTATTAAATAAAGATGTTAATACTGGTACTATTATACCATATGTTGCTGGGTCGACTTTTGGTGGTTTAACATTTTCAGCTACGACTTTTTCGACTGA…
130_O_CTPFO_Consensus.seq	region1	16	Nationality1	Winter	1	PD 2	ATTTATATGTGTACTAACTATATTCTTAAATGTTAGTTCATAACAACAATTTTCATAATTTTAAGAAATGATTATTCCTTATTATTTTCAAAATTATAATTCTCTCCATGTAGTTTTATTTTTTATCTCATATTTTGATTTCATTTTATGTTATTGTTTTTTTTTTTTTTTTTTTTTTTGTTTTGTTTTCGTGTGATTTTTAATCGAAAAAATCATCTGATAAATTTTCTTCACTTTCTGAGACGTCTGATGATTTGTAATTCCATATCTCATCAGAAACATTCACACCTACAGCTGTTTCTACCTTATTAAATAAAGATGTTAATACTGGTACTATTATACCATATGTTGCTGGGTCGACTTTTGGTGGTTTAACATTTTCAGCTACGACTTTTTCGA…
131_CTPFO_Consensus.seq	region2	30	Nationality2	Summer	1	PD 4	ATATGTGTACTAACTATATTCTTAAATGTTAGTTCATAACAACAATTTTCATAATTTTAAGAAATGATTATTCCTTATTATTTTCAAAATTATAATTCTCTCCATGTAGTTTTATTTTTTATCTCATATTTTGATTTCATTTTATGTTATTGTTTTTTTTTTTTTTTTTTTTTTTGTTTTGTTTTCGTGTGATTTTTAATCGAAAAAATCATCTGATAAATTTTCTTCACTTTCTGGGACGTCTGATGAATTGTAATTCCATATCTCATCAGAAACATTCGCACCTACAGCTGTTTCTACCTTATTAAATAAAGATGTTAATACTGGTACTATTATACCATATGTTGCTGGGTCGACTTTTGGTGGTTTAACATTTTCAGCTATGAGATTTTCGACTGA…
134_CTPFO_Consensus.seq	region2	61	Nationality1	Summer	1	PD 4	ATATGTGTACTAACTATATTCTTAAATGTTAGTTCATAACAACAATTTTCATAATTTTAAGAAATGATTATTCCTTATTATTTTCAAAATTATAATTCTCTCCATGTAGTTTTATTTTTTATCTCATATTTTGATTTCATTTTATGTTATTGTTTTTTTTTTTTTTTTTTTTTTTGTTTTGTTTTCGTGTGATTTTTAATCGAAAAAATCATCTGATAAATTTTCTTCACTTTCTGAGACGTCTGATGAATTGTAATTCCATATCTCATCAGAAACATTCGCACCTACAGCTGTTTCTACCTTATTAAATAAAGATGTTAATACTGGTACTATTATACCATATGTTGCTGGGTCGACTTTTGGTGGTTTAACATTTTCAGCTACGAGTTTTTCGACTGA…
134_O_CTPFO_Consensus.seq	region2	11	Nationality1	Winter	2	PD 1	ATATGTGTACTAACTATATTCTTAAATGTTAGTTCATAACAACAATTTTCATAATTTTAAGAAATGATTATTCCTTATTATTTTCAAAATTATAATTCTCTCCATGTAGTTTTATTTTTTATCTCATATTTTGATTTCATTTTATGTTATTGTTTTTTTTTTTTTTTTTTTTTTTGTTTTGTTTTCGTGTGATTTTTAATCGAAAAAATCATCTGATAAATTTTCTTCACTTTCTGAGACGTCTGGTGAATTGTAATTCCATATGTCATCAGAAACATTCACACCTACAGCTGTTTCTACCTTATTAAATAAAGATGTTAATACTGGTACTATTATACCATATGTTGCTGGGTCGACTTTTGGTGGTTTAACATTTTCAGCTACGACTTTTTCGACTGA…
136_O_CTPFO_Consensus.seq	region2	24	Nationality1	Winter	1	PD 2	ATTTATATGTGTACTAACTATATTCTTAAATGTTAGTTCATAACAACAATTTTCATAATTTTAAGAAATGATTATTCCTTATTATTTTCAAAATTATAATTCTCTCCATGTAGTTTTATTTTTTATCTCATATTTTGATTTCATTTTATGTTATTGTTTTTTTTTTTTTTTTTTTTTTTGTTTTGTTTTCGTGTGATTTTTAATCGAAAAAATCATCTGATAAATTTTCTTCACTTTCTGAGACGTCTGGTGAATTGTAATTCCATATGTCATCAGAAACATTCGCACCTACAGCTGTTTCTACCTTATTAAATAAAGATGTTAATACTGGTACTATTATACCATATGTTGCTGGGTCGACTTTTGGTGGTTTAACATTTTCAGCTACGACTTTTTCGA…
137_O_CTPFO_Consensus.seq	region2	48	Nationality1	Winter	1	PD 1	TGTGTACTAACTATATTCTTAAATGTTAGTTCATAACAACAATTTTCATAATTTTAAGAAATGATTATTCCTTATTATTTTCAAAATTATAATTCTCTCCATGTAGTTTTATTTTTTATCTCATATTTTGATTTCATTTTATGTTATTGTTTTTTTTTTTTTTTTTTTTTTTGTTTTGTTTTCGTGTGATTTTTAATCGAAAAAATCATCTGATAAATTTTCTTCACTTTCTGAGACGTCTGGTGAATTGTAATTCCATATGTCATCAGAAACATTCACACCTACAGCTGTTTCTACCTTATTAAATAAAGATGTTAATACTGGTACTATTATACCATATGTTGCTGGGTCGACTTTTGGTGGTTTAACATTTTCAGCTATGAGATTTTCGACTGATGG…
140_O_CTPFO_Consensus.seq	region2	31	Nationality1	Winter	2	PD 4	ATTCTTAAATGTTAGTTCATAACAACAATTTTCATAATTTTAAGAAATGATTATTCCTTATTATTTTCAAAATTATAATTCTCTCCATGTAGTTTTATTTTTTATCTCATATTTTGATTTCATTTTATGTTATTGTTTTTTTTTTTTTTTTTTTTTTTGTTTTGTTTTCGTGTGATTTTTAATCGAAAAAATCATCTGATAAATTTTCTTCACTTTCTGGGACGTCTGATGAATTGTAATTCCATATCTCATCAGAAACATTCGCACCTACAGCTGTTTCTACCTTATTAAATAAAGATGTTAATACTGGTACTATTATACCATATGTTGCTGGGTCGACTTTTGGTGGTTTAACATTTTCAGCTATGAGATTTTCGACTGATGGCAATCCTACTTTGA…
142_CTPFO_Consensus.seq	region2	30	Nationality2	Summer	1	PD 4	ATATGTGTACTAACTATATTCTTAAATGTTAGTTCATAACAACAATTTTCATAATTTTAAGAAATGATTATTCCTTATTATTTTCAAAATTATAATTCTCTCCATGTAGTTTTATTTTTTATCTCATATTTTGATTTCATTTTATGTTATTGTTTTTTTTTTTTTTTTTTTTTTTGTTTTGTTTTCGTGTGATTTTTAATCGAAAAAATCATCTGATAAATTTTCTTCACTTTCTGAGACGTCTGGTGAATTGTAATTCCATATGTCATCAGAAACATTCGCACCTACAGCTGTTTCTACCTTATTAAATAAAGATGTTAATACTGGTACTATTATACCATATGTTGCTGGGTCGACTTTTGGTGGTTTAACATTTTCAGCTACGAGTTTTTCGACTGA…
143_CTPFO_Consensus.seq	region2	39	Nationality2	Summer	1	PD 4	ATATGTGTACTAACTATATTCTTAAATGTTAGTTCATAACAACAATTTTCATAATTTTAAGAAATGATTATTCCTTATTATTTTCAAAATTATAATTCTCTCCATGTAGTTTTATTTTTTATCTCATATTTTGATTTCATTTTATGTTATTGTTTTTTTTTTTTTTTTTTTTTTTGTTTTGTTTTCGTGTGATTTTTAATCGAAAAAATCATCTGATAAATTTTCTTCACTTTCTGAGACGTCTGATGATTTGTAATTCCATATCTCATCAGAAACATTCACACCTACAGCTGTTTCTACCTTATTAAATAAAGATGTTAATACTGGTACTATTATACCATATGTTGCTGGGTCGACTTTTGGTGGTTTAACATTTTCAGCTACGACTTTTTCGACTGA…
143_O_CTPFO_Consensus.seq	region3	22	Unknown	Winter	2	PD 3	ATTTATATGTGTACTAACTATATTCTTAAATGTTAGTTCATAACAACAATTTTCATAATTTTAAGAAATGATTATTCCTTATTATTTTCAAAATTATAATTCTCTCCATGTAGTTTTATTTTTTATCTCATATTTTGATTTCATTTTATGTTATTGTTTTTTTTTTTTTTTTTTTTTTTGTTTTGTTTTCGTGTGATTTTTAATCGAAAAAATCATCTGATAAATTTTCTTCACTTTCTGGGACGTCTGATGAATTGTAATTCCATATCTCATCAGAAACATTCGCACCTACAGCTGTTTCTACCTTATTAAATAAAGATGTTAATACTGGTACTATTATACCATATGTTGCTGGGTCGACTTTTGGTGGTTTAACATTTTCAGCTATGAGATTTTCGA…
145_CTPFO_Consensus.seq	region2	36	Unknown	Summer	1	PD 1	ATATGTGTACTAACTATATTCTTAAATGTTAGTTCATAACAACAATTTTCATAATTTTAAGAAATGATTATTCCTTATTATTTTCAAAATTATAATTCTCTCCATGTAGTTTTATTTTTTATCTCATATTTTGATTTCATTTTATGTTATTGTTTTTTTTTTTTTTTTTTTTTTTGTTTTGTTTTCGTGTGATTTTTAATCGAAAAAATCATCTGATAAATTTTCTTCACTTTCTGAGACGTCTGGTGAATTGTAATTCCATATATCATCAGAAACATTCGTACCTACAGCTGTTTCTACCTTATTAAATAAAGATGTTAATACTGGTACTATTATACCATATGTTGCTGGGTCGACTTTTGGTGGTTTAACATTTTCAGCTATGAGTTTTTCGACTGA…
146_CTPFO_Consensus.seq	region2	25	Nationality2	Summer	1	PD 4	ATATGTGTACTAACTATATTCTTAAATGTTAGTTCATAACAACAATTTTCATAATTTTAAGAAATGATTATTCCTTATTATTTTCAAAATTATAATTCTCTCCATGTAGTTTTATTTTTTATCTCATATTTTGATTTCATTTTATGTTATTGTTTTTTTTTTTTTTTTTTTTTTTGTTTTGTTTTCGTGTGATTTTTAATCGAAAAAATCATCTGATAAATTTTCTTCACTTTCTGGGACGTCTGATGAATTGTAATTCCATATCTCATCAGAAACATTCGCACCTACAGCTGTTTCTACCTTATTAAATAAAGATGTTAATACTGGTACTATTATACCATATGTTGCTGGGTCGACTTTTGGTGGTTTAACATTTTCAGCTATGAGATTTTCGACTGA…
148_CTPFO_Consensus.seq	region2	45	Nationality2	Summer	1	PD 3	ATATGTGTACTAACTATATTCTTAAATGTTAGTTCATAACAACAATTTTCATAATTTTAAGAAATGATTATTCCTTATTATTTTCAAAATTATAATTCTCTCCATGTAGTTTTATTTTTTATCTCATATTTTGATTTCATTTTATGTTATTGTTTTTTTTTTTTTTTTTTTTTTTGTTTTGTTTTCGTGTGATTTTTAATCGAAAAAATCATCTGATAAATTTTCTTCACTTTCTGGGACGTCTGATGAATTGTAATTCCATATCTCATCAGAAACATTCGCACCTACAGCTGTTTCTACCTTATTAAATAAAGATGTTAATACTGGTACTATTATACCATATGTTGCTGGGTCGACTTTTGGTGGTTTAACATTTTCAGCTATGAGATTTTCGACTGA…
148_O_CTPFO_Consensus.seq	region3	36	Unknown	Winter	1	PD 4	ATTTATATGTGTACTAACTATATTCTTAAATGTTAGTTCATAACAACAATTTTCATAATTTTAAGAAATGATTATTCCTTATTATTTTCAAAATTATAATTCTCTCCATGTAGTTTTATTTTTTATCTCATATTTTGATTTCATTTTATGTTATTGTTTTTTTTTTTTTTTTTTTTTTTGTTTTGTTTTCGTGTGATTTTTAATCGAAAAAATCATCTGATAAATTTTCTTCACTTTCTGGGACGTCTGATGTATTGTAATTCCATATCTCATCAGAAACATTCGCACCTACAGCTGTTTCTACCTTATTAAATAAAGATGTTAATACTGGTACTATTATACCATATGTTGCTGGGTCGACTTTTGGTGGTTTAACATTTTCAGCTATGAGTTTTTCGA…
149_CTPFO_Consensus.seq	region2	45	Nationality2	Summer	1	PD 4	ATATGTGTACTAACTATATTCTTAAATGTTAGTTCATAACAACAATTTTCATAATTTTAAGAAATGATTATTCCTTATTATTTTCAAAATTATAATTCTCTCCATGTAGTTTTATTTTTTATCTCATATTTTGATTTCATTTTATGTTATTGTTTTTTTTTTTTTTTTTTTTTTTGTTTTGTTTTCGTGTGATTTTTAATCGAAAAAATCATCTGATAAATTTTCTTCACTTTCTGAGACGTCTGGTGAATTGTAATTCCATATATCATCAGAAACATTCGTACCTACAGCTGTTTCTACCTTATTAAATAAAGATGTTAATACTGGTACTATTATACCATATGTTGCTGGGTCGACTTTTGGTGGTTTAACATTTTCAGCTATGAGTTTTTCGACTGA…
153_CTPFO_Consensus.seq	region2	55	Nationality1	Summer	2	PD 4	ATATGTGTACTAACTATATTCTTAAATGTTAGTTCATAACAACAATTTTCATAATTTTAAGAAATGATTATTCCTTATTATTTTCAAAATTATAATTCTCTCCATGTAGTTTTATTTTTTATCTCATATTTTGATTTCATTTTATGTTATTGTTTTTTTTTTTTTTTTTTTTTTTGTTTTGTTTTCGTGTGATTTTTAATCGAAAAAATCATCTGATAAATTTTCTTCACTTTCTGGGACGTCTGATGTATTGTAATTCCATATCTCATCAGAAACATTCACACCTACAGCTGTTTCTACCTTATTAAATAAAGATGTTAATACTGGTACTATTATACCATATGTTGCTGGGTCGACTTTTGGTGGTTTAACATTTTCAGCTACGACTTTTTCGACTGA…
153_O_CTPFO_Consensus.seq	region3	57	Nationality1	Winter	2	PD 4	ATTTATATGTGTACTAACTATATTCTTAAATGTTAGTTCATAACAACAATTTTCATAATTTTAAGAAATGATTATTCCTTATTATTTTCAAAaTTATAATTCTCTCCATGTAGTTTTATTTTTTATCTCATATTTTGATTTCATTTTATGTTATTGTTTTTTTTTTTTTTTTTTTTTTTGTTTTGTTTTCGTGTGATTTTTAATCGAAAAAATCATCTGATAAATTTTCTTCACTTTCTGAGACGTCTGGTGAATTGTAATTCCATATGTCATCAGAAACATTCGCACCTACAGCTGTTTCTACCTTATTAAATAAAGATGTTAATACTGGTACTATTATACCATATGTTGCTGGGTCGACTTTTGGTGGTTTAACATTTTCAGCTACGAGTTTTTCGA…
154_CTPFO_Consensus.seq	region2	23	Nationality1	Summer	1	PD 3	ATATGTGTACTAACTATATTCTTAAATGTTAGTTCATAACAACAATTTTCATAATTTTAAGAAATGATTATTCCTTATTATTTTCAAAATTATAATTCTCTCCATGTAGTTTTATTTTTTATCTCATATTTTGATTTCATTTTATGTTATTGTTTTTTTTTTTTTTTTTTTTTTTGTTTTGTTTTCGTGTGATTTTTAATCGAAAAAATCATCTGATAAATTTTCTTCACTTTCTGAGACGTCTGGTGAATTGTAATTCCATATGTCATCAGAAACATTCACACCTACAGCTGTTTCTACCTTATTAAATAAAGATGTTAATACTGGTACTATTATACCATATGTTGCTGGGTCGACTTTTGGTGGTTTAACATTTTCAGCTACGAGTTTTTCGACTGA…
154_O_CTPFO_Consensus.seq	region1	14	Nationality1	Winter	1	PD 2	TTAAATGTTAGTTCATAACAACAATTTTCATAATTTTAAGAAATGATTATTCCTTATTATTTTCAAAATTATAATTCTCTCCATGTAGTTTTATTTTTTATCTCATATTTTGATTTCATTTTATGTTATTGTTTTTTTTTTTTTTTTTTTTTTTGTTTTGTTTTCGTGTGATTTTTAATCGAAAAAATCATCTGATAAATTTTCTTCACTTTCTGAGACGTCTGGTGAATTGTAATTCCATATGTCATCAGAAACATTCACACCTACAGCTGTTTCTACCTTATTAAATAAAGATGTTAATACTGGTACTATTATACCATATGTTGCTGGGTCGACTTTTGGTGGTTTAACATTTTCAGCTACGACTTTTTCGACTGATGGCAATCCTAATTTGATTAA…
155_CTPFO_Consensus.seq	region2	45	Nationality2	Summer	1	PD 4	ATGTGTACTAACTATATTCTTAAATGTTAGTTCATAACAACAATTTTCATAATTTTAAGAAATGATTATTCCTTATTATTTTCAAAATTATAATTCTCTCCATGTAGTTTTATTTTTTATCTCATATTTTGATTTCATTTTATGTTATTGTTTTTTTTTTTTTTTTTTTTTTTGTTTTGTTTTCGTGTGATTTTTAATCGAAAAAATCATCTGATAAATTTTCTTCACTTTCTGGGACGTCTGATGAATTGTAATTCCATATCTCATCAGAAACATTCGCACCTACAGCTGTTTCTACCTTATTAAATAAAGATGTTAATACTGGTACTATTATACCATATGTTGCTGGGTCGACTTTTGGTGGTTTAACATTTTCAGCTATGAGATTTTCGACTGATG…
155_O_CTPFO_Consensus.seq	region3	38	Nationality1	Winter	2	PD 4	ATTTATATGTGTACTAACTATATTCTTAAATGTTAGTTCATAACAACAATTTTCATAATTTTAAGAAATGATTATTCCTTATTATTTTCAAAATTATAATTCTCTCCATGTAGTTTTATTTTTTATCTCATATTTTGATTTCATTTTATGTTATTGTTTTTTTTTTTTTTTTTTTTTTTGTTTTGTTTTCGTGTGATTTTTAATCGAAAAAATCATCTGATAAATTTTCTTCACTTTCTGAGACGTCTGATGAATTGTAATTCCATATCTCATCAGAAACATTCGCACCTACAGCTGTTTCTACCTTATTAAATAAAGATGTTAATACTGGTACTATTATACCATATGTTGCTGGGTCGACTTTTGGTGGTTTAACATTTTCAGCTACGAGTTTTTCGA…
156_CTPFO_Consensus.seq	region2	21	Nationality2	Summer	1	PD 4	ATTTATATGTGTACTAACTATATTCTTAAATGTTAGTTCATAACAACAATTTTCATAATTTTAAGAAATGATTATTCCTTATTATTTTCAAAATTATAATTCTCTCCATGTAGTTTTATTTTTTATCTCATATTTTGATTTCATTTTATGTTATTGTTTTTTTTTTTTTTTTTTTTTTTGTTTTGTTTTCGTGTGATTTTTAATCGAAAAAATCATCTGATAAATTTTCTTCACTTTCTGGGACGTCTGATGTATTGTAATTCCATATCTCATCAGAAACATTCACACCTACAGCTGTTTCTACCTTATTAAATAAAGATGTTAATACTGGTACTATTATACCATATGTTGCTGGGTCGACTTTTGGTGGTTTAACATTTTCAGCTACGACTTTTTCGA…
158_O_CTPFO_Consensus.seq	region2	54	Unknown	Winter	2	PD 1	ATTTATATGTGTACTAACTATATTCTTAAATGTTAGTTCATAACAACAATTTTCATAATTTTAAGAAATGATTATTCCTTATTATTTTCAAAATTATAATTCTCTCCATGTAGTTTTATTTTTTATCTCATATTTTGATTTCATTTTATGTTATTGTTTTTTTTTTTTTTTTTTTTTTTGTTTTGTTTTCGTGTGATTTTTAATCGAAAAAATCATCTGATAAATTTTCTTCACTTTCTGAGACGTCTGGTGAATTGTAATTCCATATGTCATCAGAAACATTCGCACCTACAGCTGTTTCTACCTTATTAAATAAAGATGTTAATACTGGTACTATTATACCATATGTTGCTGGGTCGACTTTTGGTGGTTTAACATTTTCAGCTACGAGTTTTTCGA…
160_O_CTPFO_Consensus.seq	region2	25	Unknown	Winter	2	PD 1	ATTTATATGTGTACTAACTATATTCTTAAATGTTAGTTCATAACAACAATTTTCATAATTTTAAGAAATGATTATTCCTTATTATTTTCAAAATTATAATTCTCTCCATGTAGTTTTATTTTTTATCTCATATTTTGATTTCATTTTATGTTATTGTTTTTTTTTTTTTTTTTTTTTTTGTTTTGTTTTCGTGTGATTTTTAATCGAAAAAATCATCTGATAAATTTTCTTCACTTTCTGAGACGTCTGGTGAATTGTAATTCCATATGTCATCAGAAACATTCACACCTACAGCTGTTTCTACCTTATTAAATAAAGATGTTAATACTGGTACTATTATACCATATGTTGCTGGGTCGACTTTTGGTGGTTTAACATTTTCAGCTATGAGATTTTCGA…
161_O_CTPFO_Consensus.seq	region2	40	Unknown	Winter	1	PD 3	ATTTATATGTGTACTAACTATATTCTTAAATGTTAGTTCATAACAACAATTTTCATAATTTTAAGAAATGATTATTCCTTATTATTTTCAAAATTATAATTCTCTCCATGTAGTTTTATTTTTTATCTCATATTTTGATTTCATTTTATGTTATTGTTTTTTTTTTTTTTTTTTTTTTTGTTTTGTTTTCGTGTGATTTTTAATCGAAAAAATCATCTGATAAATTTTCTTCACTTTCTGGGACGTCTGATGAATTGTAATTCCATATCTCATCAGAAACATTCGCACCTACAGCTGTTTCTACCTTATTAAATAAAGATGTTAATACTGGTACTATTATACCATATGTTGCTGGGTCGACTTTTGGTGGTTTAACATTTTCAGCTATGAGATTTTCGA…
164_CTPFO_Consensus.seq	region1	40	Nationality2	Summer	1	PD 4	ATATGTGTACTAACTATATTCTTAAATGTTAGTTCATAACAACAATTTTCATAATTTTAAGAAATGATTATTCCTTATTATTTTCAAAATTATAATTCTCTCCATGTAGTTTTATTTTTTATCTCATATTTTGATTTCATTTTATGTTATTGTTTTTTTTTTTTTTTTTTTTTTTGTTTTGTTTTCGTGTGATTTTTAATCGAAAAAATCATCTGATAAATTTTCTTCACTTTCTGGGACGTCTGATGTATTGTAATTCCATATCTCATCAGAAACATTCACACCTACAGCTGTTTCTACCTTATTAAATAAAGATGTTAATACTGGTACTATTATACCATATGTTGCTGGGTCGACTTTTGGTGGTTTAACATTTTCAGCTACGACTTTTTCGACTGA…
167_CTPFO_Consensus.seq	region1	27	Nationality1	Summer	1	PD 3	ATATGTGTACTAACTATATTCTTAAATGTTAGTTCATAACAACAATTTTCATAATTTTAAGAAATGATTATTCCTTATTATTTTCAAAATTATAATTCTCTCCATGTAGTTTTATTTTTTATCTCATATTTTGATTTCATTTTATGTTATTGTTTTTTTTTTTTTTTTTTTTTTTGTTTTGTTTTCGTGTGATTTTTAATCGAAAAAATCATCTGATAAATTTTCTTCACTTTCTGGGACGTCTGATGTATTGTAATTCCATATCTCATCAGAAACATTCACACCTACAGCTGTTTCTACCTTATTAAATAAAGATGTTAATACTGGTACTATTATACCATATGTTGCTGGGTCGACTTTTGGTGGTTTAACATTTTCAGCTACGACTTTTTCGACTGA…
168_CTPFO_Consensus.seq	region1	30	Nationality1	Summer	1	PD 3	ATATGTGTACTAACTATATTCTTAAATGTTAGTTCATAACAACAATTTTCATAATTTTAAGAAATGATTATTCCTTATTATTTTCAAAATTATAATTCTCTCCATGTAGTTTTATTTTTTATCTCATATTTTGATTTCATTTTATGTTATTGTTTTTTTTTTTTTTTTTTTTTTTGTTTTGTTTTCGTGTGATTTTTAATCGAAAAAATCATCTGATAAATTTTCTTCACTTTCTGAGACGTCTGGTGAATTGTAATTCCATATGTCATCAGAAACATTCGCACCTACAGCTGTTTCTACCTTATTAAATAAAGATGTTAATACTGGTACTATTATACCATATGTTGCTGGGTCGACTTTTGGTGGTTTAACATTTTCAGCTACGACTTTTTCGACTGA…
168_O_CTPFO_Consensus.seq	region3	37	Nationality1	Winter	2	PD 2	ATTTATATGTGTACTAACTATATTCTTAAATGTTAGTTCATAACAACAATTTTCATAATTTTAAGAAATGATTATTCCTTATTATTTTCAAAATTATAATTCTCTCCATGTAGTTTTATTTTTTATCTCATATTTTGATTTCATTTTATGTTATTGTTTTTTTTTTTTTTTTTTTTTTTGTTTTGTTTTCGTGTGATTTTTAATCGAAAAAATCATCTGATAAATTTTCTTCACTTTCTGAGACGTCTGGTGAATTGTAATTCCATATATCATCAGAAACATTCGCACCTACAGCTGTTTCTACCTTATTAAATAAAGATGTTAATACTGGTACTATTATACCATATGTTGCTGGGTCGACTTTTGGTGGTTTAACATTTTCAGCTACGACTTTTTCGA…
172_O_CTPFO_Consensus.seq	region3	28	Nationality1	Winter	2	PD 2	ATTTATATGTGTACTAACTATATTCTTAAATGTTAGTTCATAACAACAATTTTCATAATTTTAAGAAATGATTATTCCTTATTATTTTCAAAATTATAATTCTCTCCATGTAGTTTTATTTTTTATCTCATATTTTGATTTCATTTTATGTTATTGTTTTTTTTTTTTTTTTTTTTTTTGTTTTGTTTTCGTGTGATTTTTAATCGAAAAAATCATCTGATAAATTTTCTTCACTTTCTGGGACGTCTGATGAATTGTAATTCCATATCTCATCAGAAACATTCGCACCTACAGCTGTTTCTACCTTATTAAATAAAGATGTTAATACTGGTACTATTATACCATATGTTGCTGGGTCGACTTTTGGTGGTTTAACATTTTCAGCTATGAGATTTTCGA…
175_CTPFO_Consensus.seq	region1	16	Nationality1	Summer	1	PD 4	ATATGTGTACTAACTATATTCTTAAATGTTAGTTCATAACAACAATTTTCATAATTTTAAGAAATGATTATTCCTTATTATTTTCAAAATTATAATTCTCTCCATGTAGTTTTATTTTTTATCTCATATTTTGATTTCATTTTATGTTATTGTTTTTTTTTTTTTTTTTTTTTTTGTTTTGTTTTCGTGTGATTTTTAATCGAAAAAATCATCTGATAAATTTTCTTCACTTTCTGGGACGTCTGATGTATTGTAATTCCATATCTCATCAGAAACATTCGCACCTACAGCTGTTTCTACCTTATTAAATAAAGATGTTAATACTGGTACTATTATACCATATGTTGCTGGGTCGACTTTTGGTGGTTTAACATTTTCAGCTATGAGTTTTTCGACTGG…
178_CTPFO_Consensus.seq	region1	18	Nationality1	Summer	2	PD 4	ATATGTGTACTAACTATATTCTTAAATGTTAGTTCATAACAACAATTTTCATAATTTTAAGAAATGATTATTCCTTATTATTTTCAAAATTATAATTCTCTCCATGTAGTTTTATTTTTTATCTCATATTTTGATTTCATTTTATGTTATTGTTTTTTTTTTTTTTTTTTTTTTTGTTTTGTTTTCGTGTGATTTTTAATCGAAAAAATCATCTGATAAATTTTCTTCACTTTCTGAGACGTCTGGTGAATTGTAATTCCATATGTCATCAGAAACATTCGCACCTACAGCTGTTTCTACCTTATTAAATAAAGATGTTAATACTGGTACTATTATACCATATGTTGCTGGGTCGACTTTTGGTGGTTTAACATTTTCAGCTACGAGTTTTTCGACTGA…
179_O_CTPFO_Consensus.seq	region3	13	Nationality1	Winter	1	PD 4	ATTTATATGTGTACTAACTATATTCTTAAATGTTAGTTCATAACAACAATTTTCATAATTTTAAGAAATGATTATTCCTTATTATTTTCAAAATTATAATTCTCTCCATGTAGTTTTATTTTTTATCTCATATTTTGATTTCATTTTATGTTATTGTTTTTTTTTTTTTTTTTTTTTTTGTTTTGTTTTCGTGTGATTTTTAATCGAAAAAATCATCTGATAAATTTTCTTCACTTTCTGAGACGTCTGGTGAATTGTAATTCCATATGTCATCAGAAACATTCGCACCTACAGCTGTTTCTACCTTATTAAATAAAGATGTTAATACTGGTACTATTATACCATATGTTGCTGGGTCGACTTTTGGTGGTTTAACATTTTCAGCTACGAGTTTTTCGA…
180_O_CTPFO_Consensus.seq	region3	55	Nationality1	Winter	2	PD 4	ATTTATATGTGTACTAACTATATTCTTAAATGTTAGTTCATAACAACAATTTTCATAATTTTAAGAAATGATTATTCCTTATTATTTTCAAAATTATAATTCTCTCCATGTAGTTTTATTTTTTATCTCATATTTTGATTTCATTTTATGTTATTGTTTTTTTTTTTTTTTTTTTTTTTGTTTTGTTTTCGTGTGATTTTTAATCGAAAAAATCATCTGATAAATTTTCTTCACTTTCTGGGACGTCTGATGTATTGTAATTCCATATCTCATCAGAAACATTCACACCTACAGCTGTTTCTACCTTATTAAATAAAGATGTTAATACTGGTACTATTATACCATATGTTGCTGGGTCGACTTTTGGTGGTTTAACATTTTCAGCTACGACTTTTTCGA…
181_O_CTPFO_Consensus.seq	region3	49	Nationality1	Winter	2	PD 2	ATTTATATGTGTACTAACTATATTCTTAAATGTTAGTTCATAACAACAATTTTCATAATTTTAAGAAATGATTATTCCTTATTATTTTCAAAATTATAATTCTCTCCATGTAGTTTTATTTTTTATCTCATATTTTGATTTCATTTTATGTTATTGTTTTTTTTTTTTTTTTTTTTTTTGTTTTGTTTTCGTGTGATTTTTAATCGAAAAAATCATCTGATAAATTTTCTTCACTTTCTGGGACGTCTGATGTATTGTAATTCCATATCTCATCAGAAACATTCGCACCTACAGCTGTTTCTACCTTATTAAATAAAGATGTTAATACTGGTACTATTATACCATATGTTGCTGGGTCGACTTTTGGTGGTTTAACATTTTCAGCTATGAGTTTTTCGA…
182_CTPFO_Consensus.seq	region1	9	Nationality2	Summer	2	PD 4	ATATGTGTACTAACTATATTCTTAAATGTTAGTTCATAACAACAATTTTCATAATTTTAAGAAATGATTATTCCTTATTATTTTCAAAATTATAATTCTCTCCATGTAGTTTTATTTTTTATCTCATATTTTGATTTCATTTTATGTTATTGTTTTTTTTTTTTTTTTTTTTTTTGTTTTGTTTTCGTGTGATTTTTAATCGAAAAAATCATCTGATAAATTTTCTTCACTTTCTGAGACGTCTGGTGAATTGTAATTCCATATGTCATCAGAAACATTCGCACCTACAGCTGTTTCTACCTTATTAAATAAAGATGTTAATACTGGTACTATTATACCATATGTTGCTGGGTCGACTTTTGGTGGTTTAACATTTTCAGCTACGAGTTTTTCGACTGA…
183_CTPFO_Consensus.seq	region1	11	Nationality2	Summer	2	PD 4	ATATGTGTACTAACTATATTCTTAAATGTTAGTTCATAACAACAATTTTCATAATTTTAAGAAATGATTATTCCTTATTATTTTCAAAATTATAATTCTCTCCATGTAGTTTTATTTTTTATCTCATATTTTGATTTCATTTTATGTTATTGTTTTTTTTTTTTTTTTTTTTTTTGTTTTGTTTTCGTGTGATTTTTAATCGAAAAAATCATCTGATAAATTTTCTTCACTTTCTGAGACGTCTGGTGAATTGTAATTCCATATGTCATCAGAAACATTCGCACCTACAGCTGTTTCTACCTTATTAAATAAAGATGTTAATACTGGTACTATTATACCATATGTTGCTGGGTCGACTTTTGGTGGTTTAACATTTTCAGCTACGAGTTTTTCGACTGA…
184_CTPFO_Consensus.seq	region1	6.5	Nationality2	Summer	1	PD 4	ATATGTGTACTAACTATATTCTTAAATGTTAGTTCATAACAACAATTTTCATAATTTTAAGAAATGATTATTCCTTATTATTTTCAAAATTATAATTCTCTCCATGTAGTTTTATTTTTTATCTCATATTTTGATTTCATTTTATGTTATTGTTTTTTTTTTTTTTTTTTTTTTTGTTTTGTTTTCGTGTGATTTTTAATCGAAAAAATCATCTGATAAATTTTCTTCACTTTCTGAGACGTCTGGTGAATTGTAATTCCATATGTCATCAGAAACATTCGCACCTACAGCTGTTTCTACCTTATTAAATAAAGATGTTAATACTGGTACTATTATACCATATGTTGCTGGGTCGACTTTTGGTGGTTTAACATTTTCAGCTACGAGTTTTTCGACTGA…
186_O_CTPFO_Consensus.seq	region2	57	Nationality1	Winter	1	Unknown	ATTTATATGTGTACTAACTATATTCTTAAATGTTAGTTCATAACAACAATTTTCATAATTTTAAGAAATGATTATTCCTTATTATTTTCAAAATTATAATTCTCTCCATGTAGTTTTATTTTTTATCTCATATTTTGATTTCATTTTATGTTATTGTTTTTTTTTTTTTTTTTTTTTTTGTTTTGTTTTCGTGTGATTTTTAATCGAAAAAATCATCTGATAAATTTTCTTCACTTTCTGAGACGTCTGGTGAATTGTAATTCCATATGTCATCAGAAACATTCGCACCTACAGCTGTTTCTACCTTATTAAATAAAGATGTTAATACTGGTACTATTATACCATATGTTGCTGGGTCGACTTTTGGTGGTTTAACATTTTCAGCTACGACTTTTTCGA…
188_CTPFO_Consensus.seq	region1	25	Nationality1	Summer	1	PD 4	ATATGTGTACTAACTATATTCTTAAATGTTAGTTCATAACAACAATTTTCATAATTTTAAGAAATGATTATTCCTTATTATTTTCAAAATTATAATTCTCTCCATGTAGTTTTATTTTTTATCTCATATTTTGATTTCATTTTATGTTATTGTTTTTTTTTTTTTTTTTTTTTTTGTTTTGTTTTCGTGTGATTTTTAATCGAAAAAATCATCTGATAAATTTTCTTCACTTTCTGGGACGTCTGATGTATTGTAATTCCATATCTCATCAGAAACATTCACACCTACAGCTGTTTCTACCTTATTAAATAAAGATGTTAATACTGGTACTATTATACCATATGTTGCTGGGTCGACTTTTGGTGGTTTAACATTTTCAGCTACGACTTTTTCGACTGA…
199_O_CTPFO_Consensus.seq	region2	12	Nationality1	Winter	2	PD 3	ATTTATATGTGTACTAACTATATTCTTAAATGTTAGTTCATAACAACAATTTTCATAATTTTAAGAAATGATTATTCCTTATTATTTTCAAAATTATAATTCTCTCCATGTAGTTTTATTTTTTATCTCATATTTTGATTTCATTTTATGTTATTGTTTTTTTTTTTTTTTTTTTTTTTGTTTTGTTTTCGTGTGATTTTTAATCGAAAAAATCATCTGATAAATTTTCTTCACTTTCTGGGACGTCTGATGAATTGTAATTCCATATCTCATCAGAAACATTCGCACCTACAGCTGTTTCTACCTTATTAAATAAAGATGTTAATACTGGTACTATTATACCATATGTTGCTGGGTCGACTTTTGGTGGTTTAACATTTTGAGCTACGAGTTTTTCGA…
200_O_CTPFO_Consensus.seq	region2	47	Nationality1	Winter	1	PD 3	ATTTATATGTGTACTAACTATATTCTTAAATGTTAGTTCATAACAACAATTTTCATAATTTTAAGAAATGATTATTCCTTATTATTTTCAAAATTATAATTCTCTCCATGTAGTTTTATTTTTTATCTCATATTTTGATTTCATTTTATGTTATTGTTTTTTTTTTTTTTTTTTTTTTTGTTTTGTTTTCGTGTGATTTTTAATCGAAAAAATCATCTGATAAATTTTCTTCACTTTCTGGGACGTCTGATGTATTGTAATTCCATATCTCATCAGAAACATTCACACCTACAGCTGTTTCTACCTTATTAAATAAAGATGTTAATACTGGTACTATTATACCATATGTTGCTGGGTCGACTTTTGGTGGTTTAACATTTTCAGCTACGACTTTTTCGA…
201_CTPFO_Consensus.seq	region2	22	Nationality2	Summer	1	PD 4	ATTTATATGTGTACTAACTATATTCTTAAATGTTAGTTCATAACAACAATTTTCATAATTTTAAGAAATGATTATTCCTTATTATTTTCAAAATTATAATTCTCTCCATGTAGTTTTATTTTTTATCTCATATTTTGATTTCATTTTATGTTATTGTTTTTTTTTTTTTTTTTTTTTTTGTTTTGTTTTCGTGTGATTTTTAATCGAAAAAATCATCTGATAAATTTTCTTCACTTTCTGAGACGTCTGATGAATTGTAATTCCATATCTCATCAGAAACATTCGCACCTACAGCTGTTTCTACCTTATTAAATAAAGATGTTAATACTGGTACTATTATACCATATGTTGCTGGGTCGACTTTTGGTGGTTTAACATTTTCAGCTACGAGTTTTTCGA…
201_O_CTPFO_Consensus.seq	region3	17	Nationality1	Winter	1	PD 2	ATTTATATGTGTACTAACTATATTCTTAAATGTTAGTTCATAACAACAATTTTCATAATTTTAAGAAATGATTATTCCTTATTATTTTCAAAATTATAATTCTCTCCATGTAGTTTTATTTTTTATCTCATATTTTGATTTCATTTTATGTTATTGTTTTTTTTTTTTTTTTTTTTTTTGTTTTGTTTTCGTGTGATTTTTAATCGAAAAAATCATCTGATAAATTTTCTTCACTTTCTGAGACGTCTGGTGAATTGTAATTCCATATGTCATCAGAAACATTCGCACCTACAGCTGTTTCTACCTTATTAAATAAAGATGTTAATACTGGTACTATTATACCATATGTTGCTGGGTCGACTTTTGGTGGTTTAACATTTTCAGCTACGACTTTTTCGA…
202_CTPFO_Consensus.seq	region2	24	Nationality2	Summer	1	PD 4	ATTTATATGTGTACTAACTATATTCTTAAATGTTAGTTCATAACAACAATTTTCATAATTTTAAGAAATGATTATTCCTTATTATTTTCAAAATTATAATTCTCTCCATGTAGTTTTATTTTTTATCTCATATTTTGATTTCATTTTATGTTATTGTTTTTTTTTTTTTTTTTTTTTTTGTTTTGTTTTCGTGTGATTTTTAATCGAAAAAATCATCTGATAAATTTTCTTCACTTTCTGAGACGTCTGATGTATTGTAATTCCATATCTCATCAGAAACATTCACACCTACAGCTGTTTCTACCTTATTAAATAAAGATGTTAATACTGGTACTATTATACCATATGTTGCTGGGTCGACTTTTGGTGGTTTAACATTTTCAGCTACGACTTTTTCGA…
203_CTPFO_Consensus.seq	region2	26	Nationality1	Summer	1	PD 4	ATTTATATGTGTACTAACTATATTCTTAAATGTTAGTTCATAACAACAATTTTCATAATTTTAAGAAATGATTATTCCTTATTATTTTCAAAATTATAATTCTCTCCATGTAGTTTTATTTTTTATCTCATATTTTGATTTCATTTTATGTTATTGTTTTTTTTTTTTTTTTTTTTTTTGTTTTGTTTTCGTGTGATTTTTAATCGAAAAAATCATCTGATAAATTTTCTTCACTTTCTGGGACGTCTGATGTATTGTAATTCCATATCTCATCAGAAACATTCACACCTACAGCTGTTTCTACCTTATTAAATAAAGATGTTAATACTGGTACTATTATACCATATGTTGCTGGGTCGACTTTTGGTGGTTTAACATTTTCAGCTACGACTTTTTCGA…
203_O_CTPFO_Consensus.seq	region3	39	Nationality1	Winter	2	PD 4	ATTTATATGTGTACTAACTATATTCTTAAATGTTAGTTCATAACAACAATTTTCATAATTTTAAGAAATGATTATTCCTTATTATTTTCAAAATTATAATTCTCTCCATGTAGTTTTATTTTTTATCTCATATTTTGATTTCATTTTATGTTATTGTTTTTTTTTTTTTTTTTTTTTTTGTTTTGTTTTCGTGTGATTTTTAATCGAAAAAATCATCTGATAAATTTTCTTCACTTTCTGAGACGTCTGGTGAATTGTAATTCCATATGTCATCAGAAACATTCGCACCTACAGCTGTTTCTACCTTATTAAATAAAGATGTTAATACTGGTACTATTATACCATATGTTGCTGGGTCGACTTTTGGTGGTTTAACATTTTCAGCTACGAGTTTTTCGA…
204_CTPFO_Consensus.seq	region2	21	Nationality1	Summer	1	PD 3	ATTTATATGTGTACTAACTATATTCTTAAATGTTAGTTCATAACAACAATTTTCATAATTTTAAGAAATGATTATTCCTTATTATTTTCAAAATTATAATTCTCTCCATGTAGTTTTATTTTTTATCTCATATTTTGATTTCATTTTATGTTATTGTTTTTTTTTTTTTTTTTTTTTTTGTTTTGTTTTCGTGTGATTTTTAATCGAAAAAATCATCTGATAAATTTTCTTCACTTTCTGAGACGTCTGATGAATTGTAATTCCATATCTCATCAGAAACATTCGCACCTACAGCTGTTTCTACCTTATTAAATAAAGATGTTAATACTGGTACTATTATACCATATGTTGCTGGGTCGACTTTTGGTGGTTTAACATTTTCAGCTACGAGTTTTTCGA…
205_CTPFO_Consensus.seq	region2	24	Nationality2	Summer	1	PD 4	ATTTATATGTGTACTAACTATATTCTTAAATGTTAGTTCATAACAACAATTTTCATAATTTTAAGAAATGATTATTCCTTATTATTTTCAAAATTATAATTCTCTCCATGTAGTTTTATTTTTTATCTCATATTTTGATTTCATTTTATGTTATTGTTTTTTTTTTTTTTTTTTTTTTTGTTTTGTTTTCGTGTGATTTTTAATCGAAAAAATCATCTGATAAATTTTCTTCACTTTCTGGGACGTCTGGTGAATTGTAATTCCATATATCATCAGAAACATTCGCACCTACAGCTGTTTCTACCTTATTAAATAAAGATGTTAATACTGGTACTATTATACCATATGTTGCTGGGTCGACTTTTGGTGGTTTAACATTTTCAGCTATGAGATTTTCGA…
206_CTPFO_Consensus.seq	region2	20	Nationality1	Summer	1	PD 4	ATTTATATGTGTACTAACTATATTCTTAAATGTTAGTTCATAACAACAATTTTCATAATTTTAAGAAATGATTATTCCTTATTATTTTCAAAATTATAATTCTCTCCATGTAGTTTTATTTTTTATCTCATATTTTGATTTCATTTTATGTTATTGTTTTTTTTTTTTTTTTTTTTTTTGTTTTGTTTTCGTGTGATTTTTAATCGAAAAAATCATCTGATAAATTTTCTTCACTTTCTGAGACGTCTGATGAATTGTAATTCCATATCTCATCAGAAACATTCGCACCTACAGCTGTTTCTACCTTATTAAATAAAGATGTTAATACTGGTACTATTATACCATATGTTGCTGGGTCGACTTTTGGTGGTTTAACATTTTCAGCTACGAGTTTTTCGA…
208_CTPFO_Consensus.seq	region2	40	Nationality2	Summer	1	PD 4	ATTTATATGTGTACTAACTATATTCTTAAATGTTAGTTCATAACAACAATTTTCATAATTTTAAGAAATGATTATTCCTTATTATTTTCAAAATTATAATTCTCTCCATGTAGTTTTATTTTTTATCTCATATTTTGATTTCATTTTATGTTATTGTTTTTTTTTTTTTTTTTTTTTTTGTTTTGTTTTCGTGTGATTTTTAATCGAAAAAATCATCTGATAAATTTTCTTCACTTTCTGAGACGTCTGGTGAATTGTAATTCCATATGTCATCAGAAACATTCGCACCTACAGCTGTTTCTACCTTATTAAATAAAGATGTTAATACTGGTACTATTATACCATATGTTGCTGGGTCGACTTTTGGTGGTTTAACATTTTCAGCTACGAGTTTTTCGA…
208_O_CTPFO_Consensus.seq	region2	16	Unknown	Winter	1	PD 3	GTGTACTAACTATATTCTTAAATGTTAGTTCATAACAACAATTTTCATAATTTTAAGAAATGATTATTCCTTATTATTTTCAAAATTATAATTCTCTCCATGTAGTTTTATTTTTTATCTCATATTTTGATTTCATTTTATGTTATTGTTTTTTTTTTTTTTTTTTTTTTTGTTTTGTTTTCGTGTGATTTTTAATCGAAAAAATCATCTGATAAATTTTCTTCACTTTCTGGGACGTCTGATGTATTGTAATTCCATATCTCATCAGAAACATTCACACCTACAGCTGTTTCTACCTTATTAAATAAAGATGTTAATACTGGTACTATTATACCATATGTTGCTGGGTCGACTTTTGGTGGTTTAACATTTTCAGCTACGACTTTTTCGACTGATGGC…
210_CTPFO_Consensus.seq	region3	35	Nationality1	Summer	2	PD 4	ATATGTGTACTAACTATATTCTTAAATGTTAGTTCATAACAACAATTTTCATAATTTTAAGAAATGATTATTCCTTATTATTTTCAAAATTATAATTCTCTCCATGTAGTTTTATTTTTTATCTCATATTTTGATTTCATTTTATGTTATTGTTTTTTTTTTTTTTTTTTTTTTTGTTTTGTTTTCGTGTGATTTTTAATCGAAAAAATCATCTGATAAATTTTCTTCACTTTCTGAGACGTCTGATGATTTGTAATTCCATATCTCATCAGAAACATTCACACCTACAGCTGTTTCTACCTTATTAAATAAAGATGTTAATACTGGTACTATTATACCATATGTTGCTGGGTCGACTTTTGGTGGTTTAACATTTTCAGCTACGACTTTTTCGACTGA…
210_O_CTPFO_Consensus.seq	region2	39	Unknown	Winter	2	PD 4	ATATGTGTACTAACTATATTCTTAAATGTTAGTTCATAACAACAATTTTCATAATTTTAAGAAATGATTATTCCTTATTATTTTCAAAATTATAATTCTCTCCATGTAGTTTTATTTTTTATCTCATATTTTGATTTCATTTTATGTTATTGTTTTTTTTTTTTTTTTTTTTTTTGTTTTGTTTTCGTGTGATTTTTAATCGAAAAAATCATCTGATAAATTTTCTTCACTTTCTGGGACGTCTGATGTATTGTAATTCCATATCTCATCAGAAACATTCACACCTACAGCTGTTTCTACCTTATTAAATAAAGATGTTAATACTGGTACTATTATACCATATGTTGCTGGGTCGACTTTTGGTGGTTTAACATTTTCAGCTACGACTTTTTCGACTGA…
211_CTPFO_Consensus.seq	region3	40	Nationality1	Summer	1	PD 4	TTTATATGTGTACTAACTATATTCTTAAATGTTAGTTCATAACAACAATTTTCATAATTTTAAGAAATGATTATTCCTTATTATTTTCAAAATTATAATTCTCTCCATGTAGTTTTATTTTTTATCTCATATTTTGATTTCATTTTATGTTATTGTTTTTTTTTTTTTTTTTTTTTTTGTTTTGTTTTCGTGTGATTTTTAATCGAAAAAATCATCTGATAAATTTTCTTCACTTTCTGAGACGTCTGGTGAATTGTAATTCCATATGTCATCAGAAACATTCGCACCTACAGCTGTTTCTACCTTATTAAATAAAGATGTTAATACTGGTACTATTATACCATATGTTGCTGGGTCGACTTTTGGTGGTTTAACATTTTCAGCTACGACTTTTTCGAC…
211_O_CTPFO_Consensus.seq	region1	22	Unknown	Winter	1	PD 1	ATATGTGTACTAACTATATTCTTAAATGTTAGTTCATAACAACAATTTTCATAATTTTAAGAAATGATTATTCCTTATTATTTTCAAAATTATAATTCTCTCCATGTAGTTTTATTTTTTATCTCATATTTTGATTTCATTTTATGTTATTGTTTTTTTTTTTTTTTTTTTTTTTGTTTTGTTTTCGTGTGATTTTTAATCGAAAAAATCATCTGATAAATTTTCTTCACTTTCTGAGACGTCTGGTGAATTGTAATTCCATATGTCATCAGAAACATTCGCACCTACAGCTGTTTCTACCTTATTAAATAAAGATGTTAATACTGGTACTATTATACCATATGTTGCTGGGTCGACTTTTGGTGGTTTAACATTTTCAGCTATGAGATTTTCGACTGA…
212_CTPFO_Consensus.seq	region3	41	Nationality1	Summer	1	PD 4	ATTTATATGTGTACTAACTATATTCTTAAATGTTAGTTCATAACAACAATTTTCATAATTTTAAGAAATGATTATTCCTTATTATTTTCAAAATTATAATTCTCTCCATGTAGTTTTATTTTTTATCTCATATTTTGATTTCATTTTATGTTATTGTTTTTTTTTTTTTTTTTTTTTTTGTTTTGTTTTCGTGTGATTTTTAATCGAAAAAATCATCTGATAAATTTTCTTCACTTTCTGAGACGTCTGGTGAATTGTAATTCCATATGTCATCAGAAACATTCGCACCTACAGCTGTTTCTACCTTATTAAATAAAGATGTTAATACTGGTACTATTATACCATATGTTGCTGGGTCGACTTTTGGTGGTTTAACATTTTCAGCTACGACTTTTTCGA…
213_CTPFO_Consensus.seq	region3	5	Nationality1	Summer	1	PD 3	ATTTATATGTGTACTAACTATATTCTTAAATGTTAGTTCATAACAACAATTTTCATAATTTTAAGAAATGATTATTCCTTATTATTTTCAAAATTATAATTCTCTCCATGTAGTTTTATTTTTTATCTCATATTTTGATTTCATTTTATGTTATTGTTTTTTTTTTTTTTTTTTTTTTTGTTTTGTTTTCGTGTGATTTTTAATCGAAAAAATCATCTGATAAATTTTCTTCACTTTCTGAGACGTCTGGTGAATTGTAATTCCATATGTCATCAGAAACATTCGCACCTACAGCTGTTTCTACCTTATTAAATAAAGATGTTAATACTGGTACTATTATACCATATGTTGCTGGGTCGACTTTTGGTGGTTTAACATTTTCAGCTACGAGTTTTTCGA…
215_CTPFO_Consensus.seq	region2	Unknown	Unknown	Summer	Unknown	PD 4	ATTTATATGTGTACTAACTATATTCTTAAATGTTAGTTCATAACAACAATTTTCATAATTTTAAGAAATGATTATTCCTTATTATTTTCAAAATTATAATTCTCTCCATGTAGTTTTATTTTTTATCTCATATTTTGATTTCATTTTATGTTATTGTTTTTTTTTTTTTTTTTTTTTTTGTTTTGTTTTCGTGTGATTTTTAATCGAAAAAATCATCTGATAAATTTTCTTCACTTTCTGAGACGTCTGATGAATTGTAATTCCATATCTCATCAGAAACATTCGCACCTACAGCTGTTTCTACCTTATTAAATAAAGATGTTAATACTGGTACTATTATACCATATGTTGCTGGGTCGACTTTTGGTGGTTTAACATTTTCAGCTACGAGTTTTTCGA…
215_O_CTPFO_Consensus.seq	region3	28	Unknown	Winter	2	PD 2	GTGTACTAACTATATTCTTAAATGTTAGTTCATAACAACAATTTTCATAATTTTAAGAAATGATTATTCCTTATTATTTTCAAAATTATAATTCTCTCCATGTAGTTTTATTTTTTATCTCATATTTTGATTTCATTTTATGTTATTGTTTTTTTTTTTTTTTTTTTTTTTGTTTTGTTTTCGTGTGATTTTTAATCGAAAAAATCATCTGATAAATTTTCTTCACTTTCTGAGACGTCTGGTGAATTGTAATTCCATATGTCATCAGAAACATTCGCACCTACAGCTGTTTCTACCTTATTAAATAAAGATGTTAATACTGGTACTATTATACCATATGTTGCTGGGTCGACTTTTGGTGGTTTAACATTTTCAGCTACGAGTTTTTCGACTGATGGC…
216_CTPFO_Consensus.seq	region1	8	Nationality1	Summer	1	PD 3	ATTTATATGTGTACTAACTATATTCTTAAATGTTAGTTCATAACAACAATTTTCATAATTTTAAGAAATGATTATTCCTTATTATTTTCAAAATTATAATTCTCTCCATGTAGTTTTATTTTTTATCTCATATTTTGATTTCATTTTATGTTATTGTTTTTTTTTTTTTTTTTTTTTTTGTTTTGTTTTCGTGTGATTTTTAATCGAAAAAATCATCTGATAAATTTTCTTCACTTTCTGGGACGTCTGATGAATTGTAATTCCATATCTCATCAGAAACATTCGCACCTACAGCTGTTTCTACCTTATTAAATAAAGATGTTAATACTGGTACTATTATACCATATGTTGCTGGGTCGACTTTTGGTGGTTTAACATTTTCAGCTATGAGATTTTCGA…
216_O_CTPFO_Consensus.seq	region3	54	Unknown	Winter	2	PD 4	ATATGTGTACTAACTATATTCTTAAATGTTAGTTCATAACAACAATTTTCATAATTTTAAGAAATGATTATTCCTTATTATTTTCAAAATTATAATTCTCTCCATGTAGTTTTATTTTTTATCTCATATTTTGATTTCATTTTATGTTATTGTTTTTTTTTTTTTTTTTTTTTTTGTTTTGTTTTCGTGTGATTTTTAATCGAAAAAATCATCTGATAAATTTTCTTCACTTTCTGAGACGTCTGGTGAATTGTAATTCCATATGTCATCAGAAACATTCACACCTACAGCTGTTTCTACCTTATTAAATAAAGATGTTAATACTGGTACTATTATACCATATGTTGCTGGGTCGACTTTTGGTGGTTTAACATTTTCAGCTACGACTTTTTCGACTGA…
217_CTPFO_Consensus.seq	region3	17	Nationality1	Summer	1	PD 4	ATTTATATGTGTACTAACTATATTCTTAAATGTTAGTTCATAACAACAATTTTCATAATTTTAAGAAATGATTATTCCTTATTATTTTCAAAATTATAATTCTCTCCATGTAGTTTTATTTTTTATCTCATATTTTGATTTCATTTTATGTTATTGTTTTTTTTTTTTTTTTTTTTTTTGTTTTGTTTTCGTGTGATTTTTAATCGAAAAAATCATCTGATAAATTTTCTTCACTTTCTGAGACGTCTGGTGAATTGTAATTCCATATGTCATCAGAAACATTCGCACCTACAGCTGTTTCTACCTTATTAAATAAAGATGTTAATACTGGTACTATTATACCATATGTTGCTGGGTCGACTTTTGGTGGTTTAACATTTTCAGCTACGACTTTTTCGA…
217_O_CTPFO_Consensus.seq	region2	51	Unknown	Winter	2	PD 1	TGTGTACTAACTATATTCTTAAATGTTAGTTCATAACAACAATTTTCATAATTTTAAGAAATGATTATTCCTTATTATTTTCAAAATTATAATTCTCTCCATGTAGTTTTATTTTTTATCTCATATTTTGATTTCATTTTATGTTATTGTTTTTTTTTTTTTTTTTTTTTTTGTTTTGTTTTCGTGTGATTTTTAATCGAAAAAATCATCTGATAAATTTTCTTCACTTTCTGGGACGTCTGATGTATTGTAATTCCATATCTCATCAGAAACATTCGCACCTACAGCTGTTTCTACCTTATTAAATAAAGATGTTAATACTGGTACTATTATACCATATGTTGCTGGGTCGACTTTTGGTGGTTTAACATTTTCAGCTATGAGTTTTTCGACTGGTGG…
218_CTPFO_Consensus.seq	region3	20	Nationality2	Summer	1	PD 4	ATTTATATGTGTACTAACTATATTCTTAAATGTTAGTTCATAACAACAATTTTCATAATTTTAAGAAATGATTATTCCTTATTATTTTCAAAATTATAATTCTCTCCATGTAGTTTTATTTTTTATCTCATATTTTGATTTCATTTTATGTTATTGTTTTTTTTTTTTTTTTTTTTTTTGTTTTGTTTTCGTGTGATTTTTAATCGAAAAAATCATCTGATAAATTTTCTTCACTTTCTGAGACGTCTGATGATTTGTAATTCCATATCTCATCAGAAACATTCACACCTACAGCTGTTTCTACCTTATTAAATAAAGATGTTAATACTGGTACTATTATACCATATGTTGCTGGGTCGACTTTTGGTGGTTTAACATTTTCAGCTACGACTTTTTCGA…
218_O_CTPFO_Consensus.seq	region1	18	Unknown	Winter	1	PD 4	TGTACTAACTATATTCTTAAATGTTAGTTCATAACAACAATTTTCATAATTTTAAGAAATGATTATTCCTTATTATTTTCAAAATTATAATTCTCTCCATGTAGTTTTATTTTTTATCTCATATTTTGATTTCATTTTATGTTATTGTTTTTTTTTTTTTTTTTTTTTTTGTTTTGTTTTCGTGTGATTTTTAATCGAAAAAATCATCTGATAAATTTTCTTCACTTTCTGGGACGTCTGATGTATTGTAATTCCATATCTCATCAGAAACATTCGCACCTACAGCTGTTTCTACCTTATTAAATAAAGATGTTAATACTGGTACTATTATACCATATGTTGCTGGGTCGACTTTTGGTGGTTTAACATTTTCAGCTATGAGTTTTTCGACTGGTGGCA…
219_CTPFO_Consensus.seq	region1	9	Nationality1	Summer	1	PD 3	ATTTATATGTGTACTAACTATATTCTTAAATGTTAGTTCATAACAACAATTTTCATAATTTTAAGAAATGATTATTCCTTATTATTTTCAAAATTATAATTCTCTCCATGTAGTTTTATTTTTTATCTCATATTTTGATTTCATTTTATGTTATTGTTTTTTTTTTTTTTTTTTTTTTTGTTTTGTTTTCGTGTGATTTTTAATCGAAAAAATCATCTGATAAATTTTCTTCACTTTCTGGGACGTCTGATGAATTGTAATTCCATATCTCATCAGAAACATTCGCACCTACAGCTGTTTCTACCTTATTAAATAAAGATGTTAATACTGGTACTATTATACCATATGTTGCTGGGTCGACTTTTGGTGGTTTAACATTTTCAGCTATGAGATTTTCGA…
219_O_CTPFO_Consensus.seq	region1	26	Unknown	Winter	1	PD 1	ATTTATATGTGTACTAACTATATTCTTAAATGTTAGTTCATAACAACAATTTTCATAATTTTAAGAAATGATTATTCCTTATTATTTTCAAAATTATAATTCTCTCCATGTAGTTTTATTTTTTATCTCATATTTTGATTTCATTTTATGTTATTGTTTTTTTTTTTTTTTTTTTTTTTGTTTTGTTTTCGTGTGATTTTTAATCGAAAAAATCATCTGATAAATTTTCTTCACTTTCTGAGACGTCTGGTGAATTGTAATTCCATATGTCATCAGAAACATTCGCACCTACAGCTGTTTCTACCTTATTAAATAAAGATGTTAATACTGGTACTATTATACCATATGTTGCTGGGTCGACTTTTGGTGGTTTAACATTTTCAGCTACGAGTTTTTCGA…
220_O_CTPFO_Consensus.seq	region1	15	Unknown	Winter	1	PD 3	ATATGTGTACTAACTATATTCTTAAATGTTAGTTCATAACAACAATTTTCATAATTTTAAGAAATGATTATTCCTTATTATTTTCAAAATTATAATTCTCTCCATGTAGTTTTATTTTTTATCTCATATTTTGATTTCATTTTATGTTATTGTTTTTTTTTTTTTTTTTTTTTTTGTTTTGTTTTCGTGTGATTTTTAATCGAAAAAATCATCTGATAAATTTTCTTCACTTTCTGAGACGTCTGATGATTTGTAATTCCATATCTCATCAGAAACATTCACACCTACAGCTGTTTCTACCTTATTAAATAAAGATGTTAATACTGGTACTATTATACCATATGTTGCTGGGTCGACTTTTGGTGGTTTAACATTTTCAGCTACGACTTTTTCGACTGA…
221_CTPFO_Consensus.seq	region1	61	Nationality1	Summer	1	PD 4	ATTTATATGTGTACTAACTATATTCTTAAATGTTAGTTCATAACAACAATTTTCATAATTTTAAGAAATGATTATTCCTTATTATTTTCAAAATTATAATTCTCTCCATGTAGTTTTATTTTTTATCTCATATTTTGATTTCATTTTATGTTATTGTTTTTTTTTTTTTTTTTTTTTTTGTTTTGTTTTCGTGTGATTTTTAATCGAAAAAATCATCTGATAAATTTTCTTCACTTTCTGAGACGTCTGATGATTTGTAATTCCATATCTCATCAGAAACATTCACACCTACAGCTGTTTCTACCTTATTAAATAAAGATGTTAATACTGGTACTATTATACCATATGTTGCTGGGTCGACTTTTGGTGGTTTAACATTTTCAGCTACGACTTTTTCGA…
221_O_CTPFO_Consensus.seq	region2	37	Unknown	Winter	2	PD 2	ATTTATATGTGTACTAACTATATTCTTAAATGTTAGTTCATAACAACAATTTTCATAATTTTAAGAAATGATTATTCCTTATTATTTTCAAAATTATAATTCTCTCCATGTAGTTTTATTTTTTATCTCATATTTTGATTTCATTTTATGTTATTGTTTTTTTTTTTTTTTTTTTTTTTGTTTTGTTTTCGTGTGATTTTTAATCGAAAAAATCATCTGATAAATTTTCTTCACTTTCTGAGACGTCTGATGAATTGTAATTCCATATCTCATCAGAAACATTCGCACCTACAGCTGTTTCTACCTTATTAAATAAAGATGTTAATACTGGTACTATTATACCATATGTTGCTGGGTCGACTTTTGGTGGTTTAACATTTTCAGCTACGAGTTTTTCGA…
223_CTPFO_Consensus.seq	region1	45	Nationality1	Summer	2	PD 4	ATTTATATGTGTACTAACTATATTCTTAAATGTTAGTTCATAACAACAATTTTCATAATTTTAAGAAATGATTATTCCTTATTATTTTCAAAATTATAATTCTCTCCATGTAGTTTTATTTTTTATCTCATATTTTGATTTCATTTTATGTTATTGTTTTTTTTTTTTTTTTTTTTTTTGTTTTGTTTTCGTGTGATTTTTAATCGAAAAAATCATCTGATAAATTTTCTTCACTTTCTGGGACGTCTGATGTATTGTAATTCCATATCTCATCAGAAACATTCACACCTACAGCTGTTTCTACCTTATTAAATAAAGATGTTAATACTGGTACTATTATACCATATGTTGCTGGGTCGACTTTTGGTGGTTTAACATTTTCAGCTACGAGTTTTTCGA…
224_CTPFO_Consensus.seq	region1	2	Nationality1	Summer	1	PD 4	ATTTATATGTGTACTAACTATATTCTTAAATGTTAGTTCATAACAACAATTTTCATAATTTTAAGAAATGATTATTCCTTATTATTTTCAAAATTATAATTCTCTCCATGTAGTTTTATTTTTTATCTCATATTTTGATTTCATTTTATGTTATTGTTTTTTTTTTTTTTTTTTTTTTTGTTTTGTTTTCGTGTGATTTTTAATCGAAAAAATCATCTGATAAATTTTCTTCACTTTCTGGGACGTCTGATGTATTGTAATTCCATATCTCATCAGAAACATTCACACCTACAGCTGTTTCTACCTTATTAAATAAAGATGTTAATACTGGTACTATTATACCATATGTTGCTGGGTCGACTTTTGGTGGTTTAACATTTTCAGCTACGACTTTTTCGA…
226_O_CTPFO_Consensus.seq	region2	5	Unknown	Winter	1	PD 1	ATATGTGTACTAACTATATTCTTAAATGTTAGTTCATAACAACAATTTTCATAATTTTAAGAAATGATTATTCCTTATTATTTTCAAAATTATAATTCTCTCCATGTAGTTTTATTTTTTATCTCATATTTTGATTTCATTTTATGTTATTGTTTTTTTTTTTTTTTTTTTTTTTGTTTTGTTTTCGTGTGATTTTTAATCGAAAAAATCATCTGATAAATTTTCTTCACTTTCTGAGACGTCTGATGATTTGTAATTCCATATCTCATCAGAAACATTCACACCTACAGCTGTTTCTACCTTATTAAATAAAGATGTTAATACTGGTACTATTATACCATATGTTGCTGGGTCGACTTTTGGTGGTTTAACATTTTCAGCTACGACTTTTTCGACTGA…
227_O_CTPFO_Consensus.seq	region2	57	Unknown	Winter	2	PD 3	ATATGTGTACTAACTATATTCTTAAATGTTAGTTCATAACAACAATTTTCATAATTTTAAGAAATGATTATTCCTTATTATTTTCAAAATTATAATTCTCTCCATGTAGTTTTATTTTTTATCTCATATTTTGATTTCATTTTATGTTATTGTTTTTTTTTTTTTTTTTTTTTTTGTTTTGTTTTCGTGTGATTTTTAATCGAAAAAATCATCTGATAAATTTTCTTCACTTTCTGAGACGTCTGGTGAATTGTAATTCCATATGTCATCAGAAACATTCGCACCTACAGCTGTTTCTACCTTATTAAATAAAGATGTTAATACTGGTACTATTATACCATATGTTGCTGGGTCGACTTTTGGTGGTTTAACATTTTCAGCTACGAGTTTTTCGACTGA…
228_O_CTPFO_Consensus.seq	region2	23	Unknown	Winter	2	PD 3	TTTATATGTGTACTAACTATATTCTTAAATGTTAGTTCATAACAACAATTTTCATAATTTTAAGAAATGATTATTCCTTATTATTTTCAAAATTATAATTCTCTCCATGTAGTTTTATTTTTTATCTCATATTTTGATTTCATTTTATGTTATTGTTTTTTTTTTTTTTTTTTTTTTTGTTTTGTTTTCGTGTGATTTTTAATCGAAAAAATCATCTGATAAATTTTCTTCACTTTCTGGGACGTCTGATGAATTGTAATTCCATATCTCATCAGAAACATTCGCACCTACAGCTGTTTCTACCTTATTAAATAAAGATGTTAATACTGGTACTATTATACCATATGTTGCTGGGTCGACTTTTGGTGGTTTAACATTTTCAGCTATGAGATTTTCGAC…
230_CTPFO_Consensus.seq	region2	20	Nationality1	Summer	1	PD 4	ATTTATATGTGTACTAACTATATTCTTAAATGTTAGTTCATAACAACAATTTTCATAATTTTAAGAAATGATTATTCCTTATTATTTTCAAAATTATAATTCTCTCCATGTAGTTTTATTTTTTATCTCATATTTTGATTTCATTTTATGTTATTGTTTTTTTTTTTTTTTTTTTTTTTGTTTTGTTTTCGTGTGATTTTTAATCGAAAAAATCATCTGATAAATTTTCTTCACTTTCTGAGACGTCTGGTGAATTGTAATTCCATATGTCATCAGAAACATTCACACCTACAGCTGTTTCTACCTTATTAAATAAAGATGTTAATACTGGTACTATTATACCATATGTTGCTGGGTCGACTTTTGGTGGTTTAACATTTTCAGCTACGAGTTTTTCGA…
232_CTPFO_Consensus.seq	region2	36	Nationality2	Summer	1	PD 4	ATTTATATGTGTACTAACTATATTCTTAAATGTTAGTTCATAACAACAATTTTCATAATTTTAAGAAATGATTATTCCTTATTATTTTCAAAATTATAATTCTCTCCATGTAGTTTTATTTTTTATCTCATATTTTGATTTCATTTTATGTTATTGTTTTTTTTTTTTTTTTTTTTTTTGTTTTGTTTTCGTGTGATTTTTAATCGAAAAAATCATCTGATAAATTTTCTTCACTTTCTGAGACGTCTGGTGAATTGTAATTCCATATATCATCAGAAACATTCGCACCTACAGCTGTTTCTACCTTATTAAATAAAGATGTTAATACTGGTACTATTATACCATATGTTGCTGGGTCGACTTTTGGTGGTTTAACATTTTCAGCTATGAGTTTTTCGA…
233_CTPFO_Consensus.seq	region2	17	Nationality2	Summer	1	PD 4	ATTTATATGTGTACTAACTATATTCTTAAATGTTAGTTCATAACAACAATTTTCATAATTTTAAGAAATGATTATTCCTTATTATTTTCAAAATTATAATTCTCTCCATGTAGTTTTATTTTTTATCTCATATTTTGATTTCATTTTATGTTATTGTTTTTTTTTTTTTTTTTTTTTTTGTTTTGTTTTCGTGTGATTTTTAATCGAAAAAATCATCTGATAAATTTTCTTCACTTTCTGAGACGTCTGGTGAATTGTAATTCCATATGTCATCAGAAACATTCGCACCTACAGCTGTTTCTACCTTATTAAATAAAGATGTTAATACTGGTACTATTATACCATATGTTGCTGGGTCGACTTTTGGTGGTTTAACATTTTCAGCTACGAGTTTTTCGA…
233_O_CTPFO_Consensus.seq	region1	27	Unknown	Winter	1	PD 4	ATTTATATGTGTACTAACTATATTCTTAAATGTTAGTTCATAACAACAATTTTCATAATTTTAAGAAATGATTATTCCTTATTATTTTCAAAATTATAATTCTCTCCATGTAGTTTTATTTTTTATCTCATATTTTGATTTCATTTTATGTTATTGTTTTTTTTTTTTTTTTTTTTTTTGTTTTGTTTTCGTGTGATTTTTAATCGAAAAAATCATCTGATAAATTTTCTTCACTTTCTGGGACGTCTGATGAATTGTAATTCCATATCTCATCAGAAACATTCGCACCTACAGCTGTTTCTACCTTATTAAATAAAGATGTTAATACTGGTACTATTATACCATATGTTGCTGGGTCGACTTTTGGTGGTTTAACATTTTCAGCTATGAGATTTTCGA…
238_CTPFO_Consensus.seq	region1	40	Nationality2	Summer	1	PD 4	ATTTATATGTGTACTAACTATATTCTTAAATGTTAGTTCATAACAACAATTTTCATAATTTTAAGAAATGATTATTCCTTATTATTTTCAAAATTATAATTCTCTCCATGTAGTTTTATTTTTTATCTCATATTTTGATTTCATTTTATGTTATTGTTTTTTTTTTTTTTTTTTTTTTTGTTTTGTTTTCGTGTGATTTTTAATCGAAAAAATCATCTGATAAATTTTCTTCACTTTCTGAGACGTCTGGTGAATTGTAATTCCATATGTCATCAGAAACATTCGCACCTACAGCTGTTTCTACCTTATTAAATAAAGATGTTAATACTGGTACTATTATACCATATGTTGCTGGGTCGACTTTTGGTGGTTTAACATTTTCAGCTACGAGTTTTTCGA…
238_O_CTPFO_Consensus.seq	region1	46	Unknown	Winter	2	PD 4	ATTTATATGTGTACTAACTATATTCTTAAATGTTAGTTCATAACAACAATTTTCATAATTTTAAGAAATGATTATTCCTTATTATTTTCAAAATTATAATTCTCTCCATGTAGTTTTATTTTTTATCTCATATTTTGATTTCATTTTATGTTATTGTTTTTTTTTTTTTTTTTTTTTTTGTTTTGTTTTCGTGTGATTTTTAATCGAAAAAATCATCTGATAAATTTTCTTCACTTTCTGAGACGTCTGGTGAATTGTAATTCCATATGTCATCAGAAACATTCGCACCTACAGCTGTTTCTACCTTATTAAATAAAGATGTTAATACTGGTACTATTATACCATATGTTGCTGGGTCGACTTTTGGTGGTTTAACATTTTCAGCTACGACTTTTTCGA…
239_CTPFO_Consensus.seq	region1	53	Nationality1	Summer	1	PD 4	ATTTATATGTGTACTAACTATATTCTTAAATGTTAGTTCATAACAACAATTTTCATAATTTTAAGAAATGATTATTCCTTATTATTTTCAAAATTATAATTCTCTCCATGTAGTTTTATTTTTTATCTCATATTTTGATTTCATTTTATGTTATTGTTTTTTTTTTTTTTTTTTTTTTTGTTTTGTTTTCGTGTGATTTTTAATCGAAAAAATCATCTGATAAATTTTCTTCACTTTCTGGGACGTCTGGTGAATTGTAATTCCATATGTCATCAGAAACATTCGCACCTACAGCTGTTTCTACCTTATTAAATAAAGATGTTAATACTGGTACTATTATACCATATGTTGCTGGGTCGACTTTTGGTGGTTTAACATTTTCAGCTACGAGATTTTCGA…
239_O_CTPFO_Consensus.seq	region1	49	Unknown	Winter	2	PD 1	ATTTATATGTGTACTAACTATATTCTTAAATGTTAGTTCATAACAACAATTTTCATAATTTTAAGAAATGATTATTCCTTATTATTTTCAAAATTATAATTCTCTCCATGTAGTTTTATTTTTTATCTCATATTTTGATTTCATTTTATGTTATTGTTTTTTTTTTTTTTTTTTTTTTTGTTTTGTTTTCGTGTGATTTTTAATCGAAAAAATCATCTGATAAATTTTCTTCACTTTCTGGGACGTCTGATGTATTGTAATTCCATATCTCATCAGAAACATTCACACCTACAGCTGTTTCTACCTTATTAAATAAAGATGTTAATACTGGTACTATTATACCATATGTTGCTGGGTCGACTTTTGGTGGTTTAACATTTTCAGCTACGACTTTTTCGA…
240_CTPFO_Consensus.seq	region2	50	Nationality2	Summer	1	PD 4	ATTTATATGTGTACTAACTATATTCTTAAATGTTAGTTCATAACAACAATTTTCATAATTTTAAGAAATGATTATTCCTTATTATTTTCAAAATTATAATTCTCTCCATGTAGTTTTATTTTTTATCTCATATTTTGATTTCATTTTATGTTATTGTTTTTTTTTTTTTTTTTTTTTTTGTTTTGTTTTCGTGTGATTTTTAATCGAAAAAATCATCTGATAAATTTTCTTCACTTTCTGGGACGTCTGATGTATTGTAATTCCATATCTCATCAGAAACATTCACACCTACAGCTGTTTCTACCTTATTAAATAAAGATGTTAATACTGGTACTATTATACCATATGTTGCTGGGTCGACTTTTGGTGGTTTAACATTTTCAGCTACGACTTTTTCGA…
240_O_CTPFO_Consensus.seq	region2	19	Unknown	Winter	2	PD 1	ATTTATATGTGTACTAACTATATTCTTAAATGTTAGTTCATAACAACAATTTTCATAATTTTAAGAAATGATTATTCCTTATTATTTTCAAAATTATAATTCTCTCCATGTAGTTTTATTTTTTATCTCATATTTTGATTTCATTTTATGTTATTGTTTTTTTTTTTTTTTTTTTTTTTGTTTTGTTTTCGTGTGATTTTTAATCGAAAAAATCATCTGATAAATTTTCTTCACTTTCTGAGACGTCTGGTGAATTGTAATTCCATATATCATCAGAAACATTCGCACCTACAGCTGTTTCTACCTTATTAAATAAAGATGTTAATACTGGTACTATTATACCATATGTTGCTGGGTCGACTTTTGGTGGTTTAACATTTTCAGCTACGACTTTTTCGA…
241_CTPFO_Consensus.seq	region2	1	Nationality1	Summer	2	PD 4	ATTTATATGTGTACTAACTATATTCTTAAATGTTAGTTCATAACAACAATTTTCATAATTTTAAGAAATGATTATTCCTTATTATTTTCAAAATTATAATTCTCTCCATGTAGTTTTATTTTTTATCTCATATTTTGATTTCATTTTATGTTATTGTTTTTTTTTTTTTTTTTTTTTTTGTTTTGTTTTCGTGTGATTTTTAATCGAAAAAATCATCTGATAAATTTTCTTCACTTTCTGAGACGTCTGGTGAATTGTAATTCCATATGTCATCAGAAACATTCGCACCTACAGCTGTTTCTACCTTATTAAATAAAGATGTTAATACTGGTACTATTATACCATATGTTGCTGGGTCGACTTTTGGTGGTTTAACATTTTCAGCTACGAGTTTTTCGA…
241_O_CTPFO_Consensus.seq	region2	4	Unknown	Winter	2	PD 2	ATTTATATGTGTACTAACTATATTCTTAAATGTTAGTTCATAACAACAATTTTCATAATTTTAAGAAATGATTATTCCTTATTATTTTCAAAATTATAATTCTCTCCATGTAGTTTTATTTTTTATCTCATATTTTGATTTCATTTTATGTTATTGTTTTTTTTTTTTTTTTTTTTTTTGTTTTGTTTTCGTGTGATTTTTAATCGAAAAAATCATCTGATAAATTTTCTTCACTTTCTGGGACGTCTGATGTATTGTAATTCCATATCTCATCAGAAACATTCACACCTACAGCTGTTTCTACCTTATTAAATAAAGATGTTAATACTGGTACTATTATACCATATGTTGCTGGGTCGACTTTTGGTGGTTTAACATTTTCAGCTACGACTTTTTCGA…
243_CTPFO_Consensus.seq	region2	25	Nationality2	Summer	1	PD 4	ATTTATATGTGTACTAACTATATTCTTAAATGTTAGTTCATAACAACAATTTTCATAATTTTAAGAAATGATTATTCCTTATTATTTTCAAAATTATAATTCTCTCCATGTAGTTTTATTTTTTATCTCATATTTTGATTTCATTTTATGTTATTGTTTTTTTTTTTTTTTTTTTTTTTGTTTTGTTTTCGTGTGATTTTTAATCGAAAAAATCATCTGATAAATTTTCTTCACTTTCTGAGACGTCTGGTGAATTGTAATTCCATATGTCATCAGAAACATTCGCACCTACAGCTGTTTCTACCTTATTAAATAAAGATGTTAATACTGGTACTATTATACCATATGTTGCTGGGTCGACTTTTGGTGGTTTAACATTTTCAGCTACGACTTTTTCGA…
244_CTPFO_Consensus.seq	region2	21	Nationality2	Summer	1	PD 4	TTTATATGTGTACTAACTATATTCTTAAATGTTAGTTCATAACAACAATTTTCATAATTTTAAGAAATGATTATTCCTTATTATTTTCAAAATTATAATTCTCTCCATGTAGTTTTATTTTTTATCTCATATTTTGATTTCATTTTATGTTATTGTTTTTTTTTTTTTTTTTTTTTTTGTTTTGTTTTCGTGTGATTTTTAATCGAAAAAATCATCTGATAAATTTTCTTCACTTTCTGGGACGTCTGATGAATTGTAATTCCATATCTCATCAGAAACATTCGCACCTACAGCTGTTTCTACCTTATTAAATAAAGATGTTAATACTGGTACTATTATACCATATGTTGCTGGGTCGACTTTTGGTGGTTTAACATTTTCAGCTACGACTTTTTCGAC…
244_O_CTPFO_Consensus.seq	region2	12	Unknown	Winter	1	PD 3	ATTTATATGTGTACTAACTATATTCTTAAATGTTAGTTCATAACAACAATTTTCATAATTTTAAGAAATGATTATTCCTTATTATTTTCAAAATTATAATTCTCTCCATGTAGTTTTATTTTTTATCTCATATTTTGATTTCATTTTATGTTATTGTTTTTTTTTTTTTTTTTTTTTTTGTTTTGTTTTCGTGTGATTTTTAATCGAAAAAATCATCTGATAAATTTTCTTCACTTTCTGAGACGTCTGATGATTTGTAATTCCATATCTCATCAGAAACATTCACACCTACAGCTGTTTCTACCTTATTAAATAAAGATGTTAATACTGGTACTATTATACCATATGTTGCTGGGTCGACTTTTGGTGGTTTAACATTTTCAGCTACGACTTTTTCGA…
245_O_CTPFO_Consensus.seq	region2	38	Unknown	Winter	2	PD 3	ATTTATATGTGTACTAACTATATTCTTAAATGTTAGTTCATAACAACAATTTTCATAATTTTAAGAAATGATTATTCCTTATTATTTTCAAAATTATAATTCTCTCCATGTAGTTTTATTTTTTATCTCATATTTTGATTTCATTTTATGTTATTGTTTTTTTTTTTTTTTTTTTTTTTGTTTTGTTTTCGTGTGATTTTTAATCGAAAAAATCATCTGATAAATTTTCTTCACTTTCTGAGACGTCTGATGATTTGTAATTCCATATCTCATCAGAAACATTCACACCTACAGCTGTTTCTACCTTATTAAATAAAGATGTTAATACTGGTACTATTATACCATATGTTGCTGGGTCGACTTTTGGTGGTTTAACATTTTCAGCTACGACTTTTTCGA…
246_O_CTPFO_Consensus.seq	region2	24	Unknown	Winter	1	PD 2	TTTATATGTGTACTAACTATATTCTTAAATGTTAGTTCATAACAACAATTTTCATAATTTTAAGAAATGATTATTCCTTATTATTTTCAAAATTATAATTCTCTCCATGTAGTTTTATTTTTTATCTCATATTTTGATTTCATTTTATGTTATTGTTTTTTTTTTTTTTTTTTTTTTTGTTTTGTTTTCGTGTGATTTTTAATCGAAAAAATCATCTGATAAATTTTCTTCACTTTCTGGGACGTCTGATGAATTGTAATTCCATATCTCATCAGAAACATTCGCACCTACAGCTGTTTCTACCTTATTAAATAAAGATGTTAATACTGGTACTATTATACCATATGTTGCTGGGTCGACTTTTGGTGGTTTAACATTTTCAGCTATGAGATTTTCGAC…
247_CTPFO_Consensus.seq	region2	30	Nationality2	Summer	1	PD 4	ATTTATATGTGTACTAACTATATTCTTAAATGTTAGTTCATAACAACAATTTTCATAATTTTAAGAAATGATTATTCCTTATTATTTTCAAAATTATAATTCTCTCCATGTAGTTTTATTTTTTATCTCATATTTTGATTTCATTTTATGTTATTGTTTTTTTTTTTTTTTTTTTTTTTGTTTTGTTTTCGTGTGATTTTTAATCGAAAAAATCATCTGATAAATTTTCTTCACTTTCTGAGACGTCTGGTGAATTGTAATTCCATATATCATCAGAAACATTCGCACCTACAGCTGTTTCTACCTTATTAAATAAAGATGTTAATACTGGTACTATTATACCATATGTTGCTGGGTCGACTTTTGGTGGTTTAACATTTTCAGCTACGACTTTTTCGA…
247_O_CTPFO_Consensus.seq	region2	31	Unknown	Winter	2	PD 4	ATTTATATGTGTACTAACTATATTCTTAAATGTTAGTTCATAACAACAATTTTCATAATTTTAAGAAATGATTATTCCTTATTATTTTCAAAATTATAATTCTCTCCATGTAGTTTTATTTTTTATCTCATATTTTGATTTCATTTTATGTTATTGTTTTTTTTTTTTTTTTTTTTTTTGTTTTGTTTTCGTGTGATTTTTAATCGAAAAAATCATCTGATAAATTTTCTTCACTTTCTGAGACGTCTGGTGAATTGTAATTCCATATGTCATCAGAAACATTCGCACCTACAGCTGTTTCTACCTTATTAAATAAAGATGTTAATACTGGTACTATTATACCATATGTTGCTGGGTCGACTTTTGGTGGTTTAACATTTTCAGCTACGACTTTTTCGA…
248_O_CTPFO_Consensus.seq	region1	49	Unknown	Winter	2	PD 4	AATTTATATGTGTACTAACTATATTCTTAAATGTTAGTTCATAACAACAATTTTCATAATTTTAAGAAATGATTATTCCTTATTATTTTCAAAATTATAATTCTCTCCATGTAGTTTTATTTTTTATCTCATATTTTGATTTCATTTTATGTTATTGTTTTTTTTTTTTTTTTTTTTTTTGTTTTGTTTTCGTGTGATTTTTAATCGAAAAAATCATCTGATAAATTTTCTTCACTTTCTGAGACGTCTGGTGAATTGTAATTCCATATATCATCAGAAACATTCGCACCTACAGCTGTTTCTACCTTATTAAATAAAGATGTTAATACTGGTACTATTATACCATATGTTGCTGGGTCGACTTTTGGTGGTTTAACATTTTCAGCTACGACTTTTTCG…
249_O_CTPFO_Consensus.seq	region1	57	Unknown	Winter	1	PD 3	ATTTATATGTGTACTAACTATATTCTTAAATGTTAGTTCATAACAACAATTTTCATAATTTTAAGAAATGATTATTCCTTATTATTTTCAAAATTATAATTCTCTCCATGTAGTTTTATTTTTTATCTCATATTTTGATTTCATTTTATGTTATTGTTTTTTTTTTTTTTTTTTTTTTTGTTTTGTTTTCGTGTGATTTTTAATCGAAAAAATCATCTGATAAATTTTCTTCACTTTCTGGGACGTCTGATGTATTGTAATTCCATATCTCATCAGAAACATTCACACCTACAGCTGTTTCTACCTTATTAAATAAAGATGTTAATACTGGTACTATTATACCATATGTTGCTGGGTCGACTTTTGGTGGTTTAACATTTTCAGCTACGACTTTTTCGA…
250_CTPFO_Consensus.seq	region2	25	Nationality2	Summer	1	PD 4	ATTTATATGTGTACTAACTATATTCTTAAATGTTAGTTCATAACAACAATTTTCATAATTTTAAGAAATGATTATTCCTTATTATTTTCAAAATTATAATTCTCTCCATGTAGTTTTATTTTTTATCTCATATTTTGATTTCATTTTATGTTATTGTTTTTTTTTTTTTTTTTTTTTTTGTTTTGTTTTCGTGTGATTTTTAATCGAAAAAATCATCTGATAAATTTTCTTCACTTTCTGAGACGTCTGATGAATTGTAATTCCATATCTCATCAGAAACATTCGCACCTACAGCTGTTTCTACCTTATTAAATAAAGATGTTAATACTGGTACTATTATACCATATGTTGCTGGGTCGACTTTTGGTGGTTTAACATTTTCAGCTACGAGTTTTTCGA…
250_O_CTPFO_Consensus.seq	region2	32	Unknown	Winter	1	PD 4	ATTTATATGTGTACTAACTATATTCTTAAATGTTAGTTCATAACAACAATTTTCATAATTTTAAGAAATGATTATTCCTTATTATTTTCAAAATTATAATTCTCTCCATGTAGTTTTATTTTTTATCTCATATTTTGATTTCATTTTATGTTATTGTTTTTTTTTTTTTTTTTTTTTTTGTTTTGTTTTCGTGTGATTTTTAATCGAAAAAATCATCTGATAAATTTTCTTCACTTTCTGAGACGTCTGGTGAATTGTAATTCCATATATCATCAGAAACATTCGCACCTACAGCTGTTTCTACCTTATTAAATAAAGATGTTAATACTGGTACTATTATACCATATGTTGCTGGGTCGACTTTTGGTGGTTTAACATTTTCAGCTACGACTTTTTCGA…
251_O_CTPFO_Consensus.seq	region2	49	Unknown	Winter	1	PD 4	ATTTATATGTGTACTAACTATATTCTTAAATGTTAGTTCATAACAACAATTTTCATAATTTTAAGAAATGATTATTCCTTATTATTTTCAAAATTATAATTCTCTCCATGTAGTTTTATTTTTTATCTCATATTTTGATTTCATTTTATGTTATTGTTTTTTTTTTTTTTTTTTTTTTTGTTTTGTTTTCGTGTGATTTTTAATCGAAAAAATCATCTGATAAATTTTCTTCACTTTCTGAGACGTCTGGTGAATTGTAATTCCATATATCATCAGAAACATTCGCACCTACAGCTGTTTCTACCTTATTAAATAAAGATGTTAATACTGGTACTATTATACCATATGTTGCTGGGTCGACTTTTGGTGGTTTAACATTTTCAGCTACGACTTTTTCGA…
252_O_CTPFO_Consensus.seq	region2	4	Unknown	Winter	1	PD 1	ATTTATATGTGTACTAACTATATTCTTAAATGTTAGTTCATAACAACAATTTTCATAATTTTAAGAAATGATTATTCCTTATTATTTTCAAAATTATAATTCTCTCCATGTAGTTTTATTTTTTATCTCATATTTTGATTTCATTTTATGTTATTGTTTTTTTTTTTTTTTTTTTTTTTGTTTTGTTTTCGTGTGATTTTTAATCGAAAAAATCATCTGATAAATTTTCTTCACTTTCTGAGACGTCTGGTGAATTGTAATTCCATATGTCATCAGAAACATTCGCACCTACAGCTGTTTCTACCTTATTAAATAAAGATGTTAATACTGGTACTATTATACCATATGTTGCTGGGTCGACTTTTGGTGGTTTAACATTTTCAGCTACGAGTTTTTCGA…
253_O_CTPFO_Consensus.seq	region2	50	Unknown	Winter	2	PD 3	ATTTATATGTGTACTAACTATATTCTTAAATGTTAGTTCATAACAACAATTTTCATAATTTTAAGAAATGATTATTCCTTATTATTTTCAAAATTATAATTCTCTCCATGTAGTTTTATTTTTTATCTCATATTTTGATTTCATTTTATGTTATTGTTTTTTTTTTTTTTTTTTTTTTTGTTTTGTTTTCGTGTGATTTTTAATCGAAAAAATCATCTGATAAATTTTCTTCACTTTCTGAGACGTCTGGTGAATTGTAATTCCATATATCATCAGAAACATTCGCACCTACAGCTGTTTCTACCTTATTAAATAAAGATGTTAATACTGGTACTATTATACCATATGTTGCTGGGTCGACTTTTGGTGGTTTAACATTTTCAGCTACGACTTTTTCGA…
254_O_CTPFO_Consensus.seq	region2	39	Unknown	Winter	2	PD 3	ATTTATATGTGTACTAACTATATTCTTAAATGTTAGTTCATAACAACAATTTTCATAATTTTAAGAAATGATTATTCCTTATTATTTTCAAAATTATAATTCTCTCCATGTAGTTTTATTTTTTATCTCATATTTTGATTTCATTTTATGTTATTGTTTTTTTTTTTTTTTTTTTTTTTGTTTTGTTTTCGTGTGATTTTTAATCGAAAAAATCATCTGATAAATTTTCTTCACTTTCTGAGACGTCTGGTGAATTGTAATTCCATATATCATCAGAAACATTCGCACCTACAGCTGTTTCTACCTTATTAAATAAAGATGTTAATACTGGTACTATTATACCATATGTTGCTGGGTCGACTTTTGGTGGTTTAACATTTTCAGCTACGACTTTTTCGA…
255_O_CTPFO_Consensus.seq	region2	20	Unknown	Winter	1	PD 2	ATTTATATGTGTACTAACTATATTCTTAAATGTTAGTTCATAACAACAATTTTCATAATTTTAAGAAATGATTATTCCTTATTATTTTCAAAATTATAATTCTCTCCATGTAGTTTTATTTTTTATCTCATATTTTGATTTCATTTTATGTTATTGTTTTTTTTTTTTTTTTTTTTTTTGTTTTGTTTTCGTGTGATTTTTAATCGAAAAAATCATCTGATAAATTTTCTTCACTTTCTGAGACGTCTGGTGAATTGTAATTCCATATATCATCAGAAACATTCGTACCTACAGCTGTTTCTACCTTATTAAATAAAGATGTTAATACTGGTACTATTATACCATATGTTGCTGGGTCGACTTTTGGTGGTTTAACATTTTCAGCTATGAGTTTTTCGA…
260_O_CTPFO_Consensus.seq	region3	57	Unknown	Winter	2	PD 1	ATTTATATGTGTACTAACTATATTCTTAAATGTTAGTTCATAACAACAATTTTCATAATTTTAAGAAATGATTATTCCTTATTATTTTCAAAATTATAATTCTCTCCATGTAGTTTTATTTTTTATCTCATATTTTGATTTCATTTTATGTTATTGTTTTTTTTTTTTTTTTTTTTTTTGTTTTGTTTTCGTGTGATTTTTAATCGAAAAAATCATCTGATAAATTTTCTTCACTTTCTGAGACGTCTGGTGAATTGTAATTCCATATGTCATCAGAAACATTCGCACCTACAGCTGTTTCTACCTTATTAAATAAAGATGTTAATACTGGTACTATTATACCATATGTTGCTGGGTCGACTTTTGGTGGTTTAACATTTTCAGCTACGACTTTTTCGA…
263_O_CTPFO_Consensus.seq	region3	36	Unknown	Winter	2	PD 4	ATTTATATGTGTACTAACTATATTCTTAAATGTTAGTTCATAACAACAATTTTCATAATTTTAAGAAATGATTATTCCTTATTATTTTCAAAATTATAATTCTCTCCATGTAGTTTTATTTTTTATCTCATATTTTGATTTCATTTTATGTTATTGTTTTTTTTTTTTTTTTTTTTTTTGTTTTGTTTTCGTGTGATTTTTAATCGAAAAAATCATCTGATAAATTTTCTTCACTTTCTGAGACGTCTGGTGAATTGTAATTCCATATGTCATCAGAAACATTCACACCTACAGCTGTTTCTACCTTATTAAATAAAGATGTTAATACTGGTACTATTATACCATATGTTGCTGGGTCGACTTTTGGTGGTTTAACATTTTCAGCTACGACTTTTTCGA…
264_O_CTPFO_Consensus.seq	region3	4	Unknown	Winter	2	PD 4	ATTTATATGTGTACTAACTATATTCTTAAATGTTAGTTCATAACAACAATTTTCATAATTTTAAGAAATGATTATTCCTTATTATTTTCAAAATTATAATTCTCTCCATGTAGTTTTATTTTTTATCTCATATTTTGATTTCATTTTATGTTATTGTTTTTTTTTTTTTTTTTTTTTTTGTTTTGTTTTCGTGTGATTTTTAATCGAAAAAATCATCTGATAAATTTTCTTCACTTTCTGAGACGTCTGGTGAATTGTAATTCCATATATCATCAGAAACATTCGCACCTACAGCTGTTTCTACCTTATTAAATAAAGATGTTAATACTGGTACTATTATACCATATGTTGCTGGGTCGACTTTTGGTGGTTTAACATTTTCAGCTACGACTTTTTCGA…
265_O_CTPFO_Consensus.seq	region3	52	Unknown	Winter	1	PD 4	ATTTATATGTGTACTAACTATATTCTTAAATGTTAGTTCATAACAACAATTTTCATAATTTTAAGAAATGATTATTCCTTATTATTTTCAAAATTATAATTCTCTCCATGTAGTTTTATTTTTTATCTCATATTTTGATTTCATTTTATGTTATTGTTTTTTTTTTTTTTTTTTTTTTTGTTTTGTTTTCGTGTGATTTTTAATCGAAAAAATCATCTGATAAATTTTCTTCACTTTCTGAGACGTCTGGTGAATTGTAATTCCATATGTCATCAGAAACATTCGCACCTACAGCTGTTTCTACCTTATTAAATAAAGATGTTAATACTGGTACTATTATACCATATGTTGCTGGGTCGACTTTTGGTGGTTTAACATTTTCAGCTACGAGTTTTTCGA…
266_O_CTPFO_Consensus.seq	region3	35	Unknown	Winter	1	PD 3	ATTTATATGTGTACTAACTATATTCTTAAATGTTAGTTCATAACAACAATTTTCATAATTTTAAGAAATGATTATTCCTTATTATTTTCAAAATTATAATTCTCTCCATGTAGTTTTATTTTTTATCTCATATTTTGATTTCATTTTATGTTATTGTTTTTTTTTTTTTTTTTTTTTTTGTTTTGTTTTCGTGTGATTTTTAATCGAAAAAATCATCTGATAAATTTTCTTCACTTTCTGAGACGTCTGGTGAATTGTAATTCCATATGTCATCAGAAACATTCGCACCTACAGCTGTTTCTACCTTATTAAATAAAGATGTTAATACTGGTACTATTATACCATATGTTGCTGGGTCGACTTTTGGTGGTTTAACATTTTCAGCTACGACTTTTTCGA…
268_O_CTPFO_Consensus.seq	region1	24	Unknown	Winter	2	PD 3	ATTTATATGTGTACTAACTATATTCTTAAATGTTAGTTCATAACAACAATTTTCATAATTTTAAGAAATGATTATTCCTTATTATTTTCAAAATTATAATTCTCTCCATGTAGTTTTATTTTTTATCTCATATTTTGATTTCATTTTATGTTATTGTTTTTTTTTTTTTTTTTTTTTTTGTTTTGTTTTCGTGTGATTTTTAATCGAAAAAATCATCTGATAAATTTTCTTCACTTTCTGAGACGTCTGGTGAATTGTAATTCCATATGTCATCAGAAACATTCGCACCTACAGCTGTTTCTACCTTATTAAATAAAGATGTTAATACTGGTACTATTATACCATATGTTGCTGGGTCGACTTTTGGTGGTTTAACATTTTCAGCTACGACTTTTTCGA…
270_O_CTPFO_Consensus.seq	region1	28	Unknown	Winter	1	PD 1	ATTTATATGTGTACTAACTATATTCTTAAATGTTAGTTCATAACAACAATTTTCATAATTTTAAGAAATGATTATTCCTTATTATTTTCAAAATTATAATTCTCTCCATGTAGTTTTATTTTTTATCTCATATTTTGATTTCATTTTATGTTATTGTTTTTTTTTTTTTTTTTTTTTTTGTTTTGTTTTCGTGTGATTTTTAATCGAAAAAATCATCTGATAAATTTTCTTCACTTTCTGAGACGTCTGGTGAATTGTAATTCCATATATCATCAGAAACATTCGCACCTACAGCTGTTTCTACCTTATTAAATAAAGATGTTAATACTGGTACTATTATACCATATGTTGCTGGGTCGACTTTTGGTGGTTTAACATTTTCAGCTATGAGTTTTTCGA…
272_O_CTPFO_Consensus.seq	region1	18	Unknown	Winter	1	PD 1	ATTTATATGTGTACTAACTATATTCTTAAATGTTAGTTCATAACAACAATTTTCATAATTTTAAGAAATGATTATTCCTTATTATTTTCAAAATTATAATTCTCTCCATGTAGTTTTATTTTTTATCTCATATTTTGATTTCATTTTATGTTATTGTTTTTTTTTTTTTTTTTTTTTTTGTTTTGTTTTCGTGTGATTTTTAATCGAAAAAATCATCTGATAAATTTTCTTCACTTTCTGAGACGTCTGGTGAATTGTAATTCCATATGTCATCAGAAACATTCACACCTACAGCTGTTTCTACCTTATTAAATAAAGATGTTAATACTGGTACTATTATACCATATGTTGCTGGGTCGACTTTTGGTGGTTTAACATTTTCAGCTACGAGTTTTTCGA…
274_O_CTPFO_Consensus.seq	region1	26	Unknown	Winter	1	PD 2	ATTTATATGTGTACTAACTATATTCTTAAATGTTAGTTCATAACAACAATTTTCATAATTTTAAGAAATGATTATTCCTTATTATTTTCAAAATTATAATTCTCTCCATGTAGTTTTATTTTTTATCTCATATTTTGATTTCATTTTATGTTATTGTTTTTTTTTTTTTTTTTTTTTTTGTTTTGTTTTCGTGTGATTTTTAATCGAAAAAATCATCTGATAAATTTTCTTCACTTTCTGAGACGTCTGGTGAATTGTAATTCCATATGTCATCAGAAACATTCGCACCTACAGCTGTTTCTACCTTATTAAATAAAGATGTTAATACTGGTACTATTATACCATATGTTGCTGGGTCGACTTTTGGTGGTTTAACATTTTCAGCTACGACTTTTTCGA…
275_O_CTPFO_Consensus.seq	region1	38	Unknown	Winter	2	PD 4	ATTTATATGTGTACTAACTATATTCTTAAATGTTAGTTCATAACAACAATTTTCATAATTTTAAGAAATGATTATTCCTTATTATTTTCAAAATTATAATTCTCTCCATGTAGTTTTATTTTTTATCTCATATTTTGATTTCATTTTATGTTATTGTTTTTTTTTTTTTTTTTTTTTTTGTTTTGTTTTCGTGTGATTTTTAATCGAAAAAATCATCTGATAAATTTTCTTCACTTTCTGAGACGTCTGGTGAATTGTAATTCCATATGTCATCAGAAACATTCGCACCTACAGCTGTTTCTACCTTATTAAATAAAGATGTTAATACTGGTACTATTATACCATATGTTGCTGGGTCGACTTTTGGTGGTTTAACATTTTCAGCTACGACTTTTTCGA…
276_O_CTPFO_Consensus.seq	region1	50	Unknown	Winter	1	PD 1	ATTTATATGTGTACTAACTATATTCTTAAATGTTAGTTCATAACAACAATTTTCATAATTTTAAGAAATGATTATTCCTTATTATTTTCAAAATTATAATTCTCTCCATGTAGTTTTATTTTTTATCTCATATTTTGATTTCATTTTATGTTATTGTTTTTTTTTTTTTTTTTTTTTTTGTTTTGTTTTCGTGTGATTTTTAATCGAAAAAATCATCTGATAAATTTTCTTCACTTTCTGAGACGTCTGGTGAATTGTAATTCCATATATCATCAGAAACATTCGCACCTACAGCTGTTTCTACCTTATTAAATAAAGATGTTAATACTGGTACTATTATACCATATGTTGCTGGGTCGACTTTTGGTGGTTTAACATTTTCAGCTACGACTTTTTCGA…
280_O_CTPFO_Consensus.seq	region1	57	Unknown	Winter	2	PD 2	ATTTATATGTGTACTAACTATATTCTTAAATGTTAGTTCATAACAACAATTTTCATAATTTTAAGAAATGATTATTCCTTATTATTTTCAAAATTATAATTCTCTCCATGTAGTTTTATTTTTTATCTCATATTTTGATTTCATTTTATGTTATTGTTTTTTTTTTTTTTTTTTTTTTTGTTTTGTTTTCGTGTGATTTTTAATCGAAAAAATCATCTGATAAATTTTCTTCACTTTCTGAGACGTCTGGTGAATTGTAATTCCATATGTCATCAGAAACATTCACACCTACAGCTGTTTCTACCTTATTAAATAAAGATGTTAATACTGGTACTATTATACCATATGTTGCTGGGTCGACTTTTGGTGGTTTAACATTTTCAGCTATGAGATTTTCGA…
281_O_CTPFO_Consensus.seq	region1	22	Unknown	Winter	2	PD 2	ATTTATATGTGTACTAACTATATTCTTAAATGTTAGTTCATAACAACAATTTTCATAATTTTAAGAAATGATTATTCCTTATTATTTTCAAAATTATAATTCTCTCCATGTAGTTTTATTTTTTATCTCATATTTTGATTTCATTTTATGTTATTGTTTTTTTTTTTTTTTTTTTTTTTGTTTTGTTTTCGTGTGATTTTTAATCGAAAAAATCATCTGATAAATTTTCTTCACTTTCTGAGACGTCTGGTGAATTGTAATTCCATATGTCATCAGAAACATTCACACCTACAGCTGTTTCTACCTTATTAAATAAAGATGTTAATACTGGTACTATTATACCATATGTTGCTGGGTCGACTTTTGGTGGTTTAACATTTTCAGCTATGAGATTTTCGA…
282_O_CTPFO_Consensus.seq	region1	19	Unknown	Winter	1	PD 2	ATTTATATGTGTACTAACTATATTCTTAAATGTTAGTTCATAACAACAATTTTCATAATTTTAAGAAATGATTATTCCTTATTATTTTCAAAATTATAATTCTCTCCATGTAGTTTTATTTTTTATCTCATATTTTGATTTCATTTTATGTTATTGTTTTTTTTTTTTTTTTTTTTTTTGTTTTGTTTTCGTGTGATTTTTAATCGAAAAAATCATCTGATAAATTTTCTTCACTTTCTGAGACGTCTGGTGAATTGTAATTCCATATGTCATCAGAAACATTCACACCTACAGCTGTTTCTACCTTATTAAATAAAGATGTTAATACTGGTACTATTATACCATATGTTGCTGGGTCGACTTTTGGTGGTTTAACATTTTCAGCTACGACTTTTTCGA…
286_O_CTPFO_Consensus.seq	region1	22	Unknown	Winter	2	PD 3	ATTTATATGTGTACTAACTATATTCTTAAATGTTAGTTCATAACAACAATTTTCATAATTTTAAGAAATGATTATTCCTTATTATTTTCAAAATTATAATTCTCTCCATGTAGTTTTATTTTTTATCTCATATTTTGATTTCATTTTATGTTATTGTTTTTTTTTTTTTTTTTTTTTTTGTTTTGTTTTCGTGTGATTTTTAATCGAAAAAATCATCTGATAAATTTTCTTCACTTTCTGAGACGTCTGGTGAATTGTAATTCCATATATCATCAGAAACATTCGCACCTACAGCTGTTTCTACCTTATTAAATAAAGATGTTAATACTGGTACTATTATACCATATGTTGCTGGGTCGACTTTTGGTGGTTTAACATTTTCAGCTATGAGTTTTTCGA…
298_O_CTPFO_Consensus.seq	region2	38	Unknown	Winter	2	PD 4	ATATGTGTACTAACTATATTCTTAAATGTTAGTTCATAACAACAATTTTCATAATTTTAAGAAATGATTATTCCTTATTATTTTCAAAATTATAATTCTCTCCATGTAGTTTTATTTTTTATCTCATATTTTGATTTCATTTTATGTTATTGTTTTTTTTTTTTTTTTTTTTTTTGTTTTGTTTTCGTGTGATTTTTAATCGAAAAAATCATCTGATAAATTTTCTTCACTTTCTGAGACGTCTGGTGAATTGTAATTCCATATGTCATCAGAAACATTCGCACCTACAGCTGTTTCTACCTTATTAAATAAAGATGTTAATACTGGTACTATTATACCATATGTTGCTGGGTCGACTTTTGGTGGTTTAACATTTTCAGCTACGAGTTTTTCGACTGA…
299_O_CTPFO_Consensus.seq	region2	52	Unknown	Winter	1	PD 3	ATTTATATGTGTACTAACTATATTCTTAAATGTTAGTTCATAACAACAATTTTCATAATTTTAAGAAATGATTATTCCTTATTATTTTCAAAATTATAATTCTCTCCATGTAGTTTTATTTTTTATCTCATATTTTGATTTCATTTTATGTTATTGTTTTTTTTTTTTTTTTTTTTTTTGTTTTGTTTTCGTGTGATTTTTAATCGAAAAAATCATCTGATAAATTTTCTTCACTTTCTGAGACGTCTGGTGAATTGTAATTCCATATATCATCAGAAACATTCGTACCTACAGCTGTTTCTACCTTATTAAATAAAGATGTTAATACTGGTACTATTATACCATATGTTGCTGGGTCGACTTTTGGTGGTTTAACATTTTCAGCTACGACTTTTTCGA…
