# Supplementary material for: Genetic diversity and haplotype structure of the CelTOS gene in Plasmodium falciparum from Jazan Province, Saudi Arabia: implications for vaccine development and malaria elimination
Source: Front Cell Infect Microbiol. 2026 Jan 28;15:1660506. doi: 10.3389/fcimb.2025.1660506 (PMC12891083; doi:10.3389/fcimb.2025.1660506)
Supplement: Supplementary file 2 [file DataSheet2.fasta]

>1_CTPFO_Consensus.seq
---------------------------------TGNTTAGTTCATAACAACAATTTTCATAATTTTNAAGAAATGATTATTCCTTATTATTTTCAAAATTATAATTCTCTCCATGTAGTTTTATTTTTTATCTCATATTTTGATTTCATTTTATGTTATTGTTTTTTTTTTTTTTTTTTTTTTTGTNTTTGTTTTCGTGTGATTTTTAATCGAAAAAATCATCTGATAAATTTTCTTCACTTTCTGAGACGTCTGATGATTTGTAATTCCATATCTCATCAGAAACATTCACACCTACAGCTGTTTCTACCTTATNTAAATAAAGATGTTAATACTGGTACTATTATACCATATGTTGCTGGGTCGACTTTTGGTGGTTTAACATTTTCAGCTACGACTTTTTCGACTGATGGCAATCCTACTTTGATTAATTCCTTTAACATAGATTTTGCGTGTTTTTTTACTTCTGATTTGATATCAAAGCTTGATTCTAAAAAGGTTGGTGAATTTTTTTGTAAAACACTGACAAGTTCATTTGATATGGTCTCTGCTAAATCATCACCAATCTTATTCATTGATTGTGATTCAAGAAAAGCTGAAGTAAAACTGTTATTTAATTGTTCAATAAATTGGCTTCCATTAAGAGATGATGAAGAATTGTGTCCGTTGTTTCCTCTGAAACATAAAACATTGGAAAAGACAAGAAATACTAAGAAAGAGCAAATAACTGGTAATCTTCTTAAGGCATTCATTTTAACCAAAAAGAGTATATATAACAGAAATAAGAAAAAANNTGAAAAATCAAAAAACAAACAAACAAACGTAATACGTTCTATATTAATTCGATTTATTCAAAAGAAGAAGAAAAAAAAAAAAAAAAAANAA
>2_CTPFO_Consensus.seq
---ATTTATATGTGTACTAACTATATTCTTAAATGTNTAGTTCATAACAACAATTTTCATAATTTTNAAGAAATGATTATTCCTTATTATTTTCAAAATTATAATTCTCTCCATGTAGTTTTATTTTTTATCTCATATTTTGATTTCATTTTATGTTATTGTTTTTTTTTTTTTTTTTTTTTTTGTNTTTGTTTTCGTGTGATTTTTAATCGAAAAAATCATCTGATAAATTTTCTTCACTTTCTGAGACGTCTGGTGAATTGTAATTCCATATGTCATCAGAAACATTCGCACCTACAGCTGTTTCTACCTTATNTAAATAAAGATGTTAATACTGGTACTATTATACCATATGTTGCTGGGTCGACTTTTGGTGGTTTAACATTTTCAGCTACGACTTTTTCGACTGATGGCAATCCTACTTTGATTAATTCCTTTAACATAGATTTTGCGTGTTTTTTTACTTCTGATTTGATATCAAAGCTTGATTCTAAAAAGGTTGGTGAATTTTTTTGTAAAACACTGACAAGTTCATTTGATATGGTCTCTGCTAAATCATCACCAATCTTATTCATTGATTGTGATTCAAGAAAAGCTGAAGTAAAACTGTTATTTAATTGTTCAATAAATTGGCTTCCATTAAGAGATGATGAAGAATTGTGTCCGTTGTTTCCTCTGAAACATAAAACATTGGAAAAGACAAGAAATACTAAGAAAGAGCAAATAACTGGTAATCTTCTTAAGGCATTCATTTTAACCAAAAAGAGTATATATAACAGAAATAAGAAAAAANNTGAAAAATCAAAAAACAAACAAACAAACGTAATACGTTCTATATTAATTCGATTTATTCAAAAGAAGAAGAAAAAAAAAAAAAAAAAANNA
>3_CTPFO_Consensus.seq.
---ATTTATATGTGTACTAACTATATTCTTAAATGTNTAGTTCATAACAACAATTTTCATAATTTTNAAGAAATGATTATTCCTTATTATTTTCAAAATTATAATTCTCTCCATGTAGTTTTATTTTTTATCTCATATTTTGATTTCATTTTATGTTATTGTTTTTTTTTTTTTTTTTTTTTTTGTNTTTGTTTTCGTGTGATTTTTAATCGAAAAAATCATCTGATAAATTTTCTTCACTTTCTGAGACGTCTGATGAATTGTAATTCCATATCTCATCAGAAACATTCGCACCTACAGCTGTTTCTACCTTATNTAAATAAAGATGTTAATACTGGTACTATTATACCATATGTTGCTGGGTCGACTTTTGGTGGTTTAACATTTTCAGCTACGAGTTTTTCGACTGATGGCAATCCTACTTTGATTAATTCCTTTAACATAAGTTTTGCGTGTTTTTTTACTTCTGATTTGATATCAAAGCTTGATTCTAAAAAGGTTGGTGAATTTTTTTGTAAAACACTGACAAGTTCATTTGATATGGTCTCTGCTAAATCATCACCAATCTTATTCATTGATTGTGATTCAAGAAAAGCTGAAGTAAAACTGTTATTTAATTGTTCAATAAATTGGCTTCCATTAAGAGATGATGAAGAATTGTGTCCGTTGTTTCCTCTGAAACATAAAACATTGGAAAAGACAAGAAATACTAAGAAAGAGCAAATAACTGGTAATCTTCTTAAGGCATTCATTTTAACCAAAAAGAGTATATATAACAGAAATAAGAAAAAANNTGAAAAATCAAAAAACAAACAAACAAACGTAATACGTTCTATATTAATTCGATTTATTCAAAAGAAGAAGAAAAAAAAAAAAAAAAAANAA
>4_CTPFO.seq
------------------------------------NTAGTTCATAACAACAATTTTCATAATTTTNAAGAAATGATTATTCCTTATTATTTTCAAAATTATAATTCTCTCCATGTAGTTTTATTTTTTATCTCATATTTTGATTTCATTTTATGTTATTGTTTTTTTTTTTTTTTTTTTTTTTGTNTTTGTTTTCGTGTGATTTTTAATCGAAAAAATCATCTGATAAATTTTCTTCACTTTCTGGGACGTCTGATGAATTGTAATTCCATATCTCATCAGAAACATTCGCACCTACAGCTGTTTCTACCTTATNTAAATAAAGATGTTAATACTGGTACTATTATACCATATGTTGCTGGGTCGACTTTTGGTGGTTTAACATTTTCAGCTATGAGATTTTCGACTGATGGCAATCCTACTTTGATTAATTCCTTTAACATATATTTTGCGTGTTTTTTTACTTCTGATTTGATATCAAAGCTTGATTCTAAAAAGGTTGGTGAATTTTTTTGTAAAACACTGACAAGTTCATTTGATATGGTCTCTGCTAAATCATCACCAATCTTATTCATTGATTGTGATTCAAGAAAAGCTGAAGTAAAACTGTTATTTAATTGTTCAATAAATTGGCTTCCATTAAGAGATGATGAAGAATTGTGTCCGTTGTTTCCTCTGAAACATAAAACATTGGAAAAGACAAGAAATACTAAGAAAGAGCAAATAACTGGTAATCTTCTTAAGGCATTCATTTTAACCAAAAAGAGTATATATAACAGAAATAAGAAAAAANNTGAAAAATCAAAAAACAAACAAACAAACGTAATACGTTCTATATTAATTCGATTTATTCAAAAGAAGAAGAAAAAAAAAAAAAAAAAANNA
>6_CTPFO_Consensus.seq
---ATTTATATGTGTACTAACTATATTCTTAAATGTNTAGTTCATAACAACAATTTTCATAATTTTNAAGAAATGATTATTCCTTATTATTTTCAAAATTATAATTCTCTCCATGTAGTTTTATTTTTTATCTCATATTTTGATTTCATTTTATGTTATTGTTTTTTTTTTTTTTTTTTTTTTTGTNTTTGTTTTCGTGTGATTTTTAATCGAAAAAATCATCTGATAAATTTTCTTCACTTTCTGGGACGTCTGATGAATTGTAATTCCATATCTCATCAGAAACATTCGCACCTACAGCTGTTTCTACCTTATNTAAATAAAGATGTTAATACTGGTACTATTATACCATATGTTGCTGGGTCGACTTTTGGTGGTTTAACATTTTCAGCTATGAGATTTTCGACTGATGGCAATCCTACTTTGATTAATTCCTTTAACATATATTTTGCGTGTTTTTTTACTTCTGATTTGATATCAAAGCTTGATTCTAAAAAGGTTGGTGAATTTTTTTGTAAAACACTGACAAGTTCATTTGATATGGTCTCTGCTAAATCATCACCAATCTTATTCATTGATTGTGATTCAAGAAAAGCTGAAGTAAAACTGTTATTTAATTGTTCAATAAATTGGCTTCCATTAAGAGATGATGAAGAATTGTGTCCGTTGTTTCCTCTGAAACATAAAACATTGGAAAAGACAAGAAATACTAAGAAAGAGCAAATAACTGGTAATCTTCTTAAGGCATTCATTTTAACCAAAAAGAGTATATATAACAGAAATAAGAAAAAANNTGAAAAATCAAAAAACAAACAAACAAACGTAATACGTTCTATATTAATTCGATTTATTCAAAAGAAGAAGAAAAAAAAAAAAAAAAAANNA
>8_CTPFO_Consensus.seq
---ATTTATATGTGTACTAACTATATTCTTAAATGTNTAGTTCATAACAACAATTTTCATAATTTTNAAGAAATGATTATTCCTTATTATTTTCAAAATTATAATTCTCTCCATGTAGTTTTATTTTTTATCTCATATTTTGATTTCATTTTATGTTATTGTTTTTTTTTTTTTTTTTTTTTTTGTNTTTGTTTTCGTGTGATTTTTAATCGAAAAAATCATCTGATAAATTTTCTTCACTTTCTGAGACGTCTGGTGAATTGTAATTCCATATGTCATCAGAAACATTCGTACCTACAGCTGTTTCTACCTTATNTAAATAAAGATGTTAATACTGGTACTATTATACCATATGTTGCTGGGTCGACTTTTGGTGGTTTAACATTTTCAGCTATGAGATTTTCGACTGATGGCAATCCTACTTTGATTAATTCCTTTAACATATATTTTGCGTGTTTTTTTACTTCTGATTTGATATCAAAGCTTGATTCTAAAAAGGTTGGTGAATTTTTTTGTAAAACACTGACAAGTTCATTTGATATGGTCTCTGCTAAATCATCACCAATCTTATTCATTGATTGTGATTCAAGAAAAGCTGAAGTAAAACTGTTATTTAATTGTTCAATAAATTGGCTTCCATTAAGAGATGATGAAGAATTGTGTCCGTTGTTTCCTCTGAAACATAAAACATTGGAAAAGACAAGAAATACTAAGAAAGAGCAAATAACTGGTAATCTTCTTAAGGCATTCATTTTAACCAAAAAGAGTATATATAACAGAAATAAGAAAAAANNTGAAAAATCAAAAAACAAACAAACAAACGTAATACGTTCTATATTAATTCGATTTATTCAAAAGAAGAAGAAAAAAAAAAAAAAAAAANNA
>9_CTPFO_Consensus.seq
---ATTTATATGTGTACTAACTATATTCTTAAATGTNTAGTTCATAACAACAATTTTCATAATTTTNAAGAAATGATTATTCCTTATTATTTTCAAAATTATAATTCTCTCCATGTAGTTTTATTTTTTATCTCATATTTTGATTTCATTTTATGTTATTGTTTTTTTTTTTTTTTTTTTTTTTGTNTTTGTTTTCGTGTGATTTTTAATCGAAAAAATCATCTGATAAATTTTCTTCACTTTCTGAGACGTCTGGTGAATTGTAATTCCATATGTCATCAGAAACATTCGCACCTACAGCTGTTTCTACCTTATNTAAATAAAGATGTTAATACTGGTACTATTATACCATATGTTGCTGGGTCGACTTTTGGTGGTTTAACAtTTTCAGCTACGAGTTTTTCGACTGATGGCAATCCTACTTTGATTAATTCCTTTAACATAAGTTTTGCGTGTTTTTTTACTTCTGATTTGATATCAAAGCTTGATTCTAAAAAGGTTGGTGAATTTTTTTGTAAAACACTGACAAGTTCATTTGATATGGTCTCTGCTAAATCATCACCAATCTTATTCATTGATTGTGATTCAAGAAAAGCTGAAGTAAAACTGTTATTTAATTGTTCAATAAATTGGCTTCCATTAAGAGATGATGAAGAATTGTGTCCGTTGTTTCCTCTGAAACATAAAACATTGGAAAAGACAAGAAATACTAAGAAAGAGCAAATAACTGGTAATCTTCTTAAGGCATTCATTTTAACCAAAAAGAGTATATATAACAGAAATAAGAAAAAANNTGAAAAATCAAAAAACAAACAAACAAACGTAATACGTTCTATATTAATTCGATTTATTCAAAAGAAGAAGAAAAAAAAAAAAAAAAAANNA
>10_CTPFO_Consensus.seq
---NNTTATATGTGTACTAACTATATTCTTAAATGTNTAGTTCATAACAACAATTTTCATAATTTTNAAGAAATGATTATTCCTTATTATTTTCAAAATTATAATTCTCTCCATGTAGTTTTATTTTTTATCTCATATTTTGATTTCATTTTATGTTATTGTTTTTTTTTTTTTTTTTTTTTTTGTNTTTGTTTTCGTGTGATTTTTAATCGAAAAAATCATCTGATAAATTTTCTTCACTTTCTGGGACGTCTGATGTATTGTAATTCCATATCTCATCAGAAACATTCACACCTACAGCTGTTTCTACCTTATNTAAATAAAGATGTTAATACTGGTACTATTATACCATATGTTGCTGGGTCGACTTTTGGTGGTTTAACATTTTCAGCTACGACTTTTTCGACTGATGGCAATCCTACTTTGATTAATTCCTTTAACATAGATTTTGCGTGTCTTTTTACTTCTGATTTGATATCAAAGCTTGATTCTAAAAAGGTTGGTGAATTTTTTTGTAAAACACTGACAAGTTCATTTGATATGGTCTCTGCTAAATCATCACCAATCTTATTCATTGATTGTGATTCAAGAAAAGCTGAAGTAAAACTGTTATTTAATTGTTCAATAAATTGGCTTCCATTAAGAGATGATGAAGAATTGTGTCCGTTGTTTCCTCTGAAACATAAAACATTGGAAAAGACAAGAAATACTAAGAAAGAGCAAATAACTGGTAATCTTCTTAAGGCATTCATTTTAACCAAAAAGAGTATATATAACAGAAATAAGAAAAAANNTGAAAAATCAAAAAACAAACAAACAAACGTAATACGTTCTATATTAATTCGATTTATTCAAAAGAAGAAGAAAAAAAAAAAAAAAAAANNA
>12_CTPFO_Consensus.seq
---------------------NNTATTCTTAAATGTNTAGTTCATAACAACAATTTTCATAATTTTNAAGAAATGATTATTCCTTATTATTTTCAAAATTATAATTCTCTCCATGTAGTTTTATTTTTTATCTCATATTTTGATTTCATTTTATGTTATTGTTTTTTTTTTTTTTTTTTTTTTTGTNTTTGTTTTCGTGTGATTTTTAATCGAAAAAATCATCTGATAAATTTTCTTCACTTTCTGGGACGTCTGATGTATTGTAATTCCATATCTCATCAGAAACATTCGCACCTACAGCTGTTTCTACCTTATNTAAATAAAGATGTTAATACTGGTACTATTATACCATATGTTGCTGGGTCGACTTTTGGTGGTTTAACATTTTCAGCTATGAGTTTTTCGACTGGTGGCAATCCTACTTTGATTAATTCCTTTAACATAAGTTTTGCGTGTCTTTTTACTTCTGATTTGATATCAAAGCTTGATTCTAAAAAGGTTGGTGAATTTTTTTGTAAAACACTGACAAGTTCATTTGATATGGTCTCTGCTAAATCATCACCAATCTTATTCATTGATTGTGATTCAAGAAAAGCTGAAGTAAAACTGTTATTTAATTGTTCAATAAATTGGCTTCCATTAAGAGATGATGAAGAATTGTGTCCGTTGTTTCCTCTGAAACATAAAACATTGGAAAAGACAAGAAATACTAAGAAAGAGCAAATAACTGGTAATCTTCTTAAGGCATTCATTTTAACCAAAAAGAGTATATATAACAGAAATAAGAAAAAANNTGAAAAATCAAAAAACAAACAAACAAACGTAATACGTTCTATATTAATTCGATTTATTCAAAAGAAGAAGAAAAAAAAAAAAAAAAAANNA
>13_CTPFO_Consensus.seq
---------------------------------------------------NNTTTTCATAATTTTNAAGAAATGATTATTCCTTATTATTTTCAAAATTATAATTCTCTCCATGTAGTTTTATTTTTTATCTCATATTTTGATTTCATTTTATGTTATTGTTTTTTTTTTTTTTTTTTTTTTTGTNTTTGTTTTCGTGTGATTTTTAATCGAAAAAATCATCTGATAAATTTTCTTCACTTTCTGGGACGTCTGATGTATTGTAATTCCATATCTCATCAGAAACATTCGCACCTACAGCTGTTTCTACCTTATNTAAATAAAGATGTTAATACTGGTACTATTATACCATATGTTGCTGGGTCGACTTTTGGTGGTTTAACATTTTCAGCTATGAGTTTTTCGACTGGTGGCAATCCTACTTTGATTAATTCCTTTAACATAAGTTTTGCGTGTCTTTTTACTTCTGATTTGATATCAAAGCTTGATTCTAAAAAGGTTGGTGAATTTTTTTGTAAAACACTGACAAGTTCATTTGATATGGTCTCTGCTAAATCATCACCAATCTTATTCATTGATTGTGATTCAAGAAAAGCTGAAGTAAAACTGTTATTTAATTGTTCAATAAATTGGCTTCCATTAAGAGATGATGAAGAATTGTGTCCGTTGTTTCCTCTGAAACATAAAACATTGGAAAAGACAAGAAATACTAAGAAAGAGCAAATAACTGGTAATCTTCTTAAGGCATTCATTTTAACCAAAAAGAGTATATATAACAGAAATAAGAAAAAANNTGAAAAATCAAAAAACAAACAAACAAACGTAATACGTTCTATATTAATTCGATTTATTCAAAAGAAGAAGAAAAAAAAAAAAAAAAAANNA
>15_CTPFO_Consensus.seq
------NATATGTGTACTAACTATATTCTTAAATGTNTAGTTCATAACAACAATTTTCATAATTTTNAAGAAATGATTATTCCTTATTATTTTCAAAATTATAATTCTCTCCATGTAGTTTTATTTTTTATCTCATATTTTGATTTCATTTTATGTTATTGTTTTTTTTTTTTTTTTTTTTTTTGTNTTTGTTTTCGTGTGATTTTTAATCGAAAAAATCATCTGATAAATTTTCTTCACTTTCTGAGACGTCTGGTGAATTGTAATTCCATATGTCATCAGAAACATTCGCACCTACAGCTGTTTCTACCTTATNTAAATAAAGATGTTAATACTGGTACTATTATACCATATGTTGCTGGGTCGACTTTTGGTGGTTTAACATTTTCAGCTACGAGTTTTTCGACTGATGGCAATCCTACTTTGATTAATTCCTTTAACATAAGTTTTGCGTGTTTTTTTACTTCTGATTTGATATCAAAGCTTGATTCTAAAAAGGTTGGTGAATTTTTTTGTAAAACACTGACAAGTTCATTTGATATGGTCTCTGCTAAATCATCACCAATCTTATTCATTGATTGTGATTCAAGAAAAGCTGAAGTAAAACTGTTATTTAATTGTTCAATAAATTGGCTTCCATTAAGAGATGATGAAGAATTGTGTCCGTTGTTTCCTCTGAAACATAAAACATTGGAAAAGACAAGAAATACTAAGAAAGAGCAAATAACTGGTAATCTTCTTAAGGCATTCATTTTAACCAAAAAGAGTATATATAACAGAAATAAGAAAAAANNTGAAAAATCAAAAAACAAACAAACAAACGTAATACGTTCTATATTAATTCGATTTATTCAAAAGAAGAAGAAAAAAAAAAAAAAAAAANNA
>16_CTPFO_Consensus.seq
------NATATGTGTACTAACTATATTCTTAAATGTNTAGTTCATAACAACAATTTTCATAATTTTNAAGAAATGATTATTCCTTATTATTTTCAAAATTATAATTCTCTCCATGTAGTTTTATTTTTTATCTCATATTTTGATTTCATTTTATGTTATTGTTTTTTTTTTTTTTTTTTTTTTTGTNTTTGTTTTCGTGTGATTTTTAATCGAAAAAATCATCTGATAAATTTTCTTCACTTTCTGAGACGTCTGGTGAATTGTAATTCCATATGTCATCAGAAACATTCGCACCTACAGCTGTTTCTACCTTATNTAAATAAAGATGTTAATACTGGTACTATTATACCATATGTTGCTGGGTCGACTTTTGGTGGTTTAACATTTTCAGCTACGAGTTTTTCGACTGATGGCAATCCTACTTTGATTAATTCCTTTAACATAAGTTTTGCGTGTTTTTTTACTTCTGATTTGATATCAAAGCTTGATTCTAAAAAGGTTGGTGAATTTTTTTGTAAAACACTGACAAGTTCATTTGATATGGTCTCTGCTAAATCATCACCAATCTTATTCATTGATTGTGATTCAAGAAAAGCTGAAGTAAAACTGTTATTTAATTGTTCAATAAATTGGCTTCCATTAAGAGATGATGAAGAATTGTGTCCGTTGTTTCCTCTGAAACATAAAACATTGGAAAAGACAAGAAATACTAAGAAAGAGCAAATAACTGGTAATCTTCTTAAGGCATTCATTTTAACCAAAAAGAGTATATATAACAGAAATAAGAAAAAANNTGAAAAATCAAAAAACAAACAAACAAACGTAATACGTTCTATATTAATTCGATTTATTCAAAAGAAGAAGAAAAAAAAAAAAAAAAAANNA
>19_CTPFO_Consensus.seq
---ATTTATATGTGTACTAACTATATTCTTAAATGTNTAGTTCATAACAACAATTTTCATAATTTTNAAGAAATGATTATTCCTTATTATTTTCAAAATTATAATTCTCTCCATGTAGTTTTATTTTTTATCTCATATTTTGATTTCATTTTATGTTATTGTTTTTTTTTTTTTTTTTTTTTTTGTNTTTGTTTTCGTGTGATTTTTAATCGAAAAAATCATCTGATAAATTTTCTTCACTTTCTGGGACGTCTGATGTATTGTAATTCCATATCTCATCAGAAACATTCACACCTACAGCTGTTTCTACCTTATNTAAATAAAGATGTTAATACTGGTACTATTATACCATATGTTGCTGGGTCGACTTTTGGTGGTTTAACATTTTCAGCTACGACTTTTTCGACTGATGGCAATCCTACTTTGATTAATTCCTTTAACATAGATTTTGCGTGTTTTTTTACTTCTGATTTGATATCAAAGCTTGATTCTAAAAAGGTTGGTGAATTTTTTTGTAAAACACTGACAAGTTCATTTGATATGGTCTCTGCTAAATCATCACCAATCTTATTCATTGATTGTGATTCAAGAAAAGCTGAAGTAAAACTGTTATTTAATTGTTCAATAAATTGGCTTCCATTAAGAGATGATGAAGAATTGTGTCCGTTGTTTCCTCTGAAACATAAAACATTGGAAAAGACAAGAAATACTAAGAAAGAGCAAATAACTGGTAATCTTCTTAAGGCATTCATTTTAACCAAAAAGAGTATATATAACAGAAATAAGAAAAAANNTGAAAAATCAAAAAACAAACAAACAAACGTAATACGTTCTATATTAATTCGATTTATTCNN------------------------------
>21_CTPFO_Consensus.seq
---ATTTATATGTGTACTAACTATATTCTTAAATGTNTAGTTCATAACAACAATTTTCATAATTTTNAAGAAATGATTATTCCTTATTATTTTCAAAATTATAATTCTCTCCATGTAGTTTTATTTTTTATCTCATATTTTGATTTCATTTTATGTTATTGTTTTTTTTTTTTTTTTTTTTTTTGTNTTTGTTTTCGTGTGATTTTTAATCGAAAAAATCATCTGATAAATTTTCTTCACTTTCTGGGACGTCTGATGTATTGTAATTCCATATCTCATCAGAAACATTCGCACCTACAGCTGTTTCTACCTTATNTAAATAAAGATGTTAATACTGGTACTATTATACCATATGTTGCTGGGTCGACTTTTGGTGGTTTAACATTTTCAGCTATGAGTTTTTCGACTGGTGGCAATCCTACTTTGATTAATTCCTTTAACATAAGTTTTGCGTGTCTTTTTACTTCTGATTTGATATCAAAGCTTGATTCTAAAAAGGTTGGTGAATTTTTTTGTAAAACACTGACAAGTTCATTTGATATGGTCTCTGCTAAATCATCACCAATCTTATTCATTGATTGTGATTCAAGAAAAGCTGAAGTAAAACTGTTATTTAATTGTTCAATAAATTGGCTTCCATTAAGAGATGATGAAGAATTGTGTCCGTTGTTTCCTCTGAAACATAAAACATTGGAAAAGACAAGAAATACTAAGAAAGAGCAAATAACTGGTAATCTTCTTAAGGCATTCATTTTAACCAAAAAGAGTATATATAACAGAAATAAGAAAAAANNTGAAAAATCAAAAAACAAACAAACAAACGTAATACGTTCTATATTAATTCGATTTATTCAAAAGAAGAAGAAAAAAAAAAAAAAAAAANNA
>22_CTPFO_Consensus.seq
------NATATGTGTACTAACTATATTCTTAAATGTNTAGTTCATAACAACAATTTTCATAATTTTNAAGAAATGATTATTCCTTATTATTTTCAAAATTATAATTCTCTCCATGTAGTTTTATTTTTTATCTCATATTTTGATTTCATTTTATGTTATTGTTTTTTTTTTTTTTTTTTTTTTTGTNTTTGTTTTCGTGTGATTTTTAATCGAAAAAATCATCTGATAAATTTTCTTCACTTTCTGAGACGTCTGGTGAATTGTAATTCCATATATCATCAGAAACATTCGCACCTACAGCTGTTTCTACCTTATNTAAATAAAGATGTTAATACTGGTACTATTATACCATATGTTGCTGGGTCGACTTTTGGTGGTTTAACATTTTCAGCTACGACTTTTTCGACTGATGGCAATCCTACTTTGATTAATTCCTTTAACATAGATTTTGCGTGTTTTTTTACTTCTGATTTGATATCAAAGCTTGATTCTAAAAAGGTTGGTGAATTTTTTTGTAAAACACTGACAAGTTCATTTGATATGGTCTCTGCTAAATCATCACCAATCTTATTCATTGATTGTGATTCAAGAAAAGCTGAAGTAAAACTGTTATTTAATTGTTCAATAAATTGGCTTCCATTAAGAGATGATGAAGAATTGTGTCCGTTGTTTCCTCTGAAACATAAAACATTGGAAAAGACAAGAAATACTAAGAAAGAGCAAATAACTGGTAATCTTCTTAAGGCATTCATTTTAACCAAAAAGAGTATATATAACAGAAATAAGAAAAAANNTGAAAAATCAAAAAACAAACAAACAAACGTAATACGTTCTATATTAATTCGATTTATTCAAAAGAAGAAGAAAAAAAAAAAAAAAAAANAA
>23_CTPFO_Consensus.seq
------NATATGTGTACTAACTATATTCTTAAATGTNTAGTTCATAACAACAATTTTCATAATTTTNAAGAAATGATTATTCCTTATTATTTTCAAAATTATAATTCTCTCCATGTAGTTTTATTTTTTATCTCATATTTTGATTTCATTTTATGTTATTGTTTTTTTTTTTTTTTTTTTTTTTGTNTTTGTTTTCGTGTGATTTTTAATCGAAAAAATCATCTGATAAATTTTCTTCACTTTCTGGGACGTCTGATGAATTGTAATTCCATATCTCATCAGAAACATTCGCACCTACAGCTGTTTCTACCTTATNTAAATAAAGATGTTAATACTGGTACTATTATACCATATGTTGCTGGGTCGACTTTTGGTGGTTTAACATTTTCAGCTATGAGATTTTCGACTGATGGCAATCCTACTTTGATTAATTCCTTTAACATATATTTTGCGTGTTTTTTTACTTCTGATTTGATATCAAAGCTTGATTCTAAAAAGGTTGGTGAATTTTTTTGTAAAACACTGACAAGTTCATTTGATATGGTCTCTGCTAAATCATCACCAATCTTATTCATTGATTGTGATTCAAGAAAAGCTGAAGTAAAACTGTTATTTAATTGTTCAATAAATTGGCTTCCATTAAGAGATGATGAAGAATTGTGTCCGTTGTTTCCTCTGAAACATAAAACATTGGAAAAGACAAGAAATACTAAGAAAGAGCAAATAACTGGTAATCTTCTTAAGGCATTCATTTTAACCAAAAAGAGTATATATAACAGAAATAAGAAAAAANNTGAAAAATCAAAAAACAAACAAACAAACGTAATACGTTCTATATTAATTCGATTTATTCAAAAGAAGAAGAAAAAAAAAAAAAAAAAANNA
>26_CTPFO_Consensus.seq
------NATATGTGTACTAACTATATTCTTAAATGTNTAGTTCATAACAACAATTTTCATAATTTTNAAGAAATGATTATTCCTTATTATTTTCAAAATTATAATTCTCTCCATGTAGTTTTATTTTTTATCTCATATTTTGATTTCATTTTATGTTATTGTTTTTTTTTTTTTTTTTTTTTTTGTNTTTGTTTTCGTGTGATTTTTAATCGAAAAAATCATCTGATAAATTTTCTTCACTTTCTGAGACGTCTGGTGAATTGTAATTCCATATGTCATCAGAAACATTCGCACCTACAGCTGTTTCTACCTTATNTAAATAAAGATGTTAATACTGGTACTATTATACCATATGTTGCTGGGTCGACTTTTGGTGGTTTAACATTTTCAGCTACGAGTTTTTCGACTGATGGCAATCCTACTTTGATTAATTCCTTTAACATAAGTTTTGCGTGTTTTTTTACTTCTGATTTGATATCAAAGCTTGATTCTAAAAAGGTTGGTGAATTTTTTTGTAAAACACTGACAAGTTCATTTGATATGGTCTCTGCTAAATCATCACCAATCTTATTCATTGATTGTGATTCAAGAAAAGCTGAAGTAAAACTGTTATTTAATTGTTCAATAAATTGGCTTCCATTAAGAGATGATGAAGAATTGTGTCCGTTGTTTCCTCTGAAACATAAAACATTGGAAAAGACAAGAAATACTAAGAAAGAGCAAATAACTGGTAATCTTCTTAAGGCATTCATTTTAACCAAAAAGAGTATATATAACAGAAATAAGAAAAAANNTGAAAAATCAAAAAACAAACAAACAAACGTAATACGTTCTATATTAATTCGATTTATTCAAAAGAAGAAGAAAAAAAAAAAAAAAAAANAA
>27_CTPFO_Consensus.seq
---ATTTATATGTGTACTAACTATATTCTTAAATGTNTAGTTCATAACAACAATTTTCATAATTTTNAAGAAATGATTATTCCTTATTATTTTCAAAATTATAATTCTCTCCATGTAGTTTTATTTTTTATCTCATATTTTGATTTCATTTTATGTTATTGTTTTTTTTTTTTTTTTTTTTTTTGTNTTTGTTTTCGTGTGATTTTTAATCGAAAAAATCATCTGATAAATTTTCTTCACTTTCTGAGACGTCTGGTGAATTGTAATTCCATATGTCATCAGAAACATTCGCACCTACAGCTGTTTCTACCTTATNTAAATAAAGATGTTAATACTGGTACTATTATACCATATGTTGCTGGGTCGACTTTTGGTGGTTTAACATTTTCAGCTACGACTTTTTCGACTGATGGCAATCCTACTTTGATTAATTCCTTTAACATAGATTTTGCGTGTTTTTTTACTTCTGATTTGATATCAAAGCTTGATTCTAAAAAGGTTGGTGAATTTTTTTGTAAAACACTGACAAGTTCATTTGATATGGTCTCTGCTAAATCATCACCAATCTTATTCATTGATTGTGATTCAAGAAAAGCTGAAGTAAAACTGTTATTTAATTGTTCAATAAATTGGCTTCCATTAAGAGATGATGAAGAATTGTGTCCGTTGTTTCCTCTGAAACATAAAACATTGGAAAAGACAAGAAATACTAAGAAAGAGCAAATAACTGGTAATCTTCTTAAGGCATTCATTTTAACCAAAAAGAGTATATATAACAGAAATAAGAAAAAANNTGAAAAATCAAAAAACAAACAAACAAACGTAATACGTTCTATATTAATTCGATTTATTCAAAAGAAGAAGAAAAAAAAAAAAAAAAAANNA
>29_CTPFO_Consensus.seq
------NATATGTGTACTAACTATATTCTTAAATGTNTAGTTCATAACAACAATTTTCATAATTTTNAAGAAATGATTATTCCTTATTATTTTCAAAATTATAATTCTCTCCATGTAGTTTTATTTTTTATCTCATATTTTGATTTCATTTTATGTTATTGTTTTTTTTTTTTTTTTTTTTTTTGTNTTTGTTTTCGTGTGATTTTTAATCGAAAAAATCATCTGATAAATTTTCTTCACTTTCTGGGACGTCTGATGAATTGTAATTCCATATCTCATCAGAAACATTCGCACCTACAGCTGTTTCTACCTTATNTAAATAAAGATGTTAATACTGGTACTATTATACCATATGTTGCTGGGTCGACTTTTGGTGGTTTAACATTTTCAGCTATGAGATTTTCGACTGATGGCAATCCTACTTTGATTAATTCCTTTAACATATATTTTGCGTGTTTTTTTACTTCTGATTTGATATCAAAGCTTGATTCTAAAAAGGTTGGTGAATTTTTTTGTAAAACACTGACAAGTTCATTTGATATGGTCTCTGCTAAATCATCACCAATCTTATTCATTGATTGTGATTCAAGAAAAGCTGAAGTAAAACTGTTATTTAATTGTTCAATAAATTGGCTTCCATTAAGAGATGATGAAGAATTGTGTCCGTTGTTTCCTCTGAAACATAAAACATTGGAAAAGACAAGAAATACTAAGAAAGAGCAAATAACTGGTAATCTTCTTAAGGCATTCATTTTAACCAAAAAGAGTATATATAACAGAAATAAGAAAAAANNTGAAAAATCAAAAAACAAACAAACAAACGTAATACGTTCTATATTAATTCGATTTATTCAAAAGAAGAAGAAAAAAAAAAAAAAAAAANAA
>30_CTPFO_Consensus.seq
------NATATGTGTACTAACTATATTCTTAAATGTNTAGTTCATAACAACAATTTTCATAATTTTNAAGAAATGATTATTCCTTATTATTTTCAAAATTATAATTCTCTCCATGTAGTTTTATTTTTTATCTCATATTTTGATTTCATTTTATGTTATTGTTTTTTTTTTTTTTTTTTTTTTTGTNTTTGTTTTCGTGTGATTTTTAATCGAAAAAATCATCTGATAAATTTTCTTCACTTTCTGGGACGTCTGATGAATTGTAATTCCATATCTCATCAGAAACATTCGCACCTACAGCTGTTTCTACCTTATNTAAATAAAGATGTTAATACTGGTACTATTATACCATATGTTGCTGGGTCGACTTTTGGTGGTTTAACATTTTCAGCTATGAGATTTTCGACTGATGGCAATCCTACTTTGATTAATTCCTTTAACATATATTTTGCGTGTTTTTTTACTTCTGATTTGATATCAAAGCTTGATTCTAAAAAGGTTGGTGAATTTTTTTGTAAAACACTGACAAGTTCATTTGATATGGTCTCTGCTAAATCATCACCAATCTTATTCATTGATTGTGATTCAAGAAAAGCTGAAGTAAAACTGTTATTTAATTGTTCAATAAATTGGCTTCCATTAAGAGATGATGAAGAATTGTGTCCGTTGTTTCCTCTGAAACATAAAACATTGGAAAAGACAAGAAATACTAAGAAAGAGCAAATAACTGGTAATCTTCTTAAGGCATTCATTTTAACCAAAAAGAGTATATATAACAGAAATAAGAAAAAANNTGAAAAATCAAAAAACAAACAAACAAACGTAATACGTTCTATATTAATTCGATTTATTCAAAAGAAGAAGAAAAAAAAAAAAAAAAAANNA
>31_CTPFO_Consensus.seq
------NATATGTGTACTAACTATATTCTTAAATGTNTAGTTCATAACAACAATTTTCATAATTTTNAAGAAATGATTATTCCTTATTATTTTCAAAATTATAATTCTCTCCATGTAGTTTTATTTTTTATCTCATATTTTGATTTCATTTTATGTTATTGTTTTTTTTTTTTTTTTTTTTTTTGTNTTTGTTTTCGTGTGATTTTTAATCGAAAAAATCATCTGATAAATTTTCTTCACTTTCTGAGACGTCTGGTGAATTGTAATTCCATATGTCATCAGAAACATTCGCACCTACAGCTGTTTCTACCTTATNTAAATAAAGATGTTAATACTGGTACTATTATACCATATGTTGCTGGGTCGACTTTTGGTGGTTTAACATTTTCAGCTACGAGTTTTTCGACTGATGGCAATCCTACTTTGATTAATTCCTTTAACATAGATTTTGCGTGTTTTTTTACTTCTGATTTGATATCAAAGCTTGATTCTAAAAAGGTTGGTGAATTTTTTTGTAAAACACTGACAAGTTCATTTGATATGGTCTCTGCTAAATCATCACCAATCTTATTCATTGATTGTGATTCAAGAAAAGCTGAAGTAAAACTGTTATTTAATTGTTCAATAAATTGGCTTCCATTAAGAGATGATGAAGAATTGTGTCCGTTGTTTCCTCTGAAACATAAAACATTGGAAAAGACAAGAAATACTAAGAAAGAGCAAATAACTGGTAATCTTCTTAAGGCATTCATTTTAACCAAAAAGAGTATATATAACAGAAATAAGAAAAAANNTGAAAAATCAAAAAACAAACAAACAAACGTAATACGTTCTATATTAATTCGATTTATTCAAAAGAAGAAGAAAAAAAAAAAAAAAAAA---
>32_CTPFO_Consensus.seq
------NATATGTGTACTAACTATATTCTTAAATGTNTAGTTCATAACAACAATTTTCATAATTTTNAAGAAATGATTATTCCTTATTATTTTCAAAATTATAATTCTCTCCATGTAGTTTTATTTTTTATCTCATATTTTGATTTCATTTTATGTTATTGTTTTTTTTTTTTTTTTTTTTTTTGTNTTTGTTTTCGTGTGATTTTTAATCGAAAAAATCATCTGATAAATTTTCTTCACTTTCTGAGACGTCTGGTGAATTGTAATTCCATATGTCATCAGAAACATTCGCACCTACAGCTGTTTCTACCTTATNTAAATAAAGATGTTAATACTGGTACTATTATACCATATGTTGCTGGGTCGACTTTTGGTGGTTTAACATTTTCAGCTACGACTTTTTCGACTGATGGCAATCCTACTTTGATTAATTCCTTTAACATAGATTTTGCGTGTTTTTTTACTTCTGATTTGATATCAAAGCTTGATTCTAAAAAGGTTGGTGAATTTTTTTGTAAAACACTGACAAGTTCATTTGATATGGTCTCTGCTAAATCATCACCAATCTTATTCATTGATTGTGATTCAAGAAAAGCTGAAGTAAAACTGTTATTTAATTGTTCAATAAATTGGCTTCCATTAAGAGATGATGAAGAATTGTGTCCGTTGTTTCCTCTGAAACATAAAACATTGGAAAAGACAAGAAATACTAAGAAAGAGCAAATAACTGGTAATCTTCTTAAGGCATTCATTTTAACCAAAAAGAGTATATATAACAGAAATAAGAAAAAANNTGAAAAATCAAAAAACAAACAAACAAACGTAATACGTTCTATATTAATTCGATTTATTCAAAAGAAGAAGAAAAAAAAAAAAAAAAAANNA
>33_CTPFO_Consensus.seq
---ATTTATATGTGTACTAACTATATTCTTAAATGTNTAGTTCATAACAACAATTTTCATAATTTTNAAGAAATGATTATTCCTTATTATTTTCAAAATTATAATTCTCTCCATGTAGTTTTATTTTTTATCTCATATTTTGATTTCATTTTATGTTATTGTTTTTTTTTTTTTTTTTTTTTTTGTNTTTGTTTTCGTGTGATTTTTAATCGAAAAAATCATCTGATAAATTTTCTTCACTTTCTGAGACGTCTGGTGAATTGTAATTCCATATGTCATCAGAAACATTCGCACCTACAGCTGTTTCTACCTTATNTAAATAAAGATGTTAATACTGGTACTATTATACCATATGTTGCTGGGTCGACTTTTGGTGGTTTAACATTTTCAGCTACGAGTTTTTCGACTGATGGCAATCCTACTTTGATTAATTCCTTTAACATAAGTTTTGCGTGTTTTTTTACTTCTGATTTGATATCAAAGCTTGATTCTAAAAAGGTTGGTGAATTTTTTTGTAAAACACTGACAAGTTCATTTGATATGGTCTCTGCTAAATCATCACCAATCTTATTCATTGATTGTGATTCAAGAAAAGCTGAAGTAAAACTGTTATTTAATTGTTCAATAAATTGGCTTCCATTAAGAGATGATGAAGAATTGTGTCCGTTGTTTCCTCTGAAACATAAAACATTGGAAAAGACAAGAAATACTAAGAAAGAGCAAATAACTGGTAATCTTCTTAAGGCATTCATTTTAACCAAAAAGAGTATATATAACAGAAATAAGAAAAAANNTGAAAAATCAAAAAACAAACAAACAAACGTAATACGTTCTATATTAATTCGATTTATTCAAAAGAAGAAGAAAAAAAAAAAAAAAAAANAA
>34_CTPFO_Consensus.seq
------NATATGTGTACTAACTATATTCTTAAATGTNTAGTTCATAACAACAATTTTCATAATTTTNAAGAAATGATTATTCCTTATTATTTTCAAAATTATAATTCTCTCCATGTAGTTTTATTTTTTATCTCATATTTTGATTTCATTTTATGTTATTGTTTTTTTTTTTTTTTTTTTTTTTGTNTTTGTTTTCGTGTGATTTTTAATCGAAAAAATCATCTGATAAATTTTCTTCACTTTCTGGGACGTCTGATGAATTGTAATTCCATATCTCATCAGAAACATTCGCACCTACAGCTGTTTCTACCTTATNTAAATAAAGATGTTAATACTGGTACTATTATACCATATGTTGCTGGGTCGACTTTTGGTGGTTTAACATTTTCAGCTATGAGATTTTCGACTGATGGCAATCCTACTTTGATTAATTCCTTTAACATATATTTTGCGTGTTTTTTTACTTCTGATTTGATATCAAAGCTTGATTCTAAAAAGGTTGGTGAATTTTTTTGTAAAACACTGACAAGTTCATTTGATATGGTCTCTGCTAAATCATCACCAATCTTATTCATTGATTGTGATTCAAGAAAAGCTGAAGTAAAACTGTTATTTAATTGTTCAATAAATTGGCTTCCATTAAGAGATGATGAAGAATTGTGTCCGTTGTTTCCTCTGAAACATAAAACATTGGAAAAGACAAGAAATACTAAGAAAGAGCAAATAACTGGTAATCTTCTTAAGGCATTCATTTTAACCAAAAAGAGTATATATAACAGAAATAAGAAAAAANNTGAAAAATCAAAAAACAAACAAACAAACGTAATACGTTCTATATTAATTCGATTTATTCAAAAGAAGAAGAAAAAAAAAAAAAAAAAANNA
>35_CTPFO_Consensus.seq
---ATTTATATGTGTACTAACTATATTCTTAAATGTNTAGTTCATAACAACAATTTTCATAATTTTNAAGAAATGATTATTCCTTATTATTTTCAAAATTATAATTCTCTCCATGTAGTTTTATTTTTTATCTCATATTTTGATTTCATTTTATGTTATTGTTTTTTTTTTTTTTTTTTTTTTTGTNTTTGTTTTCGTGTGATTTTTAATCGAAAAAATCATCTGATAAATTTTCTTCACTTTCTGGGACGTCTGATGAATTGTAATTCCATATCTCATCAGAAACATTCGCACCTACAGCTGTTTCTACCTTATNTAAATAAAGATGTTAATACTGGTACTATTATACCATATGTTGCTGGGTCGACTTTTGGTGGTTTAACATTTTCAGCTATGAGATTTTCGACTGATGGCAATCCTACTTTGATTAATTCCTTTAACATATATTTTGCGTGTTTTTTTACTTCTGATTTGATATCAAAGCTTGATTCTAAAAAGGTTGGTGAATTTTTTTGTAAAACACTGACAAGTTCATTTGATATGGTCTCTGCTAAATCATCACCAATCTTATTCATTGATTGTGATTCAAGAAAAGCTGAAGTAAAACTGTTATTTAATTGTTCAATAAATTGGCTTCCATTAAGAGATGATGAAGAATTGTGTCCGTTGTTTCCTCTGAAACATAAAACATTGGAAAAGACAAGAAATACTAAGAAAGAGCAAATAACTGGTAATCTTCTTAAGGCATTCATTTTAACCAAAAAGAGTATATATAACAGAAATAAGAAAAAANNTGAAAAATCAAAAAACAAACAAACAAACGTAATACGTTCTATATTAATTCGATTTATTCAAAAGAAGAAGAAAAAAAAAAAAAAAAAANAA
>37_CTPFO_Consensus.seq
---ATTTATATGTGTACTAACTATATTCTTAAATGTNTAGTTCATAACAACAATTTTCATAATTTTNAAGAAATGATTATTCCTTATTATTTTCAAAATTATAATTCTCTCCATGTAGTTTTATTTTTTATCTCATATTTTGATTTCATTTTATGTTATTGTTTTTTTTTTTTTTTTTTTTTTTGTNTTTGTTTTCGTGTGATTTTTAATCGAAAAAATCATCTGATAAATTTTCTTCACTTTCTGAGACGTCTGGTGAATTGTAATTCCATATATCATCAGAAACATTCGTACCTACAGCTGTTTCTACCTTATNTAAATAAAGATGTTAATACTGGTACTATTATACCATATGTTGCTGGGTCGACTTTTGGTGGTTTAACATTTTCAGCTATGAGTTTTTCGACTGATGGCAATCCTACTTTGATTAATTCCTTTAACATAAGTTTTGCGTGTTTTTTTACTTCTGATTTGATATCAAAGCTTGATTCTAAAAAGGTTGGTGAATTTTTTTGTAAAACACTGACAAGTTCATTTGATATGGTCTCTGCTAAATCATCACCAATCTTATTCATTGATTGTGATTCAAGAAAAGCTGAAGTAAAACTGTTATTTAATTGTTCAATAAATTGGCTtCCATTAAGAGATGATGAAGAATTGTGTCCGTTGTTTCCTCTGAAACATAAAACATTGGAAAAGACAAGAAATACTAAGAAAGAGCAAATAACTGGTAATCTTCTTAAGGCATTCATTTTAACCAAAAAGAGTATATATAACAGAAATAAGAAAAAANNTGAAAAATCAAAAAACAAACAAACAAACGTAATACGTTCTATATTAATTCGATTTATTCAAAAGAAGAAGAAAAAAAAAAAAAAAAAAAAA
>39_CTPFO_Consensus.seq
---------------NNTAACTATATTCTTAAATGTNTAGTTCATAACAACAATTTTCATAATTTTNAAGAAATGATTATTCCTTATTATTTTCAAAATTATAATTCTCTCCATGTAGTTTTATTTTTTATCTCATATTTTGATTTCATTTTATGTTATTGTTTTTTTTTTTTTTTTTTTTTTTGTNTTTGTTTTCGTGTGATTTTTAATCGAAAAAATCATCTGATAAATTTTCTTCACTTTCTGGGACGTCTGATGAATTGTAATTCCATATCTCATCAGAAACATTCGCACCTACAGCTGTTTCTACCTTATNTAAATAAAGATGTTAATACTGGTACTATTATACCATATGTTGCTGGGTCGACTTTTGGTGGTTTAACATTTTCAGCTATGAGATTTTCGACTGATGGCAATCCTACTTTGATTAATTCCTTTAACATATATTTTGCGTGTTTTTTTACTTCTGATTTGATATCAAAGCTTGATTCTAAAAAGGTTGGTGAATTTTTTTGTAAAACACTGACAAGTTCATTTGATATGGTCTCTGCTAAATCATCACCAATCTTATTCATTGATTGTGATTCAAGAAAAGCTGAAGTAAAACTGTTATTTAATTGTTCAATAAATTGGCTTCCATTAAGAGATGATGAAGAATTGTGTCCGTTGTTTCCTCTGAAACATAAAACATTGGAAAAGACAAGAAATACTAAGAAAGAGCAAATAACTGGTAATCTTCTTAAGGCATTCATTTTAACCAAAAAGAGTATATATAACAGAAATAAGAAAAAANNTGAAAAATCAAAAAACAAACAAACAAACGTAATACGTTCTATATTAATTCGATTTATTCAAAAGAAGAAGAAAAAAAAAAAAAAAAAA---
>42_CTPFO_Consensus.seq
---ATTTATATGTGTACTAACTATATTCTTAAATGTNTAGTTCATAACAACAATTTTCATAATTTTNAAGAAATGATTATTCCTTATTATTTTCAAAATTATAATTCTCTCCATGTAGTTTTATTTTTTATCTCATATTTTGATTTCATTTTATGTTATTGTTTTTTTTTTTTTTTTTTTTTTTGTNTTTGTTTTCGTGTGATTTTTAATCGAAAAAATCATCTGATAAATTTTCTTCACTTTCTGAGACGTCTGGTGAATTGTAATTCCATATATCATCAGAAACATTCGCACCTACAGCTGTTTCTACCTTATNTAAATAAAGATGTTAATACTGGTACTATTATACCATATGTTGCTGGGTCGACTTTTGGTGGTTTAACATTTTCAGCTACGACTTTTTCGACTGATGGCAATCCTACTTTGATTAATTCCTTTAACATAGATTTTGCGTGTTTTTTTACTTCTGATTTGATATCAAAGCTTGATTCTAAAAAGGTTGGTGAATTTTTTTGTAAAACACTGACAAGTTCATTTGATATGGTCTCTGCTAAATCATCACCAATCTTATTCATTGATTGTGATTCAAGAAAAGCTGAAGTAAAACTGTTATTTAATTGTTCAATAAATTGGCTTCCATTAAGAGATGATGAAGAATTGTGTCCGTTGTTTCCTCTGAAACATAAAACATTGGAAAAGACAAGAAATACTAAGAAAGAGCAAATAACTGGTAATCTTCTTAAGGCATTCATTTTAACCAAAAAGAGTATATATAACAGAAATAAGAAAAAANNTGAAAAATCAAAAAACAAACAAACAAACGTAATACGTTCTATATTAATTCGATTTATTCAAAAGAAGAAGAAAAAAAAAAAAAAAAAANAA
>44_CTPFO_Consensus.seq
---ATTTATATGTGTACTAACTATATTCTTAAATGTNTAGTTCATAACAACAATTTTCATAATTTTNAAGAAATGATTATTCCTTATTATTTTCAAAATTATAATTCTCTCCATGTAGTTTTATTTTTTATCTCATATTTTGATTTCATTTTATGTTATTGTTTTTTTTTTTTTTTTTTTTTTTGTNTTTGTTTTCGTGTGATTTTTAATCGAAAAAATCATCTGATAAATTTTCTTCACTTTCTGGGACGTCTGATGAATTGTAATTCCATATCTCATCAGAAACATTCGCACCTACAGCTGTTTCTACCTTATNTAAATAAAGATGTTAATACTGGTACTATTATACCATATGTTGCTGGGTCGACTTTTGGTGGTTTAACATTTTCAGCTACGAGTTTTTCGACTGATGGCAATCCTACTTTGATTAATTCCTTTAACATAGATTTTGCGTGTTTTTTTACTTCTGATTTGATATCAAAGCTTGATTCTAAAAAGGTTGGTGAATTTTTTTGTAAAACACTGACAAGTTCATTTGATATGGTCTCTGCTAAATCATCACCAATCTTATTCATTGATTGTGATTCAAGAAAAGCTGAAGTAAAACTGTTATTTAATTGTTCAATAAATTGGCTTCCATTAAGAGATGATGAAGAATTGTGTCCGTTGTTTCCTCTGAAACATAAAACATTGGAAAAGACAAGAAATACTAAGAAAGAGCAAATAACTGGTAATCTTCTTAAGGCATTCATTTTAACCAAAAAGAGTATATATAACAGAAATAAGAAAAAANNTGAAAAATCAAAAAACAAACAAACAAACGTAATACGTTCTATATTAATTCGATTTATTCAAAAGAAGAAGAAAAAAAAAAAAAAAAAANNA
>46_CTPFO_Consensus.seq
------NATATGTGTACTAACTATATTCTTAAATGTNTAGTTCATAACAACAATTTTCATAATTTTNAAGAAATGATTATTCCTTATTATTTTCAAAATTATAATTCTCTCCATGTAGTTTTATTTTTTATCTCATATTTTGATTTCATTTTATGTTATTGTTTTTTTTTTTTTTTTTTTTTTTGTNTTTGTTTTCGTGTGATTTTTAATCGAAAAAATCATCTGATAAATTTTCTTCACTTTCTGAGACGTCTGGTGAATTGTAATTCCATATGTCATCAGAAACATTCGCACCTACAGCTGTTTCTACCTTATNTAAATAAAGATGTTAATACTGGTACTATTATACCATATGTTGCTGGGTCGACTTTTGGTGGTTTAACATTTTCAGCTACGACTTTTTCGACTGATGGCAATCCTACTTTGATTAATTCCTTTAACATAGATTTTGCGTGTTTTTTTACTTCTGATTTGATATCAAAGCTTGATTCTAAAAAGGTTGGTGAATTTTTTTGTAAAACACTGACAAGTTCATTTGATATGGTCTCTGCTAAATCATCACCAATCTTATTCATTGATTGTGATTCAAGAAAAGCTGAAGTAAAACTGTTATTTAATTGTTCAATAAATTGGCTTCCATTAAGAGATGATGAAGAATTGTGTCCGTTGTTTCCTCTGAAACATAAAACATTGGAAAAGACAAGAAATACTAAGAAAGAGCAAATAACTGGTAATCTTCTTAAGGCATTCATTTTAACCAAAAAGAGTATATATAACAGAAATAAGAAAAAANNTGAAAAATCAAAAAACAAACAAACAAACGTAATACGTTCTATATTAATTCGATTTATTCAAAAGAAGAAGAAAAAAAAAAAAAAAAAANNA
>47_CTPFO_Consensus.seq
------NATATGTGTACTAACTATATTCTTAAATGTNTAGTTCATAACAACAATTTTCATAATTTTNAAGAAATGATTATTCCTTATTATTTTCAAAATTATAATTCTCTCCATGTAGTTTTATTTTTTATCTCATATTTTGATTTCATTTTATGTTATTGTTTTTTTTTTTTTTTTTTTTTTTGTNTTTGTTTTCGTGTGATTTTTAATCGAAAAAATCATCTGATAAATTTTCTTCACTTTCTGAGACGTCTGGTGAATTGTAATTCCATATGTCATCAGAAACATTCGCACCTACAGCTGTTTCTACCTTATNTAAATAAAGATGTTAATACTGGTACTATTATACCATATGTTGCTGGGTCGACTTTTGGTGGTTTAACATTTTCAGCTACGAGTTTTTCGACTGATGGCAATCCTACTTTGATTAATTCCTTTAACATAAGTTTTGCGTGTTTTTTTACTTCTGATTTGATATCAAAGCTTGATTCTAAAAAGGTTGGTGAATTTTTTTGTAAAACACTGACAAGTTCATTTGATATGGTCTCTGCTAAATCATCACCAATCTTATTCATTGATTGTGATTCAAGAAAAGCTGAAGTAAAACTGTTATTTAATTGTTCAATAAATTGGCTTCCATTAAGAGATGATGAAGAATTGTGTCCGTTGTTTCCTCTGAAACATAAAACATTGGAAAAGACAAGAAATACTAAGAAAGAGCAAATAACTGGTAATCTTCTTAAGGCATTCATTTTAACCAAAAAGAGTATATATAACAGAAATAAGAAAAAANNTGAAAAATCAAAAAACAAACAAACAAACGTAATACGTTCTATATTAATTCGATTTATTCAAAAGAAGAAGAAAAAAAAAAAAAAAAAANNA
>48_CTPFO_Consensus.seq
------NATATGTGTACTAACTATATTCTTAAATGTNTAGTTCATAACAACAATTTTCATAATTTTNAAGAAATGATTATTCCTTATTATTTTCAAAATTATAATTCTCTCCATGTAGTTTTATTTTTTATCTCATATTTTGATTTCATTTTATGTTATTGTTTTTTTTTTTTTTTTTTTTTTTGTNTTTGTTTTCGTGTGATTTTTAATCGAAAAAATCATCTGATAAATTTTCTTCACTTTCTGAGACGTCTGGTGAATTGTAATTCCATATATCATCAGAAACATTCGTACCTACAGCTGTTTCTACCTTATNTAAATAAAGATGTTAATACTGGTACTATTATACCATATGTTGCTGGGTCGACTTTTGGTGGTTTAACATTTTCAGCTATGAGTTTTTCGACTGATGGCAATCCTACTTTGATTAATTCCTTTAACATAAGTTTTGCGTGTTTTTTTACTTCTGATTTGATATCAAAGCTTGATTCTAAAAAGGTTGGTGAATTTTTTTGTAAAACACTGACAAGTTCATTTGATATGGTCTCTGCTAAATCATCACCAATCTTATTCATTGATTGTGATTCAAGAAAAGCTGAAGTAAAACTGTTATTTAATTGTTCAATAAATTGGCTTCCATTAAGAGATGATGAAGAATTGTGTCCGTTGTTTCCTCTGAAACATAAAACATTGGAAAAGACAAGAAATACTAAGAAAGAGCAAATAACTGGTAATCTTCTTAAGGCATTCATTTTAACCAAAAAGAGTATATATAACAGAAATAAGAAAAAANNTGAAAAATCAAAAAACAAACAAACAAACGTAATACGTTCTATATTAATTCGATTTATTCAAAAGAAGAAGAAAAAAAAAAAAAAAAAANAA
>49_CTPFO_Consensus.seq
------TATATGTGTACTAACTATATTCTTAAATGTNTAGTTCATAACAACAATTTTCATAATTTTNAAGAAATGATTATTCCTTATTATTTTCAAAATTATAATTCTCTCCATGTAGTTTTATTTTTTATCTCATATTTTGATTTCATTTTATGTTATTGTTTTTTTTTTTTTTTTTTTTTTTGTNTTTGTTTTCGTGTGATTTTTAATCGAAAAAATCATCTGATAAATTTTCTTCACTTTCTGGGACGTCTGATGAATTGTAATTCCATATCTCATCAGAAACATTCGCACCTACAGCTGTTTCTACCTTATNTAAATAAAGATGTTAATACTGGTACTATTATACCATATGTTGCTGGGTCGACTTTTGGTGGTTTAACATTTTCAGCTACGAGTTTTTCGACTGATGGCAATCCTACTTTGATTAATTCCTTTAACATAAGTTTTGCGTGTTTTTTTACTTCTGATTTGATATCAAAGCTTGATTCTAAAAAGGTTGGTGAATTTTTTTGTAAAACACTGACAAGTTCATTTGATATGGTCTCTGCTAAATCATCACCAATCTTATTCATTGATTGTGATTCAAGAAAAGCTGAAGTAAAACTGTTATTTAATTGTTCAATAAATTGGCTTCCATTAAGAGATGATGAAGAATTGTGTCCGTTGTTTCCTCTGAAACATAAAACATTGGAAAAGACAAGAAATACTAAGAAAGAGCAAATAACTGGTAATCTTCTTAAGGCATTCATTTTAACCAAAAAGAGTATATATAACAGAAATAAGAAAAAANNTGAAAAATCAAAAAACAAACAAACAAACGTAATACGTTCTATATTAATTCGATTTATTCAAAAGAAGAAGAAAAAAAAAAAAAAAAAANAA
>50_CTPFO_Consensus.seq
------NATATGTGTACTAACTATATTCTTAAATGTNTAGTTCATAACAACAATTTTCATAATTTTNAAGAAATGATTATTCCTTATTATTTTCAAAATTATAATTCTCTCCATGTAGTTTTATTTTTTATCTCATATTTTGATTTCATTTTATGTTATTGTTTTTTTTTTTTTTTTTTTTTTTGTNTTTGTTTTCGTGTGATTTTTAATCGAAAAAATCATCTGATAAATTTTCTTCACTTTCTGAGACGTCTGGTGAATTGTAATTCCATATGTCATCAGAAACATTCGCACCTACAGCTGTTTCTACCTTATNTAAATAAAGATGTTAATACTGGTACTATTATACCATATGTTGCTGGGTCGACTTTTGGTGGTTTAACATTTTCAGCTACGAGTTTTTCGACTGATGGCAATCCTACTTTGATTAATTCCTTTAACATAAGTTTTGCGTGTTTTTTTACTTCTGATTTGATATCAAAGCTTGATTCTAAAAAGGTTGGTGAATTTTTTTGTAAAACACTGACAAGTTCATTTGATATGGTCTCTGCTAAATCATCACCAATCTTATTCATTGATTGTGATTCAAGAAAAGCTGAAGTAAAACTGTTATTTAATTGTTCAATAAATTGGCTTCCATTAAGAGATGATGAAGAATTGTGTCCGTTGTTTCCTCTGAAACATAAAACATTGGAAAAGACAAGAAATACTAAGAAAGAGCAAATAACTGGTAATCTTCTTAAGGCATTCATTTTAACCAAAAAGAGTATATATAACAGAAATAAGAAAAAANTG------------------------------------------------------------------------------------------
>51_CTPFO_Consensus.seq
---NTTTATATGTGTACTAACTATATTCTTAAATGTNTAGTTCATAACAACAATTTTCATAATTTTNAAGAAATGATTATTCCTTATTATTTTCAAAATTATAATTCTCTCCATGTAGTTTTATTTTTTATCTCATATTTTGATTTCATTTTATGTTATTGTTTTTTTTTTTTTTTTTTTTTTTGTNTTTGTTTTCGTGTGATTTTTAATCGAAAAAATCATCTGATAAATTTTCTTCACTTTCTGAGACGTCTGGTGAATTGTAATTCCATATGTCATCAGAAACATTCGCACCTACAGCTGTTTCTACCTTATNTAAATAAAGATGTTAATACTGGTACTATTATACCATATGTTGCTGGGTCGACTTTTGGTGGTTTAACATTTTCAGCTACGAGTTTTTCGACTGATGGCAATCCTACTTTGATTAATTCCTTTAACATAGATTTTGCGTGTTTTTTTACTTCTGATTTGATATCAAAGCTTGATTCTAAAAAGGTTGGTGAATTTTTTTGTAAAACACTGACAAGTTCATTTGATATGGTCTCTGCTAAATCATCACCAATCTTATTCATTGATTGTGATTCAAGAAAAGCTGAAGTAAAACTGTTATTTAATTGTTCAATAAATTGGCTTCCATTAAGAGATGATGAAGAATTGTGTCCGTTGTTTCCTCTGAAACATAAAACATTGGAAAAGACAAGAAATACTAAGAAAGAGCAAATAACTGGTAATCTTCTTAAGGCATTCATTTTAACCAAAAAGAGTATATATAACAGAAATAAGAAAAAANNTGAAAAATCAAAAAACAAACAAACAAACGTAATACGTTCTATATTAATTCGATTTATTCAAAAGAAGAAGAAAAAAAAAAAAAAA------
>52_CTPFO_Consensus.seq
---ATTTATATGTGTACTAACTATATTCTTAAATGTNTAGTTCATAACAACAATTTTCATAATTTTNAAGAAATGATTATTCCTTATTATTTTCAAAATTATAATTCTCTCCATGTAGTTTTATTTTTTATCTCATATTTTGATTTCATTTTATGTTATTGTTTTTTTTTTTTTTTTTTTTTTTGTNTTTGTTTTCGTGTGATTTTTAATCGAAAAAATCATCTGATAAATTTTCTTCACTTTCTGGGACGTCTGATGAATTGTAATTCCATATCTCATCAGAAACATTCGCACCTACAGCTGTTTCTACCTTATNTAAATAAAGATGTTAATACTGGTACTATTATACCATATGTTGCTGGGTCGACTTTTGGTGGTTTAACATTTTCAGCTATGAGATTTTCGACTGATGGCAATCCTACTTTGATTAATTCCTTTAACATATATTTTGCGTGTTTTTTTACTTCTGATTTGATATCAAAGCTTGATTCTAAAAAGGTTGGTGAATTTTTTTGTAAAACACTGACAAGTTCATTTGATATGGTCTCTGCTAAATCATCACCAATCTTATTCATTGATTGTGATTCAAGAAAAGCTGAAGTAAAACTGTTATTTAATTGTTCAATAAATTGGCTTCCATTAAGAGATGATGAAGAATTGTGTCCGTTGTTTCCTCTGAAACATAAAACATTGGAAAAGACAAGAAATACTAAGAAAGAGCAAATAACTGGTAATCTTCTTAAGGCATTCATTTTAACCAAAAAGAGTATATATAACAGAAATAAGAAAAAANNTGAAAAATCAAAAAACAAACAAACAAACGTAATACGTTCTATATTAATTCGATTTATTCAAAAGAAGAAGAAAAAAAAAAAAAAAAAANAA
>53_CTPFO_Consensus.seq
---ATTTATATGTGTACTAACTATATTCTTAAATGTNTAGTTCATAACAACAATTTTCATAATTTTNAAGAAATGATTATTCCTTATTATTTTCAAAATTATAATTCTCTCCATGTAGTTTTATTTTTTATCTCATATTTTGATTTCATTTTATGTTATTGTTTTTTTTTTTTTTTTTTTTTTTGTNTTTGTTTTCGTGTGATTTTTAATCGAAAAAATCATCTGATAAATTTTCTTCACTTTCTGAGACGTCTGGTGAATTGTAATTCCATATGTCATCAGAAACATTCGCACCTACAGCTGTTTCTACCTTATNTAAATAAAGATGTTAATACTGGTACTATTATACCATATGTTGCTGGGTCGACTTTTGGTGGTTTAACATTTTCAGCTACGACTTTTTCGACTGATGGCAATCCTACTTTGATTAATTCCTTTAACATAGATTTTGCGTGTTTTTTTACTTCTGATTTGATATCAAAGCTTGATTCTAAAAAGGTTGGTGAATTTTTTTGTAAAACACTGACAAGTTCATTTGATATGGTCTCTGCTAAATCATCACCAATCTTATTCATTGATTGTGATTCAAGAAAAGCTGAAGTAAAACTGTTATTTAATTGTTCAATAAATTGGCTTCCATTAAGAGATGATGAAGAATTGTGTCCGTTGTTTCCTCTGAAACATAAAACATTGGAAAAGACAAGAAATACTAAGAAAGAGCAAATAACTGGTAATCTTCTTAAGGCATTCATTTTAACCAAAAAGAGTATATATAACAGAAATAAGAAAAAANNTGAAAAATCAAAAAACAAACAAACAAACGTAATACGTTCTATATTAATTCGATTTATTCAAAAGAAGAAGAAAAAAAAAAAAAAAAAANAA
>54_CTPFO_Consensus.seq
---ATTTATATGTGTACTAACTATATTCTTAAATGTNTAGTTCATAACAACAATTTTCATAATTTTNAAGAAATGATTATTCCTTATTATTTTCAAAATTATAATTCTCTCCATGTAGTTTTATTTTTTATCTCATATTTTGATTTCATTTTATGTTATTGTTTTTTTTTTTTTTTTTTTTTTTGTNTTTGTTTTCGTGTGATTTTTAATCGAAAAAATCATCTGATAAATTTTCTTCACTTTCTGAGACGTCTGGTGAATTGTAATTCCATATGTCATCAGAAACATTCGCACCTACAGCTGTTTCTACCTTATNTAAATAAAGATGTTAATACTGGTACTATTATACCATATGTTGCTGGGTCGACTTTTGGTGGTTTAACATTTTCAGCTACGACTTTTTCGACTGATGGCAATCCTACTTTGATTAATTCCTTTAACATAGATTTTGCGTGTTTTTTTACTTCTGATTTGATATCAAAGCTTGATTCTAAAAAGGTTGGTGAATTTTTTTGTAAAACACTGACAAGTTCATTTGATATGGTCTCTGCTAAATCATCACCAATCTTATTCATTGATTGTGATTCAAGAAAAGCTGAAGTAAAACTGTTATTTAATTGTTCAATAAATTGGCTTCCATTAAGAGATGATGAAGAATTGTGTCCGTTGTTTCCTCTGAAACATAAAACATTGGAAAAGACAAGAAATACTAAGAAAGAGCAAATAACTGGTAATCTTCTTAAGGCATTCATTTTAACCAAAAAGAGTATATATAACAGAAATAAGAAAAAANNTGAAAAATCAAAAAACAAACAAACAAACGTAATACGTTCTATATTAATTCGATTTATTCAAAAGAAGAAGAAAAAAAAAAAAAAAAAANNA
>55_CTPFO_Consensus.seq
---ATTTATATGTGTACTAACTATATTCTTAAATGTNTAGTTCATAACAACAATTTTCATAATTTTNAAGAAATGATTATTCCTTATTATTTTCAAAATTATAATTCTCTCCATGTAGTTTTATTTTTTATCTCATATTTTGATTTCATTTTATGTTATTGTTTTTTTTTTTTTTTTTTTTTTTGTNTTTGTTTTCGTGTGATTTTTAATCGAAAAAATCATCTGATAAATTTTCTTCACTTTCTGAGACGTCTGGTGAATTGTAATTCCATATGTCATCAGAAACATTCGCACCTACAGCTGTTTCTACCTTATNTAAATAAAGATGTTAATACTGGTACTATTATACCATATGTTGCTGGGTCGACTTTTGGTGGTTTAACATTTTCAGCTACGACTTTTTCGACTGATGGCAATCCTACTTTGATTAATTCCTTTAACATAGATTTTGCGTGTTTTTTTACTTCTGATTTGATATCAAAGCTTGATTCTAAAAAGGTTGGTGAATTTTTTTGTAAAACACTGACAAGTTCATTTGATATGGTCTCTGCTAAATCATCACCAATCTTATTCATTGATTGTGATTCAAGAAAAGCTGAAGTAAAACTGTTATTTAATTGTTCAATAAATTGGCTTCCATTAAGAGATGATGAAGAATTGTGTCCGTTGTTTCCTCTGAAACATAAAACATTGGAAAAGACAAGAAATACTAAGAAAGAGCAAATAACTGGTAATCTTCTTAAGGCATTCATTTTAACCAAAAAGAGTATATATAACAGAAATAAGAAAAAANNTGAAAAATCAAAAAACAAACAAACAAACGTAATACGTTCTATATTAATTCGATTTATTCAAAAGAAGAAGAAAAAAAAAAAAAAAAAANAA
>56_CTPFO_Consensus.seq
---ATTTATATGTGTACTAACTATATTCTTAAATGTNTAGTTCATAACAACAATTTTCATAATTTTNAAGAAATGATTATTCCTTATTATTTTCAAAATTATAATTCTCTCCATGTAGTTTTATTTTTTATCTCATATTTTGATTTCATTTTATGTTATTGTTTTTTTTTTTTTTTTTTTTTTTGTNTTTGTTTTCGTGTGATTTTTAATCGAAAAAATCATCTGATAAATTTTCTTCACTTTCTGAGACGTCTGGTGAATTGTAATTCCATATCTCATCAGAAACATTCGCACCTACAGCTGTTTCTACCTTATNTAAATAAAGATGTTAATACTGGTACTATTATACCATATGTTGCTGGGTCGACTTTTGGTGGTTTAACATTTTCAGCTACGAGTTTTTCGACTGATGGCAATCCTACTTTGATTAATTCCTTTAACATAGATTTTGCGTGTTTTTTTACTTCTGATTTGATATCAAAGCTTGATTCTAAAAAGGTTGGTGAATTTTTTTGTAAAACACTGACAAGTTCATTTGATATGGTCTCTGCTAAATCATCACCAATCTTATTCATTGATTGTGATTCAAGAAAAGCTGAAGTAAAACTGTTATTTAATTGTTCAATAAATTGGCTTCCATTAAGAGATGATGAAGAATTGTGTCCGTTGTTTCCTCTGAAACATAAAACATTGGAAAAGACAAGAAATACTAAGAAAGAGCAAATAACTGGTAATCTTCTTAAGGCATTCATTTTAACCAAAAAGAGTATATATAACAGAAATAAGAAAAAANNTGAAAAATCAAAAAACAAACAAACAAACGTAATACGTTCTATATTAATTCGATTTATTCAAAAGAAGAAGAAAAAAAAAAAAAAAAAANAA
>57_CTPFO_Consensus.seq
---ATTTATATGTGTACTAACTATATTCTTAAATGTNTAGTTCATAACAACAATTTTCATAATTTTNAAGAAATGATTATTCCTTATTATTTTCAAAATTATAATTCTCTCCATGTAGTTTTATTTTTTATCTCATATTTTGATTTCATTTTATGTTATTGTTTTTTTTTTTTTTTTTTTTTTTGTNTTTGTTTTCGTGTGATTTTTAATCGAAAAAATCATCTGATAAATTTTCTTCACTTTCTGGGACGTCTGATGTATTGTAATTCCATATCTCATCAGAAACATTCACACCTACAGCTGTTTCTACCTTATNTAAATAAAGATGTTAATACTGGTACTATTATACCATATGTTGCTGGGTCGACTTTTGGTGGTTTAACATTTTCAGCTACGACTTTTTCGACTGATGGCAATCCTACTTTGATTAATTCCTTTAACATAGATTTTGCGTGTTTTTTTACTTCTGATTTGATATCAAAGCTTGATTCTAAAAAGGTTGGTGAATTTTTTTGTAAAACACTGACAAGTTCATTTGATATGGTCTCTGCTAAATCATCACCAATCTTATTCATTGATTGTGATTCAAGAAAAGCTGAAGTAAAACTGTTATTTAATTGTTCAATAAATTGGCTTCCATTAAGAGATGATGAAGAATTGTGTCCGTTGTTTCCTCTGAAACATAAAACATTGGAAAAGACAAGAAATACTAAGAAAGAGCAAATAACTGGTAATCTTCTTAAGGCATTCATTTTAACCAAAAAGAGTATATATAACAGAAATAAGAAAAAANNTGAAAAATCAAAAAACAAACAAACAAACGTAATACGTTCTATATTAATTCGATTTATTCAAAAGAAGAAGAAAAAAAAAAAAAAAAAANAA
>58_CTPFO_Consensus.seq
---ATTTATATGTGTACTAACTATATTCTTAAATGTNTAGTTCATAACAACAATTTTCATAATTTTNAAGAAATGATTATTCCTTATTATTTTCAAAATTATAATTCTCTCCATGTAGTTTTATTTTTTATCTCATATTTTGATTTCATTTTATGTTATTGTTTTTTTTTTTTTTTTTTTTTTTGTNTTTGTTTTCGTGTGATTTTTAATCGAAAAAATCATCTGATAAATTTTCTTCACTTTCTGGGACGTCTGATGTATTGTAATTCCATATCTCATCAGAAACATTCGCACCTACAGCTGTTTCTACCTTATNTAAATAAAGATGTTAATACTGGTACTATTATACCATATGTTGCTGGGTCGACTTTTGGTGGTTTAACATTTTCAGCTATGAGTTTTTCGACTGGTGGCAATCCTACTTTGATTAATTCCTTTAACATAAGTTTTGCGTGTCTTTTTACTTCTGATTTGATATCAAAGCTTGATTCTAAAAAGGTTGGTGAATTTTTTTGTAAAACACTGACAAGTTCATTTGATATGGTCTCTGCTAAATCATCACCAATCTTATTCATTGATTGTGATTCAAGAAAAGCTGAAGTAAAACTGTTATTTAATTGTTCAATAAATTGGCTTCCATTAAGAGATGATGAAGAATTGTGTCCGTTGTTTCCTCTGAAACATAAAACATTGGAAAAGACAAGAAATACTAAGAAAGAGCAAATAACTGGTAATCTTCTTAAGGCATTCATTTTAACCAAAAAGAGTATATATAACAGAAATAAGAAAAAANNTGAAAAATCAAAAAACAAACAAACAAACGTAATACGTTCTATATTAATTCGATTTATTCAAAAGAAGAAGAAAAAAAAAAAAAAAAAANAA
>59_CTPFO_Consensus.seq
------NATATGTGTACTAACTATATTCTTAAATGTNTAGTTCATAACAACAATTTTCATAATTTTNAAGAAATGATTATTCCTTATTATTTTCAAAATTATAATTCTCTCCATGTAGTTTTATTTTTTATCTCATATTTTGATTTCATTTTATGTTATTGTTTTTTTTTTTTTTTTTTTTTTTGTNTTTGTTTTCGTGTGATTTTTAATCGAAAAAATCATCTGATAAATTTTCTTCACTTTCTGAGACGTCTGGTGAATTGTAATTCCATATGTCATCAGAAACATTCGCACCTACAGCTGTTTCTACCTTATNTAAATAAAGATGTTAATACTGGTACTATTATACCATATGTTGCTGGGTCGACTTTTGGTGGTTTAACATTTTCAGCTACGAGTTTTTCGACTGATGGCAATCCTACTTTGATTAATTCCTTTAACATAGATTTTGCGTGTTTTTTTACTTCTGATTTGATATCAAAGCTTGATTCTAAAAAGGTTGGTGAATTTTTTTGTAAAACACTGACAAGTTCATTTGATATGGTCTCTGCTAAATCATCACCAATCTTATTCATTGATTGTGATTCAAGAAAAGCTGAAGTAAAACTGTTATTTAATTGTTCAATAAATTGGCTTCCATTAAGAGATGATGAAGAATTGTGTCCGTTGTTTCCTCTGAAACATAAAACATTGGAAAAGACAAGAAATACTAAGAAAGAGCAAATAACTGGTAATCTTCTTAAGGCATTCATTTTAACCAAAAAGAGTATATATAACAGAAATAAGAAAAAANNTGAAAAATCAAAAAACAAACAAACAAACGTAATACGTTCTATATTAATTCGATTTATTCAAAAGAAGAAGAAAAAAAAAAAAAAAAAA---
>61_CTPFO_Consensus.seq
------NATATGTGTACTAACTATATTCTTAAATGTNTAGTTCATAACAACAATTTTCATAATTTTNAAGAAATGATTATTCCTTATTATTTTCAAAATTATAATTCTCTCCATGTAGTTTTATTTTTTATCTCATATTTTGATTTCATTTTATGTTATTGTTTTTTTTTTTTTTTTTTTTTTTGTNTTTGTTTTCGTGTGATTTTTAATCGAAAAAATCATCTGATAAATTTTCTTCACTTTCTGGGACGTCTGATGTATTGTAATTCCATATCTCATCAGAAACATTCACACCTACAGCTGTTTCTACCTTATNTAAATAAAGATGTTAATACTGGTACTATTATACCATATGTTGCTGGGTCGACTTTTGGTGGTTTAACATTTTCAGCTACGACTTTTTCGACTGATGGCAATCCTACTTTGATTAATTCCTTTAACATAGATTTTGCGTGTTTTTTTACTTCTGATTTGATATCAAAGCTTGATTCTAAAAAGGTTGGTGAATTTTTTTGTAAAACACTGACAAGTTCATTTGATATGGTCTCTGCTAAATCATCACCAATCTTATTCATTGATTGTGATTCAAGAAAAGCTGAAGTAAAACTGTTATTTAATTGTTCAATAAATTGGCTTCCATTAAGAGATGATGAAGAATTGTGTCCGTTGTTTCCTCTGAAACATAAAACATTGGAAAAGACAAGAAATACTAAGAAAGAGCAAATAACTGGTAATCTTCTTAAGGCATTCATTTTAACCAAAAAGAGTATATATAACAGAAATAAGAAAAAANNTGAAAAATCAAAAAACAAACAAACAAACGTAATACGTTCTATATTAATTCGATTTATTCAAAAGAAGAAGAAAAAAAAAAAAAAAAAANAA
>62_CTPFO_Consensus.seq
---ATTTATATGTGTACTAACTATATTCTTAAATGTNTAGTTCATAACAACAATTTTCATAATTTTNAAGAAATGATTATTCCTTATTATTTTCAAAATTATAATTCTCTCCATGTAGTTTTATTTTTTATCTCATATTTTGATTTCATTTTATGTTATTGTTTTTTTTTTTTTTTTTTTTTTTGTNTTTGTTTTCGTGTGATTTTTAATCGAAAAAATCATCTGATAAATTTTCTTCACTTTCTGAGACGTCTGGTGAATTGTAATTCCATATGTCATCAGAAACATTCGCACCTACAGCTGTTTCTACCTTATNTAAATAAAGATGTTAATACTGGTACTATTATACCATATGTTGCTGGGTCGACTTTTGGTGGTTTAACATTTTCAGCTACGAGTTTTTCGACTGATGGCAATCCTACTTTGATTAATTCCTTTAACATAAGTTTTGCGTGTTTTTTTACTTCTGATTTGATATCAAAGCTTGATTCTAAAAAGGTTGGTGAATTTTTTTGTAAAACACTGACAAGTTCATTTGATATGGTCTCTGCTAAATCATCACCAATCTTATTCATTGATTGTGATTCAAGAAAAGCTGAAGTAAAACTGTTATTTAATTGTTCAATAAATTGGCTTCCATTAAGAGATGATGAAGAATTGTGTCCGTTGTTTCCTCTGAAACATAAAACATTGGAAAAGACAAGAAATACTAAGAAAGAGCAAATAACTGGTAATCTTCTTAAGGCATTCATTTTAACCAAAAAGAGTATATATAACAGAAATAAGAAAAAANNTGAAAAATCAAAAAACAAACAAACAAACGTAATACGTTCTATATTAATTCGATTTATTCAAAAGAAGAAGAAAAAAAAAAAAAAAAAANAA
>63_CTPFO_Consensus.seq
------------------NNCTATATTCTTAAATGTNTAGTTCATAACAACAATTTTCATAATTTTNAAGAAATGATTATTCCTTATTATTTTCAAAATTATAATTCTCTCCATGTAGTTTTATTTTTTATCTCATATTTTGATTTCATTTTATGTTATTGTTTTTTTTTTTTTTTTTTTTTTTGTNTTTGTTTTCGTGTGATTTTTAATCGAAAAAATCATCTGATAAATTTTCTTCACTTTCTGAGACGTCTGGTGAATTGTAATTCCATATGTCATCAGAAACATTCGCACCTACAGCTGTTTCTACCTTATNTAAATAAAGATGTTAATACTGGTACTATTATACCATATGTTGCTGGGTCGACTTTTGGTGGTTTAACATTTTCAGCTACGAGTTTTTCGACTGATGGCAATCCTACTTTGATTAATTCCTTTAACATAAGTTTTGCGTGTTTTTTTACTTCTGATTTGATATCAAAGCTTGATTCTAAAAAGGTTGGTGAATTTTTTTGTAAAACACTGACAAGTTCATTTGATATGGTCTCTGCTAAATCATCACCAATCTTATTCATTGATTGTGATTCAAGAAAAGCTGAAGTAAAACTGTTATTTAATTGTTCAATAAATTGGCTTCCATTAAGAGATGATGAAGAATTGTGTCCGTTGTTTCCTCTGAAACATAAAACATTGGAAAAGACAAGAAATACTAAGAAAGAGCAAATAACTGGTAATCTTCTTAAGGCATTCATTTTAACCAAAAAGAGTATATATAACAGAAATAAGAAAAAANNTGAAAAATCAAAAAACAAACAAACAAACGTAATACGTTCTATATTAATTCGATTTATTCAAAAGAAGAAGAAAAAAAAAAAAAAAAAANAA
>64_CTPFO_Consensus.seq
---ATTTATATGTGTACTAACTATATTCTTAAATGTNTAGTTCATAACAACAATTTTCATAATTTTNAAGAAATGATTATTCCTTATTATTTTCAAAATTATAATTCTCTCCATGTAGTTTTATTTTTTATCTCATATTTTGATTTCATTTTATGTTATTGTTTTTTTTTTTTTTTTTTTTTTTGTNTTTGTTTTCGTGTGATTTTTAATCGAAAAAATCATCTGATAAATTTTCTTCACTTTCTGAGACGTCTGGTGAATTGTAATTCCATATATCATCAGAAACATTCGCACCTACAGCTGTTTCTACCTTATNTAAATAAAGATGTTAATACTGGTACTATTATACCATATGTTGCTGGGTCGACTTTTGGTGGTTTAACATTTTCAGCTACGACTTTTTCGACTGATGGCAATCCTACTTTGATTAATTCCTTTAACATAGATTTTGCGTGTTTTTTTACTTCTGATTTGATATCAAAGCTTGATTCTAAAAAGGTTGGTGAATTTTTTTGTAAAACACTGACAAGTTCATTTGATATGGTCTCTGCTAAATCATCACCAATCTTATTCATTGATTGTGATTCAAGAAAAGCTGAAGTAAAACTGTTATTTAATTGTTCAATAAATTGGCTTCCATTAAGAGATGATGAAGAATTGTGTCCGTTGTTTCCTCTGAAACATAAAACATTGGAAAAGACAAGAAATACTAAGAAAGAGCAAATAACTGGTAATCTTCTTAAGGCATTCATTTTAACCAAAAAGAGTATATATAACAGAAATAAGAAAAAANNTGAAAAATCAAAAAACAAACAAACAAACGTAATACGTTCTATATTAATTCGATTTATTCAAAAGAAGAAGAAAAAAAAAAAAAAAAAANAA
>65_CTPFO_Consensus.seq
------NATATGTGTACTAACTATATTCTTAAATGTNTAGTTCATAACAACAATTTTCATAATTTTNAAGAAATGATTATTCCTTATTATTTTCAAAATTATAATTCTCTCCATGTAGTTTTATTTTTTATCTCATATTTTGATTTCATTTTATGTTATTGTTTTTTTTTTTTTTTTTTTTTTTGTNTTTGTTTTCGTGTGATTTTTAATCGAAAAAATCATCTGATAAATTTTCTTCACTTTCTGAGACGTCTGGTGAATTGTAATTCCATATGTCATCAGAAACATTCGCACCTACAGCTGTTTCTACCTTATNTAAATAAAGATGTTAATACTGGTACTATTATACCATATGTTGCTGGGTCGACTTTTGGTGGTTTAACATTTTCAGCTACGACTTTTTCGACTGATGGCAATCCTACTTTGATTAATTCCTTTAACATAGATTTTGCGTGTTTTTTTACTTCTGATTTGATATCAAAGCTTGATTCTAAAAAGGTTGGTGAATTTTTTTGTAAAACACTGACAAGTTCATTTGATATGGTCTCTGCTAAATCATCACCAATCTTATTCATTGATTGTGATTCAAGAAAAGCTGAAGTAAAACTGTTATTTAATTGTTCAATAAATTGGCTTCCATTAAGAGATGATGAAGAATTGTGTCCGTTGTTTCCTCTGAAACATAAAACATTGGAAAAGACAAGAAATACTAAGAAAGAGCAAATAACTGGTAATCTTCTTAAGGCATTCATTTTAACCAAAAAGAGTATATATAACAGAAATAAGAAAAAANNTGAAAAATCAAAAAACAAACAAACAAACGTAATACGTTCTATATTAATTCGATTTATTCAAAAGAAGAAGAAAAAAAAAAAAAAAAAANAA
>66_CTPFO_Consensus.seq
---ATTTATATGTGTACTAACTATATTCTTAAATGTNTAGTTCATAACAACAATTTTCATAATTTTNAAGAAATGATTATTCCTTATTATTTTCAAAATTATAATTCTCTCCATGTAGTTTTATTTTTTATCTCATATTTTGATTTCATTTTATGTTATTGTTTTTTTTTTTTTTTTTTTTTTTGTNTTTGTTTTCGTGTGATTTTTAATCGAAAAAATCATCTGATAAATTTTCTTCACTTTCTGAGACGTCTGGTGAATTGTAATTCCATATGTCATCAGAAACATTCGCACCTACAGCTGTTTCTACCTTATNTAAATAAAGATGTTAATACTGGTACTATTATACCATATGTTGCTGGGTCGACTTTTGGTGGTTTAACATTTTCAGCTACGACTTTTTCGACTGATGGCAATCCTACTTTGATTAATTCCTTTAACATAGATTTTGCGTGTTTTTTTACTTCTGATTTGATATCAAAGCTTGATTCTAAAAAGGTTGGTGAATTTTTTTGTAAAACACTGACAAGTTCATTTGATATGGTCTCTGCTAAATCATCACCAATCTTATTCATTGATTGTGATTCAAGAAAAGCTGAAGTAAAACTGTTATTTAATTGTTCAATAAATTGGCTTCCATTAAGAGATGATGAAGAATTGTGTCCGTTGTTTCCTCTGAAACATAAAACATTGGAAAAGACAAGAAATACTAAGAAAGAGCAAATAACTGGTAATCTTCTTAAGGCATTCATTTTAACCAAAAAGAGTATATATAACAGAAATAAGAAAAAANNTGAAAAATCAAAAAACAAACAAACAAACGTAATACGTTCTATATTAATTCGATTTATTCAAAAGAAGAAGAAAAAAAAAAAAAAAAAANNA
>67_CTPFO_Consensus.seq
------NATATGTGTACTAACTATATTCTTAAATGTNTAGTTCATAACAACAATTTTCATAATTTTNAAGAAATGATTATTCCTTATTATTTTCAAAATTATAATTCTCTCCATGTAGTTTTATTTTTTATCTCATATTTTGATTTCATTTTATGTTATTGTTTTTTTTTTTTTTTTTTTTTTTGTNTTTGTTTTCGTGTGATTTTTAATCGAAAAAATCATCTGATAAATTTTCTTCACTTTCTGAGACGTCTGGTGAATTGTAATTCCATATGTCATCAGAAACATTCGCACCTACAGCTGTTTCTACCTTATNTAAATAAAGATGTTAATACTGGTACTATTATACCATATGTTGCTGGGTCGACTTTTGGTGGTTTAACATTTTCAGCTACGACTTTTTCGACTGATGGCAATCCTACTTTGATTAATTCCTTTAACATAGATTTTGCGTGTTTTTTTACTTCTGATTTGATATCAAAGCTTGATTCTAAAAAGGTTGGTGAATTTTTTTGTAAAACACTGACAAGTTCATTTGATATGGTCTCTGCTAAATCATCACCAATCTTATTCATTGATTGTGATTCAAGAAAAGCTGAAGTAAAACTGTTATTTAATTGTTCAATAAATTGGCTTCCATTAAGAGATGATGAAGAATTGTGTCCGTTGTTTCCTCTGAAACATAAAACATTGGAAAAGACAAGAAATACTAAGAAAGAGCAAATAACTGGTAATCTTCTTAAGGCATTCATTTTAACCAAAAAGAGTATATATAACAGAAATAAGAAAAAANNTGAAAAATCAAAAAACAAACAAACAAACGTAATACGTTCTATATTAATTCGATTTATTCAAAAGAAGAAGAAAAAAAAAAAAAAAAAA---
>68_CTPFO_Consensus.seq
---ATTTATATGTGTACTAACTATATTCTTAAATGTNTAGTTCATAACAACAATTTTCATAATTTTNAAGAAATGATTATTCCTTATTATTTTCAAAATTATAATTCTCTCCATGTAGTTTTATTTTTTATCTCATATTTTGATTTCATTTTATGTTATTGTTTTTTTTTTTTTTTTTTTTTTTGTNTTTGTTTTCGTGTGATTTTTAATCGAAAAAATCATCTGATAAATTTTCTTCACTTTCTGAGACGTCTGGTGAATTGTAATTCCATATGTCATCAGAAACATTCGCACCTACAGCTGTTTCTACCTTATNTAAATAAAGATGTTAATACTGGTACTATTATACCATATGTTGCTGGGTCGACTTTTGGTGGTTTAACATTTTCAGCTACGACTTTTTCGACTGATGGCAATCCTACTTTGATTAATTCCTTTAACATAGATTTTGCGTGTTTTTTTACTTCTGATTTGATATCAAAGCTTGATTCTAAAAAGGTTGGTGAATTTTTTTGTAAAACACTGACAAGTTCATTTGATATGGTCTCTGCTAAATCATCACCAATCTTATTCATTGATTGTGATTCAAGAAAAGCTGAAGTAAAACTGTTATTTAATTGTTCAATAAATTGGCTTCCATTAAGAGATGATGAAGAATTGTGTCCGTTGTTTCCTCTGAAACATAAAACATTGGAAAAGACAAGAAATACTAAGAAAGAGCAAATAACTGGTAATCTTCTTAAGGCATTCATTTTAACCAAAAAGAGTATATATAACAGAAATAAGAAAAAANTG---------AAAAAT---------------------------------------------------------------------------
>70_CTPFO_Consensus.seq
------NATATGTGTACTAACTATATTCTTAAATGTNTAGTTCATAACAACAATTTTCATAATTTTNAAGAAATGATTATTCCTTATTATTTTCAAAATTATAATTCTCTCCATGTAGTTTTATTTTTTATCTCATATTTTGATTTCATTTTATGTTATTGTTTTTTTTTTTTTTTTTTTTTTTGTNTTTGTTTTCGTGTGATTTTTAATCGAAAAAATCATCTGATAAATTTTCTTCACTTTCTGAGACGTCTGATGAATTGTAATTCCATATCTCATCAGAAACATTCGCACCTACAGCTGTTTCTACCTTATNTAAATAAAGATGTTAATACTGGTACTATTATACCATATGTTGCTGGGTCGACTTTTGGTGGTTTAACATTTTCAGCTACGAGTTTTTCGACTGATGGCAATCCTACTTTGATTAATTCCTTTAACATAAGTTTTGCGTGTTTTTTTACTTCTGATTTGATATCAAAGCTTGATTCTAAAAAGGTTGGTGAATTTTTTTGTAAAACACTGACAAGTTCATTTGATATGGTCTCTGCTAAATCATCACCAATCTTATTCATTGATTGTGATTCAAGAAAAGCTGAAGTAAAACTGTTATTTAATTGTTCAATAAATTGGCTTCCATTAAGAGATGATGAAGAATTGTGTCCGTTGTTTCCTCTGAAACATAAAACATTGGAAAAGACAAGAAATACTAAGAAAGAGCAAATAACTGGTAATCTTCTTAAGGCATTCATTTTAACCAAAAAGAGTATATATAACAGAAATAAGAAAAAANNTGAAAAATCAAAAAACAAACAAACAAACGTAATACGTTCTATATTAATTCGATTTATTCAAAAGAAGAAGAAAAAAAAAAAAAAAAAANAA
>72_CTPFO_Consensus.seq
------NATATGTGTACTAACTATATTCTTAAATGTNTAGTTCATAACAACAATTTTCATAATTTTNAAGAAATGATTATTCCTTATTATTTTCAAAATTATAATTCTCTCCATGTAGTTTTATTTTTTATCTCATATTTTGATTTCATTTTATGTTATTGTTTTTTTTTTTTTTTTTTTTTTTGTNTTTGTTTTCGTGTGATTTTTAATCGAAAAAATCATCTGATAAATTTTCTTCACTTTCTGGGACGTCTGATGAATTGTAATTCCATATCTCATCAGAAACATTCGCACCTACAGCTGTTTCTACCTTATNTAAATAAAGATGTTAATACTGGTACTATTATACCATATGTTGCTGGGTCGACTTTTGGTGGTTTAACATTTTCAGCTACGAGTTTTTCGACTGATGGCAATCCTACTTTGATTAATTCCTTTAACATAAGTTTTGCGTGTTTTTTTACTTCTGATTTGATATCAAAGCTTGATTCTAAAAAGGTTGGTGAATTTTTTTGTAAAACACTGACAAGTTCATTTGATATGGTCTCTGCTAAATCATCACCAATCTTATTCATTGATTGTGATTCAAGAAAAGCTGAAGTAAAACTGTTATTTAATTGTTCAATAAATTGGCTTCCATTAAGAGATGATGAAGAATTGTGTCCGTTGTTTCCTCTGAAACATAAAACATTGGAAAAGACAAGAAATACTAAGAAAGAGCAAATAACTGGTAATCTTCTTAAGGCATTCATTTTAACCAAAAAGAGTATATATAACAGAAATAAGAAAAAANNTGAAAAATCAAAAAACAAACAAACAAACGTAATACGTTCTATATTAATTCGATTTATTCAAAAGAAGAAGAAAAAAAAAAAAAAAAAANNA
>73_CTPFO_Consensus.seq
---ATTTATATGTGTACTAACTATATTCTTAAATGTNTAGTTCATAACAACAATTTTCATAATTTTNAAGAAATGATTATTCCTTATTATTTTCAAAATTATAATTCTCTCCATGTAGTTTTATTTTTTATCTCATATTTTGATTTCATTTTATGTTATTGTTTTTTTTTTTTTTTTTTTTTTTGTNTTTGTTTTCGTGTGATTTTTAATCGAAAAAATCATCTGATAAATTTTCTTCACTTTCTGGGACGTCTGATGAATTGTAATTCCATATCTCATCAGAAACATTCGCACCTACAGCTGTTTCTACCTTATNTAAATAAAGATGTTAATACTGGTACTATTATACCATATGTTGCTGGGTCGACTTTTGGTGGTTTAACATTTTCAGCTACGAGTTTTTCGACTGATGGCAATCCTACTTTGATTAATTCCTTTAACATAAGTTTTGCGTGTTTTTTTACTTCTGATTTGATATCAAAGCTTGATTCTAAAAAGGTTGGTGAATTTTTTTGTAAAACACTGACAAGTTCATTTGATATGGTCTCTGCTAAATCATCACCAATCTTATTCATTGATTGTGATTCAAGAAAAGCTGAAGTAAAACTGTTATTTAATTGTTCAATAAATTGGCTTCCATTAAGAGATGATGAAGAATTGTGTCCGTTGTTTCCTCTGAAACATAAAACATTGGAAAAGACAAGAAATACTAAGAAAGAGCAAATAACTGGTAATCTTCTTAAGGCATTCATTTTAACCAAAAAGAGTATATATAACAGAAATAAGAAAAAANNTGAAAAATCAAAAAACAAACAAACAAACGTAATACGTTCTATATTAATTCGATTTATTCAAAAGAAGAAGAAAAAAAAAAAAAAAAAANAA
>74_CTPFO_Consensus.seq
------TATATGTGTACTAACTATATTCTTAAATGTNTAGTTCATAACAACAATTTTCATAATTTTNAAGAAATGATTATTCCTTATTATTTTCAAAATTATAATTCTCTCCATGTAGTTTTATTTTTTATCTCATATTTTGATTTCATTTTATGTTATTGTTTTTTTTTTTTTTTTTTTTTTTGTNTTTGTTTTCGTGTGATTTTTAATCGAAAAAATCATCTGATAAATTTTCTTCACTTTCTGAGACGTCTGATGAATTGTAATTCCATATCTCATCAGAAACATTCGCACCTACAGCTGTTTCTACCTTATNTAAATAAAGATGTTAATACTGGTACTATTATACCATATGTTGCTGGGTCGACTTTTGGTGGTTTAACATTTTCAGCTACGAGTTTTTCGACTGATGGCAATCCTACTTTGATTAATTCCTTTAACATAAGTTTTGCGTGTTTTTTTACTTCTGATTTGATATCAAAGCTTGATTCTAAAAAGGTTGGTGAATTTTTTTGTAAAACACTGACAAGTTCATTTGATATGGTCTCTGCTAAATCATCACCAATCTTATTCATTGATTGTGATTCAAGAAAAGCTGAAGTAAAACTGTTATTTAATTGTTCAATAAATTGGCTTCCATTAAGAGATGATGAAGAATTGTGTCCGTTGTTTCCTCTGAAACATAAAACATTGGAAAAGACAAGAAATACTAAGAAAGAGCAAATAACTGGTAATCTTCTTAAGGCATTCATTTTAACCAAAAAGAGTATATATAACAGAAATAAGAAAAAANNTGAAAAATCAAAAAACAAACAAACAAACGTAATACGTTCTATATTAATTCGATTTATTCAAAAGAAGAAGAAAAAAAAAAAAAAAAAANNA
>76_CTPFO_Consensus.seq
------NATATGTGTACTAACTATATTCTTAAATGTNTAGTTCATAACAACAATTTTCATAATTTTNAAGAAATGATTATTCCTTATTATTTTCAAAATTATAATTCTCTCCATGTAGTTTTATTTTTTATCTCATATTTTGATTTCATTTTATGTTATTGTTTTTTTTTTTTTTTTTTTTTTTGTNTTTGTTTTCGTGTGATTTTTAATCGAAAAAATCATCTGATAAATTTTCTTCACTTTCTGGGACGTCTGATGAATTGTAATTCCATATCTCATCAGAAACATTCGCACCTACAGCTGTTTCTACCTTATNTAAATAAAGATGTTAATACTGGTACTATTATACCATATGTTGCTGGGTCGACTTTTGGTGGTTTAACATTTTCAGCTATGAGATTTTCGACTGATGGCAATCCTACTTTGATTAATTCCTTTAACATATATTTTGCGTGTTTTTTTACTTCTGATTTGATATCAAAGCTTGATTCTAAAAAGGTTGGTGAATTTTTTTGTAAAACACTGACAAGTTCATTTGATATGGTCTCTGCTAAATCATCACCAATCTTATTCATTGATTGTGATTCAAGAAAAGCTGAAGTAAAACTGTTATTTAATTGTTCAATAAATTGGCTTCCATTAAGAGATGATGAAGAATTGTGTCCGTTGTTTCCTCTGAAACATAAAACATTGGAAAAGACAAGAAATACTAAGAAAGAGCAAATAACTGGTAATCTTCTTAAGGCATTCATTTTAACCAAAAAGAGTATATATAACAGAAATAAGAAAAAANNTGAAAAATCAAAAAACAAACAAACAAACGTAATACGTTCTATATTAATTCGATTTATTCAAAAGAAGAAGAAAAAAAAAAAAAAAAAANNA
>77_CTPFO_Consensus.seq
---ATTTATATGTGTACTAACTATATTCTTAAATGTNTAGTTCATAACAACAATTTTCATAATTTTNAAGAAATGATTATTCCTTATTATTTTCAAAATTATAATTCTCTCCATGTAGTTTTATTTTTTATCTCATATTTTGATTTCATTTTATGTTATTGTTTTTTTTTTTTTTTTTTTTTTTGTNTTTGTTTTCGTGTGATTTTTAATCGAAAAAATCATCTGATAAATTTTCTTCACTTTCTGGGACGTCTGATGTATTGTAATTCCATATCTCATCAGAAACATTCGCACCTACAGCTGTTTCTACCTTATNTAAATAAAGATGTTAATACTGGTACTATTATACCATATGTTGCTGGGTCGACTTTTGGTGGTTTAACATTTTCAGCTATGAGTTTTTCGACTGGTGGCAATCCTACTTTGATTAATTCCTTTAACATAAGTTTTGCGTGTCTTTTTACTTCTGATTTGATATCAAAGCTTGATTCTAAAAAGGTTGGTGAATTTTTTTGTAAAACACTGACAAGTTCATTTGATATGGTCTCTGCTAAATCATCACCAATCTTATTCATTGATTGTGATTCAAGAAAAGCTGAAGTAAAACTGTTATTTAATTGTTCAATAAATTGGCTTCCATTAAGAGATGATGAAGAATTGTGTCCGTTGTTTCCTCTGAAACATAAAACATTGGAAAAGACAAGAAATACTAAGAAAGAGCAAATAACTGGTAATCTTCTTAAGGCATTCATTTTAACCAAAAAGAGTATATATAACAGAAATAAGAAAAAANNTGAAAAATCAAAAAACAAACAAACAAACGTAATACGTTCTATATTAATTCGATTTATTCAAAAGAAGAAGAAAAAAAAAAAAAAAAAA---
>78_CTPFO_Consensus.seq
------NATATGTGTACTAACTATATTCTTAAATGTNTAGTTCATAACAACAATTTTCATAATTTTNAAGAAATGATTATTCCTTATTATTTTCAAAATTATAATTCTCTCCATGTAGTTTTATTTTTTATCTCATATTTTGATTTCATTTTATGTTATTGTTTTTTTTTTTTTTTTTTTTTTTGTNTTTGTTTTCGTGTGATTTTTAATCGAAAAAATCATCTGATAAATTTTCTTCACTTTCTGAGACGTCTGGTGAATTGTAATTCCATATGTCATCAGAAACATTCGCACCTACAGCTGTTTCTACCTTATNTAAATAAAGATGTTAATACTGGTACTATTATACCATATGTTGCTGGGTCGACTTTTGGTGGTTTAACATTTTCAGCTACGACTTTTTCGACTGATGGCAATCCTACTTTGATTAATTCCTTTAACATAGATTTTGCGTGTTTTTTTACTTCTGATTTGATATCAAAGCTTGATTCTAAAAAGGTTGGTGAATTTTTTTGTAAAACACTGACAAGTTCATTTGATATGGTCTCTGCTAAATCATCACCAATCTTATTCATTGATTGTGATTCAAGAAAAGCTGAAGTAAAACTGTTATTTAATTGTTCAATAAATTGGCTTCCATTAAGAGATGATGAAGAATTGTGTCCGTTGTTTCCTCTGAAACATAAAACATTGGAAAAGACAAGAAATACTAAGAAAGAGCAAATAACTGGTAATCTTCTTAAGGCATTCATTTTAACCAAAAAGAGTATATATAACAGAAATAAGAAAAAANNTGAAAAATCAAAAAACAAACAAACAAACGTAATACGTTCTATATTAATTCGATTTATTCAAAAGAAGAAGAAAAAAAAAAAAAAAAAANAA
>79_CTPFO_Consensus.seq
------NATATGTGTACTAACTATATTCTTAAATGTNTAGTTCATAACAACAATTTTCATAATTTTNAAGAAATGATTATTCCTTATTATTTTCAAAATTATAATTCTCTCCATGTAGTTTTATTTTTTATCTCATATTTTGATTTCATTTTATGTTATTGTTTTTTTTTTTTTTTTTTTTTTTGTNTTTGTTTTCGTGTGATTTTTAATCGAAAAAATCATCTGATAAATTTTCTTCACTTTCTGAGACGTCTGATGAATTGTAATTCCATATCTCATCAGAAACATTCGCACCTACAGCTGTTTCTACCTTATNTAAATAAAGATGTTAATACTGGTACTATTATACCATATGTTGCTGGGTCGACTTTTGGTGGTTTAACATTTTCAGCTACGAGTTTTTCGACTGATGGCAATCCTACTTTGATTAATTCCTTTAACATAAGTTTTGCGTGTTTTTTTACTTCTGATTTGATATCAAAGCTTGATTCTAAAAAGGTTGGTGAATTTTTTTGTAAAACACTGACAAGTTCATTTGATATGGTCTCTGCTAAATCATCACCAATCTTATTCATTGATTGTGATTCAAGAAAAGCTGAAGTAAAACTGTTATTTAATTGTTCAATAAATTGGCTTCCATTAAGAGATGATGAAGAATTGTGTCCGTTGTTTCCTCTGAAACATAAAACATTGGAAAAGACAAGAAATACTAAGAAAGAGCAAATAACTGGTAATCTTCTTAAGGCATTCATTTTAACCAAAAAGAGTATATATAACAGAAATAAGAAAAAANNTGAAAAATCAAAAAACAAACAAACAAACGTAATACGTTCTATATTAATTCGATTTATTCAAAAGAAGAAGAAAAAAAAAAAAAAAAAANNA
>80_CTPFO_Consensus.seq
---ATTTATATGTGTACTAACTATATTCTTAAATGTNTAGTTCATAACAACAATTTTCATAATTTTNAAGAAATGATTATTCCTTATTATTTTCAAAATTATAATTCTCTCCATGTAGTTTTATTTTTTATCTCATATTTTGATTTCATTTTATGTTATTGTTTTTTTTTTTTTTTTTTTTTTTGTNTTTGTTTTCGTGTGATTTTTAATCGAAAAAATCATCTGATAAATTTTCTTCACTTTCTGGGACGTCTGATGAATTGTAATTCCATATCTCATCAGAAACATTCGCACCTACAGCTGTTTCTACCTTATNTAAATAAAGATGTTAATACTGGTACTATTATACCATATGTTGCTGGGTCGACTTTTGGTGGTTTAACATTTTCAGCTACGAGTTTTTCGACTGATGGCAATCCTACTTTGATTAATTCCTTTAACATAAGTTTTGCGTGTTTTTTTACTTCTGATTTGATATCAAAGCTTGATTCTAAAAAGGTTGGTGAATTTTTTTGTAAAACACTGACAAGTTCATTTGATATGGTCTCTGCTAAATCATCACCAATCTTATTCATTGATTGTGATTCAAGAAAAGCTGAAGTAAAACTGTTATTTAATTGTTCAATAAATTGGCTTCCATTAAGAGATGATGAAGAATTGTGTCCGTTGTTTCCTCTGAAACATAAAACATTGGAAAAGACAAGAAATACTAAGAAAGAGCAAATAACTGGTAATCTTCTTAAGGCATTCATTTTAACCAAAAAGAGTATATATAACAGAAATAAGAAAAAANNTGAAAAATCAAAAAACAAACAAACAAACGTAATACGTTCTATATTAATTCGATTTATTCAAAAGAAGAAGAAAAAAAAAAAAAAAAAANAA
>81_CTPFO_Consensus.seq
------NATATGTGTACTAACTATATTCTTAAATGTNTAGTTCATAACAACAATTTTCATAATTTTNAAGAAATGATTATTCCTTATTATTTTCAAAATTATAATTCTCTCCATGTAGTTTTATTTTTTATCTCATATTTTGATTTCATTTTATGTTATTGTTTTTTTTTTTTTTTTTTTTTTTGTNTTTGTTTTCGTGTGATTTTTAATCGAAAAAATCATCTGATAAATTTTCTTCACTTTCTGGGACGTCTGATGAATTGTAATTCCATATCTCATCAGAAACATTCGCACCTACAGCTGTTTCTACCTTATNTAAATAAAGATGTTAATACTGGTACTATTATACCATATGTTGCTGGGTCGACTTTTGGTGGTTTAACATTTTCAGCTACGAGTTTTTCGACTGATGGCAATCCTACTTTGATTAATTCCTTTAACATAAGTTTTGCGTGTTTTTTTACTTCTGATTTGATATCAAAGCTTGATTCTAAAAAGGTTGGTGAATTTTTTTGTAAAACACTGACAAGTTCATTTGATATGGTCTCTGCTAAATCATCACCAATCTTATTCATTGATTGTGATTCAAGAAAAGCTGAAGTAAAACTGTTATTTAATTGTTCAATAAATTGGCTTCCATTAAGAGATGATGAAGAATTGTGTCCGTTGTTTCCTCTGAAACATAAAACATTGGAAAAGACAAGAAATACTAAGAAAGAGCAAATAACTGGTAATCTTCTTAAGGCATTCATTTTAACCAAAAAGAGTATATATAACAGAAATAAGAAAAAANNTGAAAAATCAAAAAACAAACAAACAAACGTAATACGTTCTATATTAATTCGATTTATTCAAAAGAAGAAGAAAAAAAAAAAAAAAAAANNA
>82_CTPFO_Consensus.seq
---ATTTATATGTGTACTAACTATATTCTTAAATGTNTAGTTCATAACAACAATTTTCATAATTTTNAAGAAATGATTATTCCTTATTATTTTCAAAATTATAATTCTCTCCATGTAGTTTTATTTTTTATCTCATATTTTGATTTCATTTTATGTTATTGTTTTTTTTTTTTTTTTTTTTTTTGTNTTTGTTTTCGTGTGATTTTTAATCGAAAAAATCATCTGATAAATTTTCTTCACTTTCTGAGACGTCTGATGAATTGTAATTCCATATCTCATCAGAAACATTCGCACCTACAGCTGTTTCTACCTTATNTAAATAAAGATGTTAATACTGGTACTATTATACCATATGTTGCTGGGTCGACTTTTGGTGGTTTAACATTTTCAGCTACGAGTTTTTCGACTGATGGCAATCCTACTTTGATTAATTCCTTTAACATAAGTTTTGCGTGTTTTTTTACTTCTGATTTGATATCAAAGCTTGATTCTAAAAAGGTTGGTGAATTTTTTTGTAAAACACTGACAAGTTCATTTGATATGGTCTCTGCTAAATCATCACCAATCTTATTCATTGATTGTGATTCAAGAAAAGCTGAAGTAAAACTGTTATTTAATTGTTCAATAAATTGGCTTCCATTAAGAGATGATGAAGAATTGTGTCCGTTGTTTCCTCTGAAACATAAAACATTGGAAAAGACAAGAAATACTAAGAAAGAGCAAATAACTGGTAATCTTCTTAAGGCATTCATTTTAACCAAAAAGAGTATATATAACAGAAATAAGAAAAAANNTGAAAAATCAAAAAACAAACAAACAAACGTAATACGTTCTATATTAATTCGATTTATTCAAAAGAAGAAGAAAAAAAAAAAAAAAAAANNA
>83_CTPFO_Consensus.seq
---ATTTATATGTGTACTAACTATATTCTTAAATGTNTAGTTCATAACAACAATTTTCATAATTTTNAAGAAATGATTATTCCTTATTATTTTCAAAATTATAATTCTCTCCATGTAGTTTTATTTTTTATCTCATATTTTGATTTCATTTTATGTTATTGTTTTTTTTTTTTTTTTTTTTTTTGTNTTTGTTTTCGTGTGATTTTTAATCGAAAAAATCATCTGATAAATTTTCTTCACTTTCTGAGACGTCTGATGAATTGTAATTCCATATCTCATCAGAAACATTCGCACCTACAGCTGTTTCTACCTTATNTAAATAAAGATGTTAATACTGGTACTATTATACCATATGTTGCTGGGTCGACTTTTGGTGGTTTAACATTTTCAGCTACGAGTTTTTCGACTGATGGCAATCCTACTTTGATTAATTCCTTTAACATAAGTTTTGCGTGTTTTTTTACTTCTGATTTGATATCAAAGCTTGATTCTAAAAAGGTTGGTGAATTTTTTTGTAAAACACTGACAAGTTCATTTGATATGGTCTCTGCTAAATCATCACCAATCTTATTCATTGATTGTGATTCAAGAAAAGCTGAAGTAAAACTGTTATTTAATTGTTCAATAAATTGGCTTCCATTAAGAGATGATGAAGAATTGTGTCCGTTGTTTCCTCTGAAACATAAAACATTGGAAAAGACAAGAAATACTAAGAAAGAGCAAATAACTGGTAATCTTCTTAAGGCATTCATTTTAACCAAAAAGAGTATATATAACAGAAATAAGAAAAAANNTGAAAAATCAAAAAACAAACAAACAAACGTAATACGTTCTATATTAATTCGATTTATTCAAAAGAAGAAGAAAAAAAAAAAAAAAAAANAA
>84_CTPFO_Consensus.seq
------NATATGTGTACTAACTATATTCTTAAATGTNTAGTTCATAACAACAATTTTCATAATTTTNAAGAAATGATTATTCCTTATTATTTTCAAAATTATAATTCTCTCCATGTAGTTTTATTTTTTATCTCATATTTTGATTTCATTTTATGTTATTGTTTTTTTTTTTTTTTTTTTTTTTGTNTTTGTTTTCGTGTGATTTTTAATCGAAAAAATCATCTGATAAATTTTCTTCACTTTCTGGGACGTCTGATGTATTGTAATTCCATATCTCATCAGAAACATTCACACCTACAGCTGTTTCTACCTTATNTAAATAAAGATGTTAATACTGGTACTATTATACCATATGTTGCTGGGTCGACTTTTGGTGGTTTAACATTTTCAGCTACGACTTTTTCGACTGATGGCAATCCTACTTTGATTAATTCCTTTAACATAGATTTTGCGTGTCTTTTTACTTCTGATTTGATATCAAAGCTTGATTCTAAAAAGGTTGGTGAATTTTTTTGTAAAACACTGACAAGTTCATTTGATATGGTCTCTGCTAAATCATCACCAATCTTATTCATTGATTGTGATTCAAGAAAAGCTGAAGTAAAACTGTTATTTAATTGTTCAATAAATTGGCTTCCATTAAGAGATGATGAAGAATTGTGTCCGTTGTTTCCTCTGAAACATAAAACATTGGAAAAGACAAGAAATACTAAGAAAGAGCAAATAACTGGTAATCTTCTTAAGGCATTCATTTTAACCAAAAAGAGTATATATAACAGAAATAAGAAAAAANNTGAAAAATCAAAAAACAAACAAACAAACGTAATACGTTCTATATTAATTCGATTTATTCAAAAGAAGAAGAAAAAAAAAAAAAAAAAANNA
>85_CTPFO_Consensus.seq
------NATATGTGTACTAACTATATTCTTAAATGTNTAGTTCATAACAACAATTTTCATAATTTTNAAGAAATGATTATTCCTTATTATTTTCAAAATTATAATTCTCTCCATGTAGTTTTATTTTTTATCTCATATTTTGATTTCATTTTATGTTATTGTTTTTTTTTTTTTTTTTTTTTTTGTNTTTGTTTTCGTGTGATTTTTAATCGAAAAAATCATCTGATAAATTTTCTTCACTTTCTGAGACGTCTGGTGAATTGTAATTCCATATATCATCAGAAACATTCGCACCTACAGCTGTTTCTACCTTATNTAAATAAAGATGTTAATACTGGTACTATTATACCATATGTTGCTGGGTCGACTTTTGGTGGTTTAACATTTTCAGCTATGAGTTTTTCGACTGATGGCAATCCTACTTTGATTAATTCCTTTAACATAAGTTTTGCGTGTCTTTTTACTTCTGATTTGATATCAAAGCTTGATTCTAAAAAGGTTGGTGAATTTTTTTGTAAAACACTGACAAGTTCATTTGATATGGTCTCTGCTAAATCATCACCAATCTTATTCATTGATTGTGATTCAAGAAAAGCTGAAGTAAAACTGTTATTTAATTGTTCAATAAATTGGCTTCCATTAAGAGATGATGAAGAATTGTGTCCGTTGTTTCCTCTGAAACATAAAACATTGGAAAAGACAAGAAATACTAAGAAAGAGCAAATAACTGGTAATCTTCTTAAGGCATTCATTTTAACCAAAAAGAGTATATATAACAGAAATAAGAAAAAANNTGAAAAATCAAAAAACAAACAAACAAACGTAATACGTTCTATATTAATTCGATTTATTCAAAAGAAGAAGAAAAAAAAAAAAAAAAAANNA
>87_CTPFO_Consensus.seq
------NATATGTGTACTAACTATATTCTTAAATGTNTAGTTCATAACAACAATTTTCATAATTTTNAAGAAATGATTATTCCTTATTATTTTCAAAATTATAATTCTCTCCATGTAGTTTTATTTTTTATCTCATATTTTGATTTCATTTTATGTTATTGTTTTTTTTTTTTTTTTTTTTTTTGTNTTTGTTTTCGTGTGATTTTTAATCGAAAAAATCATCTGATAAATTTTCTTCACTTTCTGAGACGTCTGGTGAATTGTAATTCCATATGTCATCAGAAACATTCGCACCTACAGCTGTTTCTACCTTATNTAAATAAAGATGTTAATACTGGTACTATTATACCATATGTTGCTGGGTCGACTTTTGGTGGTTTAACATTTTCAGCTATGAGTTTTTCGACTGATGGCAATCCTACTTTGATTAATTCCTTTAACATAAGTTTTGCGTGTTTTTTTACTTCTGATTTGATATCAAAGCTTGATTCTAAAAAGGTTGGTGAATTTTTTTGTAAAACACTGACAAGTTCATTTGATATGGTCTCTGCTAAATCATCACCAATCTTATTCATTGATTGTGATTCAAGAAAAGCTGAAGTAAAACTGTTATTTAATTGTTCAATAAATTGGCTTCCATTAAGAGATGATGAAGAATTGTGTCCGTTGTTTCCTCTGAAACATAAAACATTGGAAAAGACAAGAAATACTAAGAAAGAGCAAATAACTGGTAATCTTCTTAAGGCATTCATTTTAACCAAAAAGAGTATATATAACAGAAATAAGAAAAAANNTGAAAAATCAAAAAACAAACAAACAAACGTAATACGTTCTATATTAATTCGATTTATTCAAAAGAAGAAGAAAAAAAAAAAAAAAAAANNA
>92_CTPFO_Consensus.seq
---ATTTATATGTGTACTAACTATATTCTTAAATGTNTAGTTCATAACAACAATTTTCATAATTTTNAAGAAATGATTATTCCTTATTATTTTCAAAATTATAATTCTCTCCATGTAGTTTTATTTTTTATCTCATATTTTGATTTCATTTTATGTTATTGTTTTTTTTTTTTTTTTTTTTTTTGTNTTTGTTTTCGTGTGATTTTTAATCGAAAAAATCATCTGATAAATTTTCTTCACTTTCTGGGACGTCTGATGAATTGTAATTCCATATCTCATCAGAAACATTCGCACCTACAGCTGTTTCTACCTTATNTAAATAAAGATGTTAATACTGGTACTATTATACCATATGTTGCTGGGTCGACTTTTGGTGGTTTAACATTTTCAGCTATGAGATTTTCGACTGATGGCAATCCTACTTTGATTAATTCCTTTAACATATATTTTGCGTGTTTTTTTACTTCTGATTTGATATCAAAGCTTGATTCTAAAAAGGTTGGTGAATTTTTTTGTAAAACACTGACAAGTTCATTTGATATGGTCTCTGCTAAATCATCACCAATCTTATTCATTGATTGTGATTCAAGAAAAGCTGAAGTAAAACTGTTATTTAATTGTTCAATAAATTGGCTTCCATTAAGAGATGATGAAGAATTGTGTCCGTTGTTTCCTCTGAAACATAAAACATTGGAAAAGACAAGAAATACTAAGAAAGAGCAAATAACTGGTAATCTTCTTAAGGCATTCATTTTAACCAAAAAGAGTATATATAACAGAAATAAGAAAAAANNTGAAAAATCAAAAAACAAACAAACAAACGTAATACGTTCTATATTAATTCGATTTATTCAAAAGAAGAAGAAAAAAAAAAAAAAAAAANNA
>94_CTPFO_Consensus.seq
---ATTTATATGTGTACTAACTATATTCTTAAATGTNTAGTTCATAACAACAATTTTCATAATTTTNAAGAAATGATTATTCCTTATTATTTTCAAAATTATAATTCTCTCCATGTAGTTTTATTTTTTATCTCATATTTTGATTTCATTTTATGTTATTGTTTTTTTTTTTTTTTTTTTTTTTGTNTTTGTTTTCGTGTGATTTTTAATCGAAAAAATCATCTGATAAATTTTCTTCACTTTCTGAGACGTCTGATGATTTGTAATTCCATATCTCATCAGAAACATTCACACCTACAGCTGTTTCTACCTTATNTAAATAAAGATGTTAATACTGGTACTATTATACCATATGTTGCTGGGTCGACTTTTGGTGGTTTAACATTTTCAGCTACGACTTTTTCGACTGATGGCAATCCTACTTTGATTAATTCCTTTAACATAGATTTTGCGTGTTTTTTTACTTCTGATTTGATATCAAAGCTTGATTCTAAAAAGGTTGGTGAATTTTTTTGTAAAACACTGACAAGTTCATTTGATATGGTCTCTGCTAAATCATCACCAATCTTATTCATTGATTGTGATTCAAGAAAAGCTGAAGTAAAACTGTTATTTAATTGTTCAATAAATTGGCTTCCATTAAGAGATGATGAAGAATTGTGTCCGTTGTTTCCTCTGAAACATAAAACATTGGAAAAGACAAGAAATACTAAGAAAGAGCAAATAACTGGTAATCTTCTTAAGGCATTCATTTTAACCAAAAAGAGTATATATAACAGAAATAAGAAAAAANNTGAAAAATCAAAAAACAAACAAACAAACGTAATACGTTCTATATTAATTCGATTTATTCAAAAGAAGAAGAAAAAAAAAAAAAAANAA---
>95_CTPFO_Consensus.seq
---ATTTATATGTGTACTAACTATATTCTTAAATGTNTAGTTCATAACAACAATTTTCATAATTTTNAAGAAATGATTATTCCTTATTATTTTCAAAATTATAATTCTCTCCATGTAGTTTTATTTTTTATCTCATATTTTGATTTCATTTTATGTTATTGTTTTTTTTTTTTTTTTTTTTTTTGTNTTTGTTTTCGTGTGATTTTTAATCGAAAAAATCATCTGATAAATTTTCTTCACTTTCTGAGACGTCTGATGATTTGTAATTCCATATCTCATCAGAAACATTCACACCTACAGCTGTTTCTACCTTATNTAAATAAAGATGTTAATACTGGTACTATTATACCATATGTTGCTGGGTCGACTTTTGGTGGTTTAACATTTTCAGCTACGACTTTTTCGACTGATGGCAATCCTACTTTGATTAATTCCTTTAACATAGATTTTGCGTGTTTTTTTACTTCTGATTTGATATCAAAGCTTGATTCTAAAAAGGTTGGTGAATTTTTTTGTAAAACACTGACAAGTTCATTTGATATGGTCTCTGCTAAATCATCACCAATCTTATTCATTGATTGTGATTCAAGAAAAGCTGAAGTAAAACTGTTATTTAATTGTTCAATAAATTGGCTTCCATTAAGAGATGATGAAGAATTGTGTCCGTTGTTTCCTCTGAAACATAAAACATTGGAAAAGACAAGAAATACTAAGAAAGAGCAAATAACTGGTAATCTTCTTAAGGCATTCATTTTAACCAAAAAGAGTATATATAACAGAAATAAGAAAAAANNTGAAAAATCAAAAAACAAACAAACAAACGTAATACGTTCTATATTAATTCGATTTATTCAAAAGAAGAAGAAAAAAAAAAAAAAAAAANNA
>98_CTPFO_Consensus.seq
---------ATGTGTACTAACTATATTCTTAAATGTNTAGTTCATAACAACAATTTTCATAATTTTNAAGAAATGATTATTCCTTATTATTTTCAAAATTATAATTCTCTCCATGTAGTTTTATTTTTTATCTCATATTTTGATTTCATTTTATGTTATTGTTTTTTTTTTTTTTTTTTTTTTTGTNTTTGTTTTCGTGTGATTTTTAATCGAAAAAATCATCTGATAAATTTTCTTCACTTTCTGAGACGTCTGATGATTTGTAATTCCATATCTCATCAGAAACATTCACACCTACAGCTGTTTCTACCTTATNTAAATAAAGATGTTAATACTGGTACTATTATACCATATGTTGCTGGGTCGACTTTTGGTGGTTTAACATTTTCAGCTACGACTTTTTCGACTGATGGCAATCCTACTTTGATTAATTCCTTTAACATAGATTTTGCGTGTTTTTTTACTTCTGATTTGATATCAAAGCTTGATTCTAAAAAGGTTGGTGAATTTTTTTGTAAAACACTGACAAGTTCATTTGATATGGTCTCTGCTAAATCATCACCAATCTTATTCATTGATTGTGATTCAAGAAAAGCTGAAGTAAAACTGTTATTTAATTGTTCAATAAATTGGCTTCCATTAAGAGATGATGAAGAATTGTGTCCGTTGTTTCCTCTGAAACATAAAACATTGGAAAAGACAAGAAATACTAAGAAAGAGCAAATAACTGGTAATCTTCTTAAGGCATTCATTTTAACCAAAAAGAGTATATATAACAGAAATAAGAAAAAANNTGAAAAATCAAAAAACAAACAAACAAACGTAATACGTTCTATATTAATTCGATTTATTCAAAAGAAGAAGAAAAAAAAAAAAAAAAAANNA
>105_CTPFO_Consensus.seq
------NATATGTGTACTAACTATATTCTTAAATGTNTAGTTCATAACAACAATTTTCATAATTTTNAAGAAATGATTATTCCTTATTATTTTCAAAATTATAATTCTCTCCATGTAGTTTTATTTTTTATCTCATATTTTGATTTCATTTTATGTTATTGTTTTTTTTTTTTTTTTTTTTTTTGTNTTTGTTTTCGTGTGATTTTTAATCGAAAAAATCATCTGATAAATTTTCTTCACTTTCTGAGACGTCTGGTGAATTGTAATTCCATATGTCATCAGAAACATTCGCACCTACAGCTGTTTCTACCTTATNTAAATAAAGATGTTAATACTGGTACTATTATACCATATGTTGCTGGGTCGACTTTTGGTGGTTTAACATTTTCAGCTACGAGTTTTTCGACTGATGGCAATCCTACTTTGATTAATTCCTTTAACATAAGTTTTGCGTGTTTTTTTACTTCTGATTTGATATCAAAGCTTGATTCTAAAAAGGTTGGTGAATTTTTTTGTAAAACACTGACAAGTTCATTTGATATGGTCTCTGCTAAATCATCACCAATCTTATTCATTGATTGTGATTCAAGAAAAGCTGAAGTAAAACTGTTATTTAATTGTTCAATAAATTGGCTTCCATTAAGAGATGATGAAGAATTGTGTCCGTTGTTTCCTCTGAAACATAAAACATTGGAAAAGACAAGAAATACTAAGAAAGAGCAAATAACTGGTAATCTTCTTAAGGCATTCATTTTAACCAAAAAGAGTATATATAACAGAAATAAGAAAAAANNTGAAAAATCAAAAAACAAACAAACAAACGTAATACGTTCTATATTAATTCGATTTATTCAAAAGAAGAAGAAAAAAAAAAAAAAAAAANNA
>107_CTPFO_Consensus.seq
------NATATGTGTACTAACTATATTCTTAAATGTNTAGTTCATAACAACAATTTTCATAATTTTNAAGAAATGATTATTCCTTATTATTTTCAAAATTATAATTCTCTCCATGTAGTTTTATTTTTTATCTCATATTTTGATTTCATTTTATGTTATTGTTTTTTTTTTTTTTTTTTTTTTTGTNTTTGTTTTCGTGTGATTTTTAATCGAAAAAATCATCTGATAAATTTTCTTCACTTTCTGGGACGTCTGATGAATTGTAATTCCATATCTCATCAGAAACATTCGCACCTACAGCTGTTTCTACCTTATNTAAATAAAGATGTTAATACTGGTACTATTATACCATATGTTGCTGGGTCGACTTTTGGTGGTTTAACATTTTCAGCTACGAGTTTTTCGACTGATGGCAATCCTACTTTGATTAATTCCTTTAACATAGATTTTGCGTGTTTTTTTACTTCTGATTTGATATCAAAGCTTGATTCTAAAAAGGTTGGTGAATTTTTTTGTAAAACACTGACAAGTTCATTTGATATGGTCTCTGCTAAATCATCACCAATCTTATTCATTGATTGTGATTCAAGAAAAGCTGAAGTAAAACTGTTATTTAATTGTTCAATAAATTGGCTTCCATTAAGAGATGATGAAGAATTGTGTCCGTTGTTTCCTCTGAAACATAAAACATTGGAAAAGACAAGAAATACTAAGAAAGAGCAAATAACTGGTAATCTTCTTAAGGCATTCATTTTAACCAAAAAGAGTATATATAACAGAAATAAGAAAAAANNTGAAAAATCAAAAAACAAACAAACAAACGTAATACGTTCTATATTAATTCGATTTATTCAAAAGAAGAAGAAAAAAAAAAAAAAAAAANAA
>110_CTPFO_Consensus.seq
------NATATGTGTACTAACTATATTCTTAAATGTNTAGTTCATAACAACAATTTTCATAATTTTNAAGAAATGATTATTCCTTATTATTTTCAAAATTATAATTCTCTCCATGTAGTTTTATTTTTTATCTCATATTTTGATTTCATTTTATGTTATTGTTTTTTTTTTTTTTTTTTTTTTTGTNTTTGTTTTCGTGTGATTTTTAATCGAAAAAATCATCTGATAAATTTTCTTCACTTTCTGAGACGTCTGGTGAATTGTAATTCCATATGTCATCAGAAACATTCGCACCTACAGCTGTTTCTACCTTATNTAAATAAAGATGTTAATACTGGTACTATTATACCATATGTTGCTGGGTCGACTTTTGGTGGTTTAACATTTTCAGCTACGAGTTTTTCGACTGATGGCAATCCTACTTTGATTAATTCCTTTAACATAAGTTTTGCGTGTTTTTTTACTTCTGATTTGATATCAAAGCTTGATTCTAAAAAGGTTGGTGAATTTTTTTGTAAAACACTGACAAGTTCATTTGATATGGTCTCTGCTAAATCATCACCAATCTTATTCATTGATTGTGATTCAAGAAAAGCTGAAGTAAAACTGTTATTTAATTGTTCAATAAATTGGCTTCCATTAAGAGATGATGAAGAATTGTGTCCGTTGTTTCCTCTGAAACATAAAACATTGGAAAAGACAAGAAATACTAAGAAAGAGCAAATAACTGGTAATCTTCTTAAGGCATTCATTTTAACCAAAAAGAGTATATATAACAGAAATAAGAAAAAANNTGAAAAATCAAAAAACAAACAAACAAACGTAATACGTTCTATATTAATTCGATTTATTCAAAAGAAGAAGAAAAAAAAAAAAAAAAAANNA
>111_CTPFO_Consensus.seq
------NATATGTGTACTAACTATATTCTTAAATGTNTAGTTCATAACAACAATTTTCATAATTTTNAAGAAATGATTATTCCTTATTATTTTCAAAATTATAATTCTCTCCATGTAGTTTTATTTTTTATCTCATATTTTGATTTCATTTTATGTTATTGTTTTTTTTTTTTTTTTTTTTTTTGTNTTTGTTTTCGTGTGATTTTTAATCGAAAAAATCATCTGATAAATTTTCTTCACTTTCTGAGACGTCTGGTGAATTGTAATTCCATATATCATCAGAAACATTCGTACCTACAGCTGTTTCTACCTTATNTAAATAAAGATGTTAATACTGGTACTATTATACCATATGTTGCTGGGTCGACTTTTGGTGGTTTAACATTTTCAGCTATGAGTTTTTCGACTGATGGCAATCCTACTTTGATTAATTCCTTTAACATAAGTTTTGCGTGTTTTTTTACTTCTGATTTGATATCAAAGCTTGATTCTAAAAAGGTTGGTGAATTTTTTTGTAAAACACTGACAAGTTCATTTGATATGGTCTCTGCTAAATCATCACCAATCTTATTCATTGATTGTGATTCAAGAAAAGCTGAAGTAAAACTGTTATTTAATTGTTCAATAAATTGGCTTCCATTAAGAGATGATGAAGAATTGTGTCCGTTGTTTCCTCTGAAACATAAAACATTGGAAAAGACAAGAAATACTAAGAAAGAGCAAATAACTGGTAATCTTCTTAAGGCATTCATTTTAACCAAAAAGAGTATATATAACAGAAATAAGAAAAAANNTGAAAAATCAAAAAACAAACAAACAAACGTAATACGTTCTATATTAATTCGATTTATTCAAAAGAAGAAGAAAAAAAAAAAAAAAAAAAAA
>116_CTPFO_Consensus.seq
------NATATGTGTACTAACTATATTCTTAAATGTNTAGTTCATAACAACAATTTTCATAATTTTNAAGAAATGATTATTCCTTATTATTTTCAAAATTATAATTCTCTCCATGTAGTTTTATTTTTTATCTCATATTTTGATTTCATTTTATGTTATTGTTTTTTTTTTTTTTTTTTTTTTTGTNTTTGTTTTCGTGTGATTTTTAATCGAAAAAATCATCTGATAAATTTTCTTCACTTTCTGAGACGTCTGGTGAATTGTAATTCCATATGTCATCAGAAACATTCGCACCTACAGCTGTTTCTACCTTATNTAAATAAAGATGTTAATACTGGTACTATTATACCATATGTTGCTGGGTCGACTTTTGGTGGTTTAACATTTTCAGCTACGAGTTTTTCGACTGATGGCAATCCTACTTTGATTAATTCCTTTAACATAAGTTTTGCGTGTTTTTTTACTTCTGATTTGATATCAAAGCTTGATTCTAAAAAGGTTGGTGAATTTTTTTGTAAAACACTGACAAGTTCATTTGATATGGTCTCTGCTAAATCATCACCAATCTTATTCATTGATTGTGATTCAAGAAAAGCTGAAGTAAAACTGTTATTTAATTGTTCAATAAATTGGCTTCCATTAAGAGATGATGAAGAATTGTGTCCGTTGTTTCCTCTGAAACATAAAACATTGGAAAAGACAAGAAATACTAAGAAAGAGCAAATAACTGGTAATCTTCTTAAGGCATTCATTTTAACCAAAAAGAGTATATATAACAGAAATAAGAAAAAANNTGAAAAATCAAAAAACAAACAAACAAACGTAATACGTTCTATATTAATTCGATTTATTCAAAAGAAGAAGAAAAAAAAAAAAAAAAAANNA
>121_CTPFO_Consensus.seq
------NATATGTGTACTAACTATATTCTTAAATGTNTAGTTCATAACAACAATTTTCATAATTTTNAAGAAATGATTATTCCTTATTATTTTCAAAATTATAATTCTCTCCATGTAGTTTTATTTTTTATCTCATATTTTGATTTCATTTTATGTTATTGTTTTTTTTTTTTTTTTTTTTTTTGTNTTTGTTTTCGTGTGATTTTTAATCGAAAAAATCATCTGATAAATTTTCTTCACTTTCTGAGACGTCTGGTGAATTGTAATTCCATATGTCATCAGAAACATTCGCACCTACAGCTGTTTCTACCTTATNTAAATAAAGATGTTAATACTGGTACTATTATACCATATGTTGCTGGGTCGACTTTTGGTGGTTTAACATTTTCAGCTACGACTTTTTCGACTGATGGCAATCCTACTTTGATTAATTCCTTTAACATAGATTTTGCGTGTTTTTTTACTTCTGATTTGATATCAAAGCTTGATTCTAAAAAGGTTGGTGAATTTTTTTGTAAAACACTGACAAGTTCATTTGATATGGTCTCTGCTAAATCATCACCAATCTTATTCATTGATTGTGATTCAAGAAAAGCTGAAGTAAAACTGTTATTTAATTGTTCAATAAATTGGCTTCCATTAAGAGATGATGAAGAATTGTGTCCGTTGTTTCCTCTGAAACATAAAACATTGGAAAAGACAAGAAATACTAAGAAAGAGCAAATAACTGGTAATCTTCTTAAGGCATTCATTTTAACCAAAAAGAGTATATATAACAGAAATAAGAAAAAANNTGAAAAATCAAAAAACAAACAAACAAACGTAATACGTTCTATATTAATTCGATTTATTCAAAAGAAGAAGAAAAAAAAAAAAAAAAAANAA
>126_CTPFO_Consensus.seq
------NATATGTGTACTAACTATATTCTTAAATGTNTAGTTCATAACAACAATTTTCATAATTTTNAAGAAATGATTATTCCTTATTATTTTCAAAATTATAATTCTCTCCATGTAGTTTTATTTTTTATCTCATATTTTGATTTCATTTTATGTTATTGTTTTTTTTTTTTTTTTTTTTTTTGTNTTTGTTTTCGTGTGATTTTTAATCGAAAAAATCATCTGATAAATTTTCTTCACTTTCTGGGACGTCTGATGTATTGTAATTCCATATCTCATCAGAAACATTCACACCTACAGCTGTTTCTACCTTATNTAAATAAAGATGTTAATACTGGTACTATTATACCATATGTTGCTGGGTCGACTTTTGGTGGTTTAACATTTTCAGCTACGACTTTTTCGACTGATGGCAATCCTACTTTGATTAATTCCTTTAACATAGATTTTGCGTGTCTTTTTACTTCTGATTTGATATCAAAGCTTGATTCTAAAAAGGTTGGTGAATTTTTTTGTAAAACACTGACAAGTTCATTTGATATGGTCTCTGCTAAATCATCACCAATCTTATTCATTGATTGTGATTCAAGAAAAGCTGAAGTAAAACTGTTATTTAATTGTTCAATAAATTGGCTTCCATTAAGAGATGATGAAGAATTGTGTCCGTTGTTTCCTCTGAAACATAAAACATTGGAAAAGACAAGAAATACTAAGAAAGAGCAAATAACTGGTAATCTTCTTAAGGCATTCATTTTAACCAAAAAGAGTATATATAACAGAAATAAGAAAAAANNTGAAAAATCAAAAAACAAACAAACAAACGTAATACGTTCTATATTAATTCGATTTATTCAAAAGAAGAAGAAAAAAAAAAAAAAAAAANNA
>127_O_CTPFO_Consensus.seq
---------------------------------------------------NNTTTTCATAATTTTNAAGAAATGATTATTCCTTATTATTTTCAAAATTATAATTCTCTCCATGTAGTTTTATTTTTTATCTCATATTTTGATTTCATTTTATGTTATTGTTTTTTTTTTTTTTTTTTTTTTTGTNTTTGTTTTCGTGTGATTTTTAATCGAAAAAATCATCTGATAAATTTTCTTCACTTTCTGGGACGTCTGATGAATTGTAATTCCATATCTCATCAGAAACATTCGCACCTACAGCTGTTTCTACCTTATNTAAATAAAGATGTTAATACTGGTACTATTATACCATATGTTGCTGGGTCGACTTTTGGTGGTTTAACATTTTCAGCTATGAGATTTTCGACTGATGGCAATCCTACTTTGATTAATTCCTTTAACATATATTTTGCGTGTTTTTTTACTTCTGATTTGATATCAAAGCTTGATTCTAAAAAGGTTGGTGAATTTTTTTGTAAAACACTGACAAGTTCATTTGATATGGTCTCTGCTAAATCATCACCAATCTTATTCATTGATTGTGATTCAAGAAAAGCTGAAGTAAAACTGTTATTTAATTGTTCAATAAATTGGCTTCCATTAAGAGATGATGAAGAATTGTGTCCGTTGTTTCCTCTGAAACATAAAACATTGGAAAAGACAAGAAATACTAAGAAAGAGCAAATAACTGGTAATCTTCTTAAGGCATTCATTTTAACCAAAAAGAGTATATATAACAGAAATAAGAAAAAANNTGAAAAATCAAAAAACAAACAAACAAACGTAATACGTTCTATATTAATTCGATTTATTCAAAAGAAGAAGAAAAAAAAAAAAAAAAAANAA
>128_CTPFO_Consensus.seq
------NATATGTGTACTAACTATATTCTTAAATGTNTAGTTCATAACAACAATTTTCATAATTTTNAAGAAATGATTATTCCTTATTATTTTCAAAATTATAATTCTCTCCATGTAGTTTTATTTTTTATCTCATATTTTGATTTCATTTTATGTTATTGTTTTTTTTTTTTTTTTTTTTTTTGTNTTTGTTTTCGTGTGATTTTTAATCGAAAAAATCATCTGATAAATTTTCTTCACTTTCTGGGACGTCTGATGTATTGTAATTCCATATCTCATCAGAAACATTCACACCTACAGCTGTTTCTACCTTATNTAAATAAAGATGTTAATACTGGTACTATTATACCATATGTTGCTGGGTCGACTTTTGGTGGTTTAACATTTTCAGCTACGACTTTTTCGACTGATGGCAATCCTACTTTGATTAATTCCTTTAACATAGATTTTGCGTGTCTTTTTACTTCTGATTTGATATCAAAGCTTGATTCTAAAAAGGTTGGTGAATTTTTTTGTAAAACACTGACAAGTTCATTTGATATGGTCTCTGCTAAATCATCACCAATCTTATTCATTGATTGTGATTCAAGAAAAGCTGAAGTAAAACTGTTATTTAATTGTTCAATAAATTGGCTTCCATTAAGAGATGATGAAGAATTGTGTCCGTTGTTTCCTCTGAAACATAAAACATTGGAAAAGACAAGAAATACTAAGAAAGAGCAAATAACTGGTAATCTTCTTAAGGCATTCATTTTAACCAAAAAGAGTATATATAACAGAAATAAGAAAAAANNTGAAAAATCAAAAAACAAACAAACAAACGTAATACGTTCTATATTAATTCGATTTATTCAAAAGAAGAAGAAAAAAAAAAAAAAAAAANAA
>128_O_CTPFO_Consensus.seq
---ATTTATATGTGTACTAACTATATTCTTAAATGTNTAGTTCATAACAACAATTTTCATAATTTTNAAGAAATGATTATTCCTTATTATTTTCAAAATTATAATTCTCTCCATGTAGTTTTATTTTTTATCTCATATTTTGATTTCATTTTATGTTATTGTTTTTTTTTTTTTTTTTTTTTTTGTNTTTGTTTTCGTGTGATTTTTAATCGAAAAAATCATCTGATAAATTTTCTTCACTTTCTGAGACGTCTGATGATTTGTAATTCCATATCTCATCAGAAACATTCACACCTACAGCTGTTTCTACCTTATNTAAATAAAGATGTTAATACTGGTACTATTATACCATATGTTGCTGGGTCGACTTTTGGTGGTTTAACATTTTCAGCTACGACTTTTTCGACTGATGGCAATCCTACTTTGATTAATTCCTTTAACATAGATTTTGCGTGTTTTTTTACTTCTGATTTGATATCAAAGCTTGATTCTAAAAAGGTTGGTGAATTTTTTTGTAAAACACTGACAAGTTCATTTGATATGGTCTCTGCTAAATCATCACCAATCTTATTCATTGATTGTGATTCAAGAAAAGCTGAAGTAAAACTGTTATTTAATTGTTCAATAAATTGGCTTCCATTAAGAGATGATGAAGAATTGTGTCCGTTGTTTCCTCTGAAACATAAAACATTGGAAAAGACAAGAAATACTAAGAAAGAGCAAATAACTGGTAATCTTCTTAAGGCATTCATTTTAACCAAAAAGAGTATATATAACAGAAATAAGAAAAAANNTGAAAAATCAAAAAACAAACAAACAAACGTAATACGTTCTATATTAATTCGATTTATTCAAAAGAAGAAGAAAAAAAAAAAAAAAAAANAA
>129_O_CTPFO_Consensus.seq
------NATATGTGTACTAACTATATTCTTAAATGTNTAGTTCATAACAACAATTTTCATAATTTTNAAGAAATGATTATTCCTTATTATTTTCAAAATTATAATTCTCTCCATGTAGTTTTATTTTTTATCTCATATTTTGATTTCATTTTATGTTATTGTTTTTTTTTTTTTTTTTTTTTTTGTNTTTGTTTTCGTGTGATTTTTAATCGAAAAAATCATCTGATAAATTTTCTTCACTTTCTGGGACGTCTGATGTATTGTAATTCCATATCTCATCAGAAACATTCACACCTACAGCTGTTTCTACCTTATNTAAATAAAGATGTTAATACTGGTACTATTATACCATATGTTGCTGGGTCGACTTTTGGTGGTTTAACATTTTCAGCTACGACTTTTTCGACTGATGGCAATCCTACTTTGATTAATTCCTTTAACATAGATTTTGCGTGTCTTTTTACTTCTGATTTGATATCAAAGCTTGATTCTAAAAAGGTTGGTGAATTTTTTTGTAAAACACTGACAAGTTCATTTGATATGGTCTCTGCTAAATCATCACCAATCTTATTCATTGATTGTGATTCAAGAAAAGCTGAAGTAAAACTGTTATTTAATTGTTCAATAAATTGGCTTCCATTAAGAGATGATGAAGAATTGTGTCCGTTGTTTCCTCTGAAACATAAAACATTGGAAAAGACAAGAAATACTAAGAAAGAGCAAATAACTGGTAATCTTCTTAAGGCATTCATTTTAACCAAAAAGAGTATATATAACAGAAATAAGAAAAAANNTGAAAAATCAAAAAACAAACAAACAAACGTAATACGTTCTATATTAATTCGATTTATTCAAAAGAAGAAGAAAAAAAAAAAAAAAAAANNA
>130_O_CTPFO_Consensus.seq
---ATTTATATGTGTACTAACTATATTCTTAAATGTNTAGTTCATAACAACAATTTTCATAATTTTNAAGAAATGATTATTCCTTATTATTTTCAAAATTATAATTCTCTCCATGTAGTTTTATTTTTTATCTCATATTTTGATTTCATTTTATGTTATTGTTTTTTTTTTTTTTTTTTTTTTTGTNTTTGTTTTCGTGTGATTTTTAATCGAAAAAATCATCTGATAAATTTTCTTCACTTTCTGAGACGTCTGATGATTTGTAATTCCATATCTCATCAGAAACATTCACACCTACAGCTGTTTCTACCTTATNTAAATAAAGATGTTAATACTGGTACTATTATACCATATGTTGCTGGGTCGACTTTTGGTGGTTTAACATTTTCAGCTACGACTTTTTCGACTGATGGCAATCCTACTTTGATTAATTCCTTTAACATAGATTTTGCGTGTTTTTTTACTTCTGATTTGATATCAAAGCTTGATTCTAAAAAGGTTGGTGAATTTTTTTGTAAAACACTGACAAGTTCATTTGATATGGTCTCTGCTAAATCATCACCAATCTTATTCATTGATTGTGATTCAAGAAAAGCTGAAGTAAAACTGTTATTTAATTGTTCAATAAATTGGCTTCCATTAAGAGATGATGAAGAATTGTGTCCGTTGTTTCCTCTGAAACATAAAACATTGGAAAAGACAAGAAATACTAAGAAAGAGCAAATAACTGGTAATCTTCTTAAGGCATTCATTTTAACCAAAAAGAGTATATATAACAGAAATAAGAAAAAANNTGAAAAATCAAAAAACAAACAAACAAACGTAATACGTTCTATATTAATTCGATTTATTCAAAAGAAGAAGAAAAAAAAAAAAAAAAAANNA
>131_CTPFO_Consensus.seq
------NATATGTGTACTAACTATATTCTTAAATGTNTAGTTCATAACAACAATTTTCATAATTTTNAAGAAATGATTATTCCTTATTATTTTCAAAATTATAATTCTCTCCATGTAGTTTTATTTTTTATCTCATATTTTGATTTCATTTTATGTTATTGTTTTTTTTTTTTTTTTTTTTTTTGTNTTTGTTTTCGTGTGATTTTTAATCGAAAAAATCATCTGATAAATTTTCTTCACTTTCTGGGACGTCTGATGAATTGTAATTCCATATCTCATCAGAAACATTCGCACCTACAGCTGTTTCTACCTTATNTAAATAAAGATGTTAATACTGGTACTATTATACCATATGTTGCTGGGTCGACTTTTGGTGGTTTAACATTTTCAGCTATGAGATTTTCGACTGATGGCAATCCTACTTTGATTAATTCCTTTAACATATATTTTGCGTGTTTTTTTACTTCTGATTTGATATCAAAGCTTGATTCTAAAAAGGTTGGTGAATTTTTTTGTAAAACACTGACAAGTTCATTTGATATGGTCTCTGCTAAATCATCACCAATCTTATTCATTGATTGTGATTCAAGAAAAGCTGAAGTAAAACTGTTATTTAATTGTTCAATAAATTGGCTTCCATTAAGAGATGATGAAGAATTGTGTCCGTTGTTTCCTCTGAAACATAAAACATTGGAAAAGACAAGAAATACTAAGAAAGAGCAAATAACTGGTAATCTTCTTAAGGCATTCATTTTAACCAAAAAGAGTATATATAACAGAAATAAGAAAAAANNTGAAAAATCAAAAAACAAACAAACAAACGTAATACGTTCTATATTAATTCGATTTATTCAAAAGAAGAAGAAAAAAAAAAAAAAAAAANAA
>134_CTPFO_Consensus.seq
------NATATGTGTACTAACTATATTCTTAAATGTNTAGTTCATAACAACAATTTTCATAATTTTNAAGAAATGATTATTCCTTATTATTTTCAAAATTATAATTCTCTCCATGTAGTTTTATTTTTTATCTCATATTTTGATTTCATTTTATGTTATTGTTTTTTTTTTTTTTTTTTTTTTTGTNTTTGTTTTCGTGTGATTTTTAATCGAAAAAATCATCTGATAAATTTTCTTCACTTTCTGAGACGTCTGATGAATTGTAATTCCATATCTCATCAGAAACATTCGCACCTACAGCTGTTTCTACCTTATNTAAATAAAGATGTTAATACTGGTACTATTATACCATATGTTGCTGGGTCGACTTTTGGTGGTTTAACATTTTCAGCTACGAGTTTTTCGACTGATGGCAATCCTACTTTGATTAATTCCTTTAACATAAGTTTTGCGTGTTTTTTTACTTCTGATTTGATATCAAAGCTTGATTCTAAAAAGGTTGGTGAATTTTTTTGTAAAACACTGACAAGTTCATTTGATATGGTCTCTGCTAAATCATCACCAATCTTATTCATTGATTGTGATTCAAGAAAAGCTGAAGTAAAACTGTTATTTAATTGTTCAATAAATTGGCTTCCATTAAGAGATGATGAAGAATTGTGTCCGTTGTTTCCTCTGAAACATAAAACATTGGAAAAGACAAGAAATACTAAGAAAGAGCAAATAACTGGTAATCTTCTTAAGGCATTCATTTTAACCAAAAAGAGTATATATAACAGAAATAAGAAAAAANNTGAAAAATCAAAAAACAAACAAACAAACGTAATACGTTCTATATTAATTCGATTTATTCAAAAGAAGAAGAAAAAAAAAAAAAAAAAANNA
>134_O_CTPFO_Consensus.seq
------NATATGTGTACTAACTATATTCTTAAATGTNTAGTTCATAACAACAATTTTCATAATTTTNAAGAAATGATTATTCCTTATTATTTTCAAAATTATAATTCTCTCCATGTAGTTTTATTTTTTATCTCATATTTTGATTTCATTTTATGTTATTGTTTTTTTTTTTTTTTTTTTTTTTGTNTTTGTTTTCGTGTGATTTTTAATCGAAAAAATCATCTGATAAATTTTCTTCACTTTCTGAGACGTCTGGTGAATTGTAATTCCATATGTCATCAGAAACATTCACACCTACAGCTGTTTCTACCTTATNTAAATAAAGATGTTAATACTGGTACTATTATACCATATGTTGCTGGGTCGACTTTTGGTGGTTTAACATTTTCAGCTACGACTTTTTCGACTGATGGCAATCCTAATTTGATTAATTCCTTTAACATATGTTTTGCGTGTTTTTTTACTTCTGATTTGATATCAAAGCTTGATTCTAAAAAGGTTGGTGAATTTTTTTGTAAAACACTGACAAGTTCATTTGATATGGTCTCTGCTAAATCATCACCAATCTTATTCATTGATTGTGATTCAAGAAAAGCTGAAGTAAAACTGTTATTTAATTGTTCAATAAATTGGCTTCCATTAAGAGATGATGAAGAATTGTGTCCGTTGTTTCCTCTGAAACATAAAACATTGGAAAAGACAAGAAATACTAAGAAAGAGCAAATAACTGGTAATCTTCTTAAGGCATTCATTTTAACCAAAAAGAGTATATATAACAGAAATAAGAAAAAANNTGAAAAATCAAAAAACAAACAAACAAACGTAATACGTTCTATATTAATTCGATTTATTCAAAAGAAGAAGAAAAAAAAAAAAAAAAAANAA
>136_O_CTPFO_Consensus.seq
---ATTTATATGTGTACTAACTATATTCTTAAATGTNTAGTTCATAACAACAATTTTCATAATTTTNAAGAAATGATTATTCCTTATTATTTTCAAAATTATAATTCTCTCCATGTAGTTTTATTTTTTATCTCATATTTTGATTTCATTTTATGTTATTGTTTTTTTTTTTTTTTTTTTTTTTGTNTTTGTTTTCGTGTGATTTTTAATCGAAAAAATCATCTGATAAATTTTCTTCACTTTCTGAGACGTCTGGTGAATTGTAATTCCATATGTCATCAGAAACATTCGCACCTACAGCTGTTTCTACCTTATNTAAATAAAGATGTTAATACTGGTACTATTATACCATATGTTGCTGGGTCGACTTTTGGTGGTTTAACATTTTCAGCTACGACTTTTTCGACTGATGGCAATCCTACTTTGATTAATTCCTTTAACATAGATTTTGCGTGTTTTTTTACTTCTGATTTGATATCAAAGCTTGATTCTAAAAAGGTTGGTGAATTTTTTTGTAAAACACTGACAAGTTCATTTGATATGGTCTCTGCTAAATCATCACCAATCTTATTCATTGATTGTGATTCAAGAAAAGCTGAAGTAAAACTGTTATTTAATTGTTCAATAAATTGGCTTCCATTAAGAGATGATGAAGAATTGTGTCCGTTGTTTCCTCTGAAACATAAAACATTGGAAAAGACAAGAAATACTAAGAAAGAGCAAATAACTGGTAATCTTCTTAAGGCATTCATTTTAACCAAAAAGAGTATATATAACAGAAATAAGAAAAAANNTGAAAAATCAAAAAACAAACAAACAAACGTAATACGTTCTATATTAATTCGATTTATTCAAAAGAAGAAGAAAAAAAAAAAAAAAAAANNA
>137_O_CTPFO_Consensus.seq
---------NTGTGTACTAACTATATTCTTAAATGTNTAGTTCATAACAACAATTTTCATAATTTTNAAGAAATGATTATTCCTTATTATTTTCAAAATTATAATTCTCTCCATGTAGTTTTATTTTTTATCTCATATTTTGATTTCATTTTATGTTATTGTTTTTTTTTTTTTTTTTTTTTTTGTNTTTGTTTTCGTGTGATTTTTAATCGAAAAAATCATCTGATAAATTTTCTTCACTTTCTGAGACGTCTGGTGAATTGTAATTCCATATGTCATCAGAAACATTCACACCTACAGCTGTTTCTACCTTATNTAAATAAAGATGTTAATACTGGTACTATTATACCATATGTTGCTGGGTCGACTTTTGGTGGTTTAACATTTTCAGCTATGAGATTTTCGACTGATGGCAATCCTACTTTGATTAATTCCTTTAACATAATTTTTGCGTGTTTTTTTACTTCTGATTTGATATCAAAGCTTGATTCTAAAAAGGTTGGTGAATTTTTTTGTAAAACACTGACAAGTTCATTTGATATGGTCTCTGCTAAATCATCACCAATCTTATTCATTGATTGTGATTCAAGAAAAGCTGAAGTAAAACTGTTATTTAATTGTTCAATAAATTGGCTTCCATTAAGAGATGATGAAGAATTGTGTCCGTTGTTTCCTCTGAAACATAAAACATTGGAAAAGACAAGAAATACTAAGAAAGAGCAAATAACTGGTAATCTTCTTAAGGCATTCATTTTAACCAAAAAGAGTATATATAACAGAAATAAGAAAAAANNTGAAAAATCAAAAAACAAACAAACAAACGTAATACGTTCTATATTAATTCGATTTATTCAAAAGAAGAAGAAAAAAAAAAAAAAAAAANNA
>140_O_CTPFO_Consensus.seq
------------------------ATTCTTAAATGTNTAGTTCATAACAACAATTTTCATAATTTTNAAGAAATGATTATTCCTTATTATTTTCAAAATTATAATTCTCTCCATGTAGTTTTATTTTTTATCTCATATTTTGATTTCATTTTATGTTATTGTTTTTTTTTTTTTTTTTTTTTTTGTNTTTGTTTTCGTGTGATTTTTAATCGAAAAAATCATCTGATAAATTTTCTTCACTTTCTGGGACGTCTGATGAATTGTAATTCCATATCTCATCAGAAACATTCGCACCTACAGCTGTTTCTACCTTATNTAAATAAAGATGTTAATACTGGTACTATTATACCATATGTTGCTGGGTCGACTTTTGGTGGTTTAACATTTTCAGCTATGAGATTTTCGACTGATGGCAATCCTACTTTGATTAATTCCTTTAACATATATTTTGCGTGTTTTTTTACTTCTGATTTGATATCAAAGCTTGATTCTAAAAAGGTTGGTGAATTTTTTTGTAAAACACTGACAAGTTCATTTGATATGGTCTCTGCTAAATCATCACCAATCTTATTCATTGATTGTGATTCAAGAAAAGCTGAAGTAAAACTGTTATTTAATTGTTCAATAAATTGGCTTCCATTAAGAGATGATGAAGAATTGTGTCCGTTGTTTCCTCTGAAACATAAAACATTGGAAAAGACAAGAAATACTAAGAAAGAGCAAATAACTGGTAATCTTCTTAAGGCATTCATTTTAACCAAAAAGAGTATATATAACAGAAATAAGAAAAAANNTGAAAAATCAAAAAACAAACAAACAAACGTAATACGTTCTATATTAATTCGATTTATTCAAAAGAAGAAGAAAAAAAAAAAAAAAAAA---
>142_CTPFO_Consensus.seq
------NATATGTGTACTAACTATATTCTTAAATGTNTAGTTCATAACAACAATTTTCATAATTTTNAAGAAATGATTATTCCTTATTATTTTCAAAATTATAATTCTCTCCATGTAGTTTTATTTTTTATCTCATATTTTGATTTCATTTTATGTTATTGTTTTTTTTTTTTTTTTTTTTTTTGTNTTTGTTTTCGTGTGATTTTTAATCGAAAAAATCATCTGATAAATTTTCTTCACTTTCTGAGACGTCTGGTGAATTGTAATTCCATATGTCATCAGAAACATTCGCACCTACAGCTGTTTCTACCTTATNTAAATAAAGATGTTAATACTGGTACTATTATACCATATGTTGCTGGGTCGACTTTTGGTGGTTTAACATTTTCAGCTACGAGTTTTTCGACTGATGGCAATCCTACTTTGATTAATTCCTTTAACATAAGTTTTGCGTGTTTTTTTACTTCTGATTTGATATCAAAGCTTGATTCTAAAAAGGTTGGTGAATTTTTTTGTAAAACACTGACAAGTTCATTTGATATGGTCTCTGCTAAATCATCACCAATCTTATTCATTGATTGTGATTCAAGAAAAGCTGAAGTAAAACTGTTATTTAATTGTTCAATAAATTGGCTTCCATTAAGAGATGATGAAGAATTGTGTCCGTTGTTTCCTCTGAAACATAAAACATTGGAAAAGACAAGAAATACTAAGAAAGAGCAAATAACTGGTAATCTTCTTAAGGCATTCATTTTAACCAAAAAGAGTATATATAACAGAAATAAGAAAAAANNTGAAAAATCAAAAAACAAACAAACAAACGTAATACGTTCTATATTAATTCGATTTATTCAAAAGAAGAAGAAAAAAAAAAAAAAAAAANAA
>143_CTPFO_Consensus.seq
------NATATGTGTACTAACTATATTCTTAAATGTNTAGTTCATAACAACAATTTTCATAATTTTNAAGAAATGATTATTCCTTATTATTTTCAAAATTATAATTCTCTCCATGTAGTTTTATTTTTTATCTCATATTTTGATTTCATTTTATGTTATTGTTTTTTTTTTTTTTTTTTTTTTTGTNTTTGTTTTCGTGTGATTTTTAATCGAAAAAATCATCTGATAAATTTTCTTCACTTTCTGAGACGTCTGATGATTTGTAATTCCATATCTCATCAGAAACATTCACACCTACAGCTGTTTCTACCTTATNTAAATAAAGATGTTAATACTGGTACTATTATACCATATGTTGCTGGGTCGACTTTTGGTGGTTTAACATTTTCAGCTACGACTTTTTCGACTGATGGCAATCCTACTTTGATTAATTCCTTTAACATAGATTTTGCGTGTTTTTTTACTTCTGATTTGATATCAAAGCTTGATTCTAAAAAGGTTGGTGAATTTTTTTGTAAAACACTGACAAGTTCATTTGATATGGTCTCTGCTAAATCATCACCAATCTTATTCATTGATTGTGATTCAAGAAAAGCTGAAGTAAaaCTGTTATTTAATTGTTCAATAAATTGGCTTCCATTAAGAGATGATGAAGAATTGTGTCCGTTGTTTCCTCTGAAACATAAAACATTGGAAAAGACAAGAAATACTAAGAAAGAGCAAATAACTGGTAATCTTCTTAAGGCATTCATTTTAACCAAAAAGAGTATATATAACAGAAATAAGAAAAAANNTGAAAAATCAAAAAACAAACAAACAAACGTAATACGTTCTATATTAATTCGATTTATTCAAAAGAAGAAGAAAAAAAAAAAAAAAAAANAA
>143_O_CTPFO_Consensus.seq
---ATTTATATGTGTACTAACTATATTCTTAAATGTNTAGTTCATAACAACAATTTTCATAATTTTNAAGAAATGATTATTCCTTATTATTTTCAAAATTATAATTCTCTCCATGTAGTTTTATTTTTTATCTCATATTTTGATTTCATTTTATGTTATTGTTTTTTTTTTTTTTTTTTTTTTTGTNTTTGTTTTCGTGTGATTTTTAATCGAAAAAATCATCTGATAAATTTTCTTCACTTTCTGGGACGTCTGATGAATTGTAATTCCATATCTCATCAGAAACATTCGCACCTACAGCTGTTTCTACCTTATNTAAATAAAGATGTTAATACTGGTACTATTATACCATATGTTGCTGGGTCGACTTTTGGTGGTTTAACATTTTCAGCTATGAGATTTTCGACTGATGGCAATCCTACTTTGATTAATTCCTTTAACATATATTTTGCGTGTTTTTTTACTTCTGATTTGATATCAAAGCTTGATTCTAAAAAGGTTGGTGAATTTTTTTGTAAAACACTGACAAGTTCATTTGATATGGTCTCTGCTAAATCATCACCAATCTTATTCATTGATTGTGATTCAAGAAAAGCTGAAGTAAAACTGTTATTTAATTGTTCAATAAATTGGCTTCCATTAAGAGATGATGAAGAATTGTGTCCGTTGTTTCCTCTGAAACATAAAACATTGGAAAAGACAAGAAATACTAAGAAAGAGCAAATAACTGGTAATCTTCTTAAGGCATTCATTTTAACCAAAAAGAGTATATATAACAGAAATAAGAAAAAANNTGAAAAATCAAAAAACAAACAAACAAACGTAATACGTTCTATATTAATTCGATTTATTCAAAAGAAGAAGAAAAAAAAAAAAAAAAAANAA
>145_CTPFO_Consensus.seq
------NATATGTGTACTAACTATATTCTTAAATGTNTAGTTCATAACAACAATTTTCATAATTTTNAAGAAATGATTATTCCTTATTATTTTCAAAATTATAATTCTCTCCATGTAGTTTTATTTTTTATCTCATATTTTGATTTCATTTTATGTTATTGTTTTTTTTTTTTTTTTTTTTTTTGTNTTTGTTTTCGTGTGATTTTTAATCGAAAAAATCATCTGATAAATTTTCTTCACTTTCTGAGACGTCTGGTGAATTGTAATTCCATATATCATCAGAAACATTCGTACCTACAGCTGTTTCTACCTTATNTAAATAAAGATGTTAATACTGGTACTATTATACCATATGTTGCTGGGTCGACTTTTGGTGGTTTAACATTTTCAGCTATGAGTTTTTCGACTGATGGCAATCCTACTTTGATTAATTCCTTTAACATAAGTTTTGCGTGTTTTTTTACTTCTGATTTGATATCAAAGCTTGATTCTAAAAAGGTTGGTGAATTTTTTTGTAAAACACTGACAAGTTCATTTGATATGGTCTCTGCTAAATCATCACCAATCTTATTCATTGATTGTGATTCAAGAAAAGCTGAAGTAAAACTGTTATTTAATTGTTCAATAAATTGGCTTCCATTAAGAGATGATGAAGAATTGTGTCCGTTGTTTCCTCTGAAACATAAAACATTGGAAAAGACAAGAAATACTAAGAAAGAGCAAATAACTGGTAATCTTCTTAAGGCATTCATTTTAACCAAAAAGAGTATATATAACAGAAATAAGAAAAAANTGAAA---------------------------------------------------------------------------------------
>146_CTPFO_Consensus.seq
------NATATGTGTACTAACTATATTCTTAAATGTNTAGTTCATAACAACAATTTTCATAATTTTNAAGAAATGATTATTCCTTATTATTTTCAAAATTATAATTCTCTCCATGTAGTTTTATTTTTTATCTCATATTTTGATTTCATTTTATGTTATTGTTTTTTTTTTTTTTTTTTTTTTTGTNTTTGTTTTCGTGTGATTTTTAATCGAAAAAATCATCTGATAAATTTTCTTCACTTTCTGGGACGTCTGATGAATTGTAATTCCATATCTCATCAGAAACATTCGCACCTACAGCTGTTTCTACCTTATNTAAATAAAGATGTTAATACTGGTACTATTATACCATATGTTGCTGGGTCGACTTTTGGTGGTTTAACATTTTCAGCTATGAGATTTTCGACTGATGGCAATCCTACTTTGATTAATTCCTTTAACATATATTTTGCGTGTTTTTTTACTTCTGATTTGATATCAAAGCTTGATTCTAAAAAGGTTGGTGAATTTTTTTGTAAAACACTGACAAGTTCATTTGATATGGTCTCTGCTAAATCATCACCAATCTTATTCATTGATTGTGATTCAAGAAAAGCTGAAGTAAAACTGTTATTTAATTGTTCAATAAATTGGCTTCCATTAAGAGATGATGAAGAATTGTGTCCGTTGTTTCCTCTGAAACATAAAACATTGGAAAAGACAAGAAATACTAAGAAAGAGCAAATAACTGGTAATCTTCTTAAGGCATTCATTTTAACCAAAAAGAGTATATATAACAGAAATAAGAAAAAANNTGAAAAATCAAAAAACAAACAAACAAACGTAATACGTTCTATATTAATTCGATTTATTCAAAAGAAGAAGAAAAAAAAAAAAAAAAAANAA
>148_CTPFO_Consensus.seq
------NATATGTGTACTAACTATATTCTTAAATGTNTAGTTCATAACAACAATTTTCATAATTTTNAAGAAATGATTATTCCTTATTATTTTCAAAATTATAATTCTCTCCATGTAGTTTTATTTTTTATCTCATATTTTGATTTCATTTTATGTTATTGTTTTTTTTTTTTTTTTTTTTTTTGTNTTTGTTTTCGTGTGATTTTTAATCGAAAAAATCATCTGATAAATTTTCTTCACTTTCTGGGACGTCTGATGAATTGTAATTCCATATCTCATCAGAAACATTCGCACCTACAGCTGTTTCTACCTTATNTAAATAAAGATGTTAATACTGGTACTATTATACCATATGTTGCTGGGTCGACTTTTGGTGGTTTAACATTTTCAGCTATGAGATTTTCGACTGATGGCAATCCTACTTTGATTAATTCCTTTAACATATATTTTGCGTGTTTTTTTACTTCTGATTTGATATCAAAGCTTGATTCTAAAAAGGTTGGTGAATTTTTTTGTAAAACACTGACAAGTTCATTTGATATGGTCTCTGCTAAATCATCACCAATCTTATTCATTGATTGTGATTCAAGAAAAGCTGAAGTAAAACTGTTATTTAATTGTTCAATAAATTGGCTTCCATTAAGAGATGATGAAGAATTGTGTCCGTTGTTTCCTCTGAAACATAAAACATTGGAAAAGACAAGAAATACTAAGAAAGAGCAAATAACTGGTAATCTTCTTAAGGCATTCATTTTAACCAAAAAGAGTATATATAACAGAAATAAGAAAAAANNTGAAAAATCAAAAAACAAACAAACAAACGTAATACGTTCTATATTAATTCGATTTATTCAAAAGAAGAAGAAAAAAAAAAAAAAAAAANAA
>148_O_CTPFO_Consensus.seq
---ATTTATATGTGTACTAACTATATTCTTAAATGTNTAGTTCATAACAACAATTTTCATAATTTTNAAGAAATGATTATTCCTTATTATTTTCAAAATTATAATTCTCTCCATGTAGTTTTATTTTTTATCTCATATTTTGATTTCATTTTATGTTATTGTTTTTTTTTTTTTTTTTTTTTTTGTNTTTGTTTTCGTGTGATTTTTAATCGAAAAAATCATCTGATAAATTTTCTTCACTTTCTGGGACGTCTGATGTATTGTAATTCCATATCTCATCAGAAACATTCGCACCTACAGCTGTTTCTACCTTATNTAAATAAAGATGTTAATACTGGTACTATTATACCATATGTTGCTGGGTCGACTTTTGGTGGTTTAACATTTTCAGCTATGAGTTTTTCGACTGGTGGCAATCCTACTTTGATTAATTCCTTTAACATAAGTTTTGCGTGTCTTTTTACTTCTGATTTGATATCAAAGCTTGATTCTAAAAAGGTTGGTGAATTTTTTTGTAAAACACTGACAAGTTCATTTGATATGGTCTCTGCTAAATCATCACCAATCTTATTCATTGATTGTGATTCAAGAAAAGCTGAAGTAAAACTGTTATTTAATTGTTCAATAAATTGGCTTCCATTAAGAGATGATGAAGAATTGTGTCCGTTGTTTCCTCTGAAACATAAAACATTGGAAAAGACAAGAAATACTAAGAAAGAGCAAATAACTGGTAATCTTCTTAAGGCATTCATTTTAACCAAAAAGAGTATATATAACAGAAATAAGAAAAAANNTGAAAAATCAAAAAACAAACAAACAAACGTAATACGTTCTATATTAATTCGATTTATTCAAAAGAAGAAGAAAAAAAAAAAAAAAAAANNA
>149_CTPFO_Consensus.seq
------NATATGTGTACTAACTATATTCTTAAATGTNTAGTTCATAACAACAATTTTCATAATTTTNAAGAAATGATTATTCCTTATTATTTTCAAAATTATAATTCTCTCCATGTAGTTTTATTTTTTATCTCATATTTTGATTTCATTTTATGTTATTGTTTTTTTTTTTTTTTTTTTTTTTGTNTTTGTTTTCGTGTGATTTTTAATCGAAAAAATCATCTGATAAATTTTCTTCACTTTCTGAGACGTCTGGTGAATTGTAATTCCATATATCATCAGAAACATTCGTACCTACAGCTGTTTCTACCTTATNTAAATAAAGATGTTAATACTGGTACTATTATACCATATGTTGCTGGGTCGACTTTTGGTGGTTTAACATTTTCAGCTATGAGTTTTTCGACTGATGGCAATCCTACTTTGATTAATTCCTTTAACATAAGTTTTGCGTGTTTTTTTACTTCTGATTTGATATCAAAGCTTGATTCTAAAAAGGTTGGTGAATTTTTTTGTAAAACACTGACAAGTTCATTTGATATGGTCTCTGCTAAATCATCACCAATCTTATTCATTGATTGTGATTCAAGAAAAGCTGAAGTAAAACTGTTATTTAATTGTTCAATAAATTGGCTTCCATTAAGAGATGATGAAGAATTGTGTCCGTTGTTTCCTCTGAAACATAAAACATTGGAAAAGACAAGAAATACTAAGAAAGAGCAAATAACTGGTAATCTTCTTAAGGCATTCATTTTAACCAAAAAGAGTATATATAACAGAAATAAGAAAAAANNTGAAAAATCAAAAAACAAACAAACAAACGTAATACGTTCTATATTAATTCGATTTATTCAAAAGAAGAAGAAAAAAAAAAAAAAAAAAAAA
>153_CTPFO_Consensus.seq
------NATATGTGTACTAACTATATTCTTAAATGTNTAGTTCATAACAACAATTTTCATAATTTTNAAGAAATGATTATTCCTTATTATTTTCAAAATTATAATTCTCTCCATGTAGTTTTATTTTTTATCTCATATTTTGATTTCATTTTATGTTATTGTTTTTTTTTTTTTTTTTTTTTTTGTNTTTGTTTTCGTGTGATTTTTAATCGAAAAAATCATCTGATAAATTTTCTTCACTTTCTGGGACGTCTGATGTATTGTAATTCCATATCTCATCAGAAACATTCACACCTACAGCTGTTTCTACCTTATNTAAATAAAGATGTTAATACTGGTACTATTATACCATATGTTGCTGGGTCGACTTTTGGTGGTTTAACATTTTCAGCTACGACTTTTTCGACTGATGGCAATCCTACTTTGATTAATTCCTTTAACATAGATTTTGCGTGTCTTTTTACTTCTGATTTGATATCAAAGCTTGATTCTAAAAAGGTTGGTGAATTTTTTTGTAAAACACTGACAAGTTCATTTGATATGGTCTCTGCTAAATCATCACCAATCTTATTCATTGATTGTGATTCAAGAAAAGCTGAAGTAAAACTGTTATTTAATTGTTCAATAAATTGGCTTCCATTAAGAGATGATGAAGAATTGTGTCCGTTGTTTCCTCTGAAACATAAAACATTGGAAAAGACAAGAAATACTAAGAAAGAGCAAATAACTGGTAATCTTCTTAAGGCATTCATTTTAACCAAAAAGAGTATATATAACAGAAATAAGAAAAAANNTGAAAAATCAAAAAACAAACAAACAAACGTAATACGTTCTATATTAATTCGATTTATTCAAAAGAAGAAGAAAAAAAAAAAAAAAAAANAA
>153_O_CTPFO_Consensus.seq
---ATTTATATGTGTACTAACTATATTCTTAAATGTNTAGTTCATAACAACAATTTTCATAATTTTNAAGAAATGATTATTCCTTATTATTTTCAAAaTTATAATTCTCTCCATGTAGTTTTATTTTTTATCTCATATTTTGATTTCATTTTATGTTATTGTTTTTTTTTTTTTTTTTTTTTTTGTNTTTGTTTTCGTGTGATTTTTAATCGAAAAAATCATCTGATAAATTTTCTTCACTTTCTGAGACGTCTGGTGAATTGTAATTCCATATGTCATCAGAAACATTCGCACCTACAGCTGTTTCTACCTTATNTAAATAAAGATGTTAATACTGGTACTATTATACCATATGTTGCTGGGTCGACTTTTGGTGGTTTAACATTTTCAGCTACGAGTTTTTCGACTGATGGCAATCCTACTTTGATTAATTCCTTTAACATAGATTTTGCGTGTTTTTTTACTTCTGATTTGATATCAAAGCTTGATTCTAAAAAGGTTGGTGAATTTTTTTGTAAAACACTGACAAGTTCATTTGATATGGTCTCTGCTAAATCATCACCAATCTTATTCATTGATTGTGATTCAAGAAAAGCTGAAGTAAAACTGTTATTTAATTGTTCAATAAATTGGCTTCCATTAAGAGATGATGAAGAATTGTGTCCGTTGTTTCCTCTGAAACATAAAACATTGGAAAAGACAAGAAATACTAAGAAAGAGCAAATAACTGGTAATCTTCTTAAGGCATTCATTTTAACCAAAAAGAGTATATATAACAGAAATAAGAAAAAANNTGAAAAATCAAAAAACAAACAAACAAACGTAATACGTTCTATATTAATTCGATTTATTCAAAAGAAGAAGAAAAAAAAAAAAAAAAAANAA
>154_CTPFO_Consensus.seq
------NATATGTGTACTAACTATATTCTTAAATGTNTAGTTCATAACAACAATTTTCATAATTTTNAAGAAATGATTATTCCTTATTATTTTCAAAATTATAATTCTCTCCATGTAGTTTTATTTTTTATCTCATATTTTGATTTCATTTTATGTTATTGTTTTTTTTTTTTTTTTTTTTTTTGTNTTTGTTTTCGTGTGATTTTTAATCGAAAAAATCATCTGATAAATTTTCTTCACTTTCTGAGACGTCTGGTGAATTGTAATTCCATATGTCATCAGAAACATTCACACCTACAGCTGTTTCTACCTTATNTAAATAAAGATGTTAATACTGGTACTATTATACCATATGTTGCTGGGTCGACTTTTGGTGGTTTAACATTTTCAGCTACGAGTTTTTCGACTGATGGCAATCCTACTTTGATTAATTCCTTTAACATAGATTTTGCGTGTTTTTTTACTTCTGATTTGATATCAAAGCTTGATTCTAAAAAGGTTGGTGAATTTTTTTGTAAAACACTGACAAGTTCATTTGATATGGTCTCTGCTAAATCATCACCAATCTTATTCATTGATTGTGATTCAAGAAAAGCTGAAGTAAAACTGTTATTTAATTGTTCAATAAATTGGCTTCCATTAAGAGATGATGAAGAATTGTGTCCGTTGTTTCCTCTGAAACATAAAACATTGGAAAAGACAAGAAATACTAAGAAAGAGCAAATAACTGGTAATCTTCTTAAGGCATTCATTTTAACCAAAAAGAGTATATATAACAGAAATAAGAAAAAANNTGAAAAATCAAAAAACAAACAAACAAACGTAATACGTTCTATATTAATTCGATTTATTCAAAAGAAGAAGAAAAAAAAAAAAAAAAAA---
>154_O_CTPFO_Consensus.seq
---------------------------NTTAAATGTNTAGTTCATAACAACAATTTTCATAATTTTNAAGAAATGATTATTCCTTATTATTTTCAAAATTATAATTCTCTCCATGTAGTTTTATTTTTTATCTCATATTTTGATTTCATTTTATGTTATTGTTTTTTTTTTTTTTTTTTTTTTTGTNTTTGTTTTCGTGTGATTTTTAATCGAAAAAATCATCTGATAAATTTTCTTCACTTTCTGAGACGTCTGGTGAATTGTAATTCCATATGTCATCAGAAACATTCACACCTACAGCTGTTTCTACCTTATNTAAATAAAGATGTTAATACTGGTACTATTATACCATATGTTGCTGGGTCGACTTTTGGTGGTTTAACATTTTCAGCTACGACTTTTTCGACTGATGGCAATCCTAATTTGATTAATTCCTTTAACATATGTTTTGCGTGTTTTTTTACTTCTGATTTGATATCAAAGCTTGATTCTAAAAAGGTTGGTGAATTTTTTTGTAAAACACTGACAAGTTCATTTGATATGGTCTCTGCTAAATCATCACCAATCTTATTCATTGATTGTGATTCAAGAAAAGCTGAAGTAAAACTGTTATTTAATTGTTCAATAAATTGGCTTCCATTAAGAGATGATGAAGAATTGTGTCCGTTGTTTCCTCTGAAACATAAAACATTGGAAAAGACAAGAAATACTAAGAAAGAGCAAATAACTGGTAATCTTCTTAAGGCATTCATTTTAACCAAAAAGAGTATATATAACAGAAATAAGAAAAAANNTGAAAAATCAAAAAACAAACAAACAAACGTAATACGTTCTATATTAATTCGATTTATTCAAAAGAAGAAGAAAAAAAAAAAAAAAAAANNA
>155_CTPFO_Consensus.seq
---------ATGTGTACTAACTATATTCTTAAATGTNTAGTTCATAACAACAATTTTCATAATTTTNAAGAAATGATTATTCCTTATTATTTTCAAAATTATAATTCTCTCCATGTAGTTTTATTTTTTATCTCATATTTTGATTTCATTTTATGTTATTGTTTTTTTTTTTTTTTTTTTTTTTGTNTTTGTTTTCGTGTGATTTTTAATCGAAAAAATCATCTGATAAATTTTCTTCACTTTCTGGGACGTCTGATGAATTGTAATTCCATATCTCATCAGAAACATTCGCACCTACAGCTGTTTCTACCTTATNTAAATAAAGATGTTAATACTGGTACTATTATACCATATGTTGCTGGGTCGACTTTTGGTGGTTTAACATTTTCAGCTATGAGATTTTCGACTGATGGCAATCCTACTTTGATTAATTCCTTTAACATATATTTTGCGTGTTTTTTTACTTCTGATTTGATATCAAAGCTTGATTCTAAAAAGGTTGGTGAATTTTTTTGTAAAACACTGACAAGTTCATTTGATATGGTCTCTGCTAAATCATCACCAATCTTATTCATTGATTGTGATTCAAGAAAAGCTGAAGTAAAACTGTTATTTAATTGTTCAATAAATTGGCTTCCATTAAGAGATGATGAAGAATTGTGTCCGTTGTTTCCTCTGAAACATAAAACATTGGAAAAGACAAGAAATACTAAGAAAGAGCAAATAACTGGTAATCTTCTTAAGGCATTCATTTTAACCAAAAAGAGTATATATAACAGAAATAAGAAAAAANNTGAAAAATCAAAAAACAAACAAACAAACGTAATACGTTCTATATTAATTCGATTTATTCAAAAGAAGAAGAAAAAAAAAAAAAAAAAANAA
>155_O_CTPFO_Consensus.seq
---ATTTATATGTGTACTAACTATATTCTTAAATGTNTAGTTCATAACAACAATTTTCATAATTTTNAAGAAATGATTATTCCTTATTATTTTCAAAATTATAATTCTCTCCATGTAGTTTTATTTTTTATCTCATATTTTGATTTCATTTTATGTTATTGTTTTTTTTTTTTTTTTTTTTTTTGTNTTTGTTTTCGTGTGATTTTTAATCGAAAAAATCATCTGATAAATTTTCTTCACTTTCTGAGACGTCTGATGAATTGTAATTCCATATCTCATCAGAAACATTCGCACCTACAGCTGTTTCTACCTTATNTAAATAAAGATGTTAATACTGGTACTATTATACCATATGTTGCTGGGTCGACTTTTGGTGGTTTAACATTTTCAGCTACGAGTTTTTCGACTGATGGCAATCCTACTTTGATTAATTCCTTTAACATAAGTTTTGCGTGTTTTTTTACTTCTGATTTGATATCAAAGCTTGATTCTAAAAAGGTTGGTGAATTTTTTTGTAAAACACTGACAAGTTCATTTGATATGGTCTCTGCTAAATCATCACCAATCTTATTCATTGATTGTGATTCAAGAAAAGCTGAAGTAAAACTGTTATTTAATTGTTCAATAAATTGGCTTCCATTAAGAGATGATGAAGAATTGTGTCCGTTGTTTCCTCTGAAACATAAAACATTGGAAAAGACAAGAAATACTAAGAAAGAGCAAATAACTGGTAATCTTCTTAAGGCATTCATTTTAACCAAAAAGAGTATATATAACAGAAATAAGAAAAAANNTGAAAAATCAAAAAACAAACAAACAAACGTAATACGTTCTATATTAATTCGATTTATTCAAAAGAAGAAGAAAAAAAAAAAAAAAAAANNA
>156_CTPFO_Consensus.seq
---ATTTATATGTGTACTAACTATATTCTTAAATGTNTAGTTCATAACAACAATTTTCATAATTTTNAAGAAATGATTATTCCTTATTATTTTCAAAATTATAATTCTCTCCATGTAGTTTTATTTTTTATCTCATATTTTGATTTCATTTTATGTTATTGTTTTTTTTTTTTTTTTTTTTTTTGTNTTTGTTTTCGTGTGATTTTTAATCGAAAAAATCATCTGATAAATTTTCTTCACTTTCTGGGACGTCTGATGTATTGTAATTCCATATCTCATCAGAAACATTCACACCTACAGCTGTTTCTACCTTATNTAAATAAAGATGTTAATACTGGTACTATTATACCATATGTTGCTGGGTCGACTTTTGGTGGTTTAACATTTTCAGCTACGACTTTTTCGACTGATGGCAATCCTACTTTGATTAATTCCTTTAACATAGATTTTGCGTGTCTTTTTACTTCTGATTTGATATCAAAGCTTGATTCTAAAAAGGTTGGTGAATTTTTTTGTAAAACACTGACAAGTTCATTTGATATGGTCTCTGCTAAATCATCACCAATCTTATTCATTGATTGTGATTCAAGAAAAGCTGAAGTAAAACTGTTATTTAATTGTTCAATAAATTGGCTTCCATTAAGAGATGATGAAGAATTGTGTCCGTTGTTTCCTCTGAAACATAAAACATTGGAAAAGACAAGAAATACTAAGAAAGAGCAAATAACTGGTAATCTTCTTAAGGCATTCATTTTAACCAAAAAGAGTATATATAACAGAAATAAGAAAAAANNTGAAAAATCAAAAAACAAACAAACAAACGTAATACGTTCTATATTAATTCGATTTATTCAAAAGAAGAAGAAAAAAAAAAAAAAAAAANAA
>158_O_CTPFO_Consensus.seq
---ATTTATATGTGTACTAACTATATTCTTAAATGTNTAGTTCATAACAACAATTTTCATAATTTTNAAGAAATGATTATTCCTTATTATTTTCAAAATTATAATTCTCTCCATGTAGTTTTATTTTTTATCTCATATTTTGATTTCATTTTATGTTATTGTTTTTTTTTTTTTTTTTTTTTTTGTNTTTGTTTTCGTGTGATTTTTAATCGAAAAAATCATCTGATAAATTTTCTTCACTTTCTGAGACGTCTGGTGAATTGTAATTCCATATGTCATCAGAAACATTCGCACCTACAGCTGTTTCTACCTTATNTAAATAAAGATGTTAATACTGGTACTATTATACCATATGTTGCTGGGTCGACTTTTGGTGGTTTAACATTTTCAGCTACGAGTTTTTCGACTGATGGCAATCCTACTTTGATTAATTCCTTTAACATAAGTTTTGCGTGTTTTTTTACTTCTGATTTGATATCAAAGCTTGATTCTAAAAAGGTTGGTGAATTTTTTTGTAAAACACTGACAAGTTCATTTGATATGGTCTCTGCTAAATCATCACCAATCTTATTCATTGATTGTGATTCAAGAAAAGCTGAAGTAAAACTGTTATTTAATTGTTCAATAAATTGGCTTCCATTAAGAGATGATGAAGAATTGTGTCCGTTGTTTCCTCTGAAACATAAAACATTGGAAAAGACAAGAAATACTAAGAAAGAGCAAATAACTGGTAATCTTCTTAAGGCATTCATTTTAACCAAAAAGAGTATATATAACAGAAATAAGAAAAAANNTGAAAAATCAAAAAACAAACAAACAAACGTAATACGTTCTATATTAATTCGATTTATTCAAAAGAAGAAGAAAAAAAAAAAAAAAAAANAA
>160_O_CTPFO_Consensus.seq
---ATTTATATGTGTACTAACTATATTCTTAAATGTNTAGTTCATAACAACAATTTTCATAATTTTNAAGAAATGATTATTCCTTATTATTTTCAAAATTATAATTCTCTCCATGTAGTTTTATTTTTTATCTCATATTTTGATTTCATTTTATGTTATTGTTTTTTTTTTTTTTTTTTTTTTTGTNTTTGTTTTCGTGTGATTTTTAATCGAAAAAATCATCTGATAAATTTTCTTCACTTTCTGAGACGTCTGGTGAATTGTAATTCCATATGTCATCAGAAACATTCACACCTACAGCTGTTTCTACCTTATNTAAATAAAGATGTTAATACTGGTACTATTATACCATATGTTGCTGGGTCGACTTTTGGTGGTTTAACATTTTCAGCTATGAGATTTTCGACTGATGGCAATCCTACTTTGATTAATTCCTTTAACATAATTTTTGCGTGTTTTTTTACTTCTGATTTGATATCAAAGCTTGATTCTAAAAAGGTTGGTGAATTTTTTTGTAAAACACTGACAAGTTCATTTGATATGGTCTCTGCTAAATCATCACCAATCTTATTCATTGATTGTGATTCAAGAAAAGCTGAAGTAAAACTGTTATTTAATTGTTCAATAAATTGGCTTCCATTAAGAGATGATGAAGAATTGTGTCCGTTGTTTCCTCTGAAACATAAAACATTGGAAAAGACAAGAAATACTAAGAAAGAGCAAATAACTGGTAATCTTCTTAAGGCATTCATTTTAACCAAAAAGAGTATATATAACAGAAATAAGAAAAAANNTGAAAAATCAAAAAACAAACAAACAAACGTAATACGTTCTATATTAATTCGATTTATTCAAAAGAAGAAGAAAAAAAAAAAAAAAAAANNA
>161_O_CTPFO_Consensus.seq
---ATTTATATGTGTACTAACTATATTCTTAAATGTNTAGTTCATAACAACAATTTTCATAATTTTNAAGAAATGATTATTCCTTATTATTTTCAAAATTATAATTCTCTCCATGTAGTTTTATTTTTTATCTCATATTTTGATTTCATTTTATGTTATTGTTTTTTTTTTTTTTTTTTTTTTTGTNTTTGTTTTCGTGTGATTTTTAATCGAAAAAATCATCTGATAAATTTTCTTCACTTTCTGGGACGTCTGATGAATTGTAATTCCATATCTCATCAGAAACATTCGCACCTACAGCTGTTTCTACCTTATNTAAATAAAGATGTTAATACTGGTACTATTATACCATATGTTGCTGGGTCGACTTTTGGTGGTTTAACATTTTCAGCTATGAGATTTTCGACTGATGGCAATCCTACTTTGATTAATTCCTTTAACATATATTTTGCGTGTTTTTTTACTTCTGATTTGATATCAAAGCTTGATTCTAAAAAGGTTGGTGAATTTTTTTGTAAAACACTGACAAGTTCATTTGATATGGTCTCTGCTAAATCATCACCAATCTTATTCATTGATTGTGATTCAAGAAAAGCTGAAGTAAAACTGTTATTTAATTGTTCAATAAATTGGCTTCCATTAAGAGATGATGAAGAATTGTGTCCGTTGTTTCCTCTGAAACATAAAACATTGGAAAAGACAAGAAATACTAAGAAAGAGCAAATAACTGGTAATCTTCTTAAGGCATTCATTTTAACCAAAAAGAGTATATATAACAGAAATAAGAAAAAANNTGAAAAATCAAAAAACAAACAAACAAACGTAATACGTTCTATATTAATTCGATTTATTCAAAAGAAGAAGAAAAAAAAAAAAAAAAAANNA
>164_CTPFO_Consensus.seq
------NATATGTGTACTAACTATATTCTTAAATGTNTAGTTCATAACAACAATTTTCATAATTTTNAAGAAATGATTATTCCTTATTATTTTCAAAATTATAATTCTCTCCATGTAGTTTTATTTTTTATCTCATATTTTGATTTCATTTTATGTTATTGTTTTTTTTTTTTTTTTTTTTTTTGTNTTTGTTTTCGTGTGATTTTTAATCGAAAAAATCATCTGATAAATTTTCTTCACTTTCTGGGACGTCTGATGTATTGTAATTCCATATCTCATCAGAAACATTCACACCTACAGCTGTTTCTACCTTATNTAAATAAAGATGTTAATACTGGTACTATTATACCATATGTTGCTGGGTCGACTTTTGGTGGTTTAACATTTTCAGCTACGACTTTTTCGACTGATGGCAATCCTACTTTGATTAATTCCTTTAACATAGATTTTGCGTGTCTTTTTACTTCTGATTTGATATCAAAGCTTGATTCTAAAAAGGTTGGTGAATTTTTTTGTAAAACACTGACAAGTTCATTTGATATGGTCTCTGCTAAATCATCACCAATCTTATTCATTGATTGTGATTCAAGAAAAGCTGAAGTAAAACTGTTATTTAATTGTTCAATAAATTGGCTTCCATTAAGAGATGATGAAGAATTGTGTCCGTTGTTTCCTCTGAAACATAAAACATTGGAAAAGACAAGAAATACTAAGAAAGAGCAAATAACTGGTAATCTTCTTAAGGCATTCATTTTAACCAAAAAGAGTATATATAACAGAAATAAGAAAAAANNTGAAAAATCAAAAAAC---------------------------------------------------------------------------
>167_CTPFO_Consensus.seq
------NATATGTGTACTAACTATATTCTTAAATGTNTAGTTCATAACAACAATTTTCATAATTTTNAAGAAATGATTATTCCTTATTATTTTCAAAATTATAATTCTCTCCATGTAGTTTTATTTTTTATCTCATATTTTGATTTCATTTTATGTTATTGTTTTTTTTTTTTTTTTTTTTTTTGTNTTTGTTTTCGTGTGATTTTTAATCGAAAAAATCATCTGATAAATTTTCTTCACTTTCTGGGACGTCTGATGTATTGTAATTCCATATCTCATCAGAAACATTCACACCTACAGCTGTTTCTACCTTATNTAAATAAAGATGTTAATACTGGTACTATTATACCATATGTTGCTGGGTCGACTTTTGGTGGTTTAACATTTTCAGCTACGACTTTTTCGACTGATGGCAATCCTACTTTGATTAATTCCTTTAACATAGATTTTGCGTGTTTTTTTACTTCTGATTTGATATCAAAGCTTGATTCTAAAAAGGTTGGTGAATTTTTTTGTAAAACACTGACAAGTTCATTTGATATGGTCTCTGCTAAATCATCACCAATCTTATTCATTGATTGTGATTCAAGAAAAGCTGAAGTAAAACTGTTATTTAATTGTTCAATAAATTGGCTTCCATTAAGAGATGATGAAGAATTGTGTCCGTTGTTTCCTCTGAAACATAAAACATTGGAAAAGACAAGAAATACTAAGAAAGAGCAAATAACTGGTAATCTTCTTAAGGCATTCATTTTAACCAAAAAGAGTATATATAACAGAAATAAGAAAAAANNTGAAAAATCAAAAAACAAACAAACAAACGTAATACGTTCTATATTAATTCGATTTATTCAAAAGAAGAAGAAAAAAAAAAAAAAAAAANNA
>168_CTPFO_Consensus.seq
------NATATGTGTACTAACTATATTCTTAAATGTNTAGTTCATAACAACAATTTTCATAATTTTNAAGAAATGATTATTCCTTATTATTTTCAAAATTATAATTCTCTCCATGTAGTTTTATTTTTTATCTCATATTTTGATTTCATTTTATGTTATTGTTTTTTTTTTTTTTTTTTTTTTTGTNTTTGTTTTCGTGTGATTTTTAATCGAAAAAATCATCTGATAAATTTTCTTCACTTTCTGAGACGTCTGGTGAATTGTAATTCCATATGTCATCAGAAACATTCGCACCTACAGCTGTTTCTACCTTATNTAAATAAAGATGTTAATACTGGTACTATTATACCATATGTTGCTGGGTCGACTTTTGGTGGTTTAACATTTTCAGCTACGACTTTTTCGACTGATGGCAATCCTACTTTGATTAATTCCTTTAACATAGATTTTGCGTGTTTTTTTACTTCTGATTTGATATCAAAGCTTGATTCTAAAAAGGTTGGTGAATTTTTTTGTAAAACACTGACAAGTTCATTTGATATGGTCTCTGCTAAATCATCACCAATCTTATTCATTGATTGTGATTCAAGAAAAGCTGAAGTAAAACTGTTATTTAATTGTTCAATAAATTGGCTTCCATTAAGAGATGATGAAGAATTGTGTCCGTTGTTTCCTCTGAAACATAAAACATTGGAAAAGACAAGAAATACTAAGAAAGAGCAAATAACTGGTAATCTTCTTAAGGCATTCATTTTAACCAAAAAGAGTATATATAACAGAAATAAGAAAAAANNTGAAAAATCAAAAAACAAACAAACAAACGTAATACGTTCTATATTAATTCGATTTATTCAAAAGAAGAAGAAAAAAAAAAAAAAAAAANNA
>168_O_CTPFO_Consensus.seq
---ATTTATATGTGTACTAACTATATTCTTAAATGTNTAGTTCATAACAACAATTTTCATAATTTTNAAGAAATGATTATTCCTTATTATTTTCAAAATTATAATTCTCTCCATGTAGTTTTATTTTTTATCTCATATTTTGATTTCATTTTATGTTATTGTTTTTTTTTTTTTTTTTTTTTTTGTNTTTGTTTTCGTGTGATTTTTAATCGAAAAAATCATCTGATAAATTTTCTTCACTTTCTGAGACGTCTGGTGAATTGTAATTCCATATATCATCAGAAACATTCGCACCTACAGCTGTTTCTACCTTATNTAAATAAAGATGTTAATACTGGTACTATTATACCATATGTTGCTGGGTCGACTTTTGGTGGTTTAACATTTTCAGCTACGACTTTTTCGACTGATGGCAATCCTACTTTGATTAATTCCTTTAACATAGATTTTGCGTGTTTTTTTACTTCTGATTTGATATCAAAGCTTGATTCTAAAAAGGTTGGTGAATTTTTTTGTAAAACACTGACAAGTTCATTTGATATGGTCTCTGCTAAATCATCACCAATCTTATTCATTGATTGTGATTCAAGAAAAGCTGAAGTAAAACTGTTATTTAATTGTTCAATAAATTGGCTTCCATTAAGAGATGATGAAGAATTGTGTCCGTTGTTTCCTCTGAAACATAAAACATTGGAAAAGACAAGAAATACTAAGAAAGAGCAAATAACTGGTAATCTTCTTAAGGCATTCATTTTAACCAAAAAGAGTATATATAACAGAAATAAGAAAAAANNTGAAAAATCAAAAAACAAACAAACAAACGTAATACGTTCTATATTAATTCGATTTATTCAAAAGAAGAAGAAAAAAAAAAAAAAAAAANNA
>172_O_CTPFO_Consensus.seq
---ATTTATATGTGTACTAACTATATTCTTAAATGTNTAGTTCATAACAACAATTTTCATAATTTTNAAGAAATGATTATTCCTTATTATTTTCAAAATTATAATTCTCTCCATGTAGTTTTATTTTTTATCTCATATTTTGATTTCATTTTATGTTATTGTTTTTTTTTTTTTTTTTTTTTTTGTNTTTGTTTTCGTGTGATTTTTAATCGAAAAAATCATCTGATAAATTTTCTTCACTTTCTGGGACGTCTGATGAATTGTAATTCCATATCTCATCAGAAACATTCGCACCTACAGCTGTTTCTACCTTATNTAAATAAAGATGTTAATACTGGTACTATTATACCATATGTTGCTGGGTCGACTTTTGGTGGTTTAACATTTTCAGCTATGAGATTTTCGACTGATGGCAATCCTACTTTGATTAATTCCTTTAACATATATTTTGCGTGTTTTTTTACTTCTGATTTGATATCAAAGCTTGATTCTAAAAAGGTTGGTGAATTTTTTTGTAAAACACTGACAAGTTCATTTGATATGGTCTCTGCTAAATCATCACCAATCTTATTCATTGATTGTGATTCAAGAAAAGCTGAAGTAAAACTGTTATTTAATTGTTCAATAAATTGGCTTCCATTAAGAGATGATGAAGAATTGTGTCCGTTGTTTCCTCTGAAACATAAAACATTGGAAAAGACAAGAAATACTAAGAAAGAGCAAATAACTGGTAATCTTCTTAAGGCATTCATTTTAACCAAAAAGAGTATATATAACAGAAATAAGAAAAAANNTGAAAAATCAAAAAACAAACAAACAAACGTAATACGTTCTATATTAATTCGATTTATTCAAAAGAAGAAGAAAAAAAAAAAAAAAAAANNA
>175_CTPFO_Consensus.seq
------NATATGTGTACTAACTATATTCTTAAATGTNTAGTTCATAACAACAATTTTCATAATTTTNAAGAAATGATTATTCCTTATTATTTTCAAAATTATAATTCTCTCCATGTAGTTTTATTTTTTATCTCATATTTTGATTTCATTTTATGTTATTGTTTTTTTTTTTTTTTTTTTTTTTGTNTTTGTTTTCGTGTGATTTTTAATCGAAAAAATCATCTGATAAATTTTCTTCACTTTCTGGGACGTCTGATGTATTGTAATTCCATATCTCATCAGAAACATTCGCACCTACAGCTGTTTCTACCTTATNTAAATAAAGATGTTAATACTGGTACTATTATACCATATGTTGCTGGGTCGACTTTTGGTGGTTTAACATTTTCAGCTATGAGTTTTTCGACTGGTGGCAATCCTACTTTGATTAATTCCTTTAACATAAGTTTTGCGTGTCTTTTTACTTCTGATTTGATATCAAAGCTTGATTCTAAAAAGGTTGGTGAATTTTTTTGTAAAACACTGACAAGTTCATTTGATATGGTCTCTGCTAAATCATCACCAATCTTATTCATTGATTGTGATTCAAGAAAAGCTGAAGTAAAACTGTTATTTAATTGTTCAATAAATTGGCTTCCATTAAGAGATGATGAAGAATTGTGTCCGTTGTTTCCTCTGAAACATAAAACATTGGAAAAGACAAGAAATACTAAGAAAGAGCAAATAACTGGTAATCTTCTTAAGGCATTCATTTTAACCAAAAAGAGTATATATAACAGAAATAAGAAAAAANNTGAAAAATCAAAAAACAAACAAACAAACGTAATACGTTCTATATTAATTCGATTTATTCAAAAGAAGAAGAAAAAAAAAAAAAAAAAANNA
>178_CTPFO_Consensus.seq
------NATATGTGTACTAACTATATTCTTAAATGTNTAGTTCATAACAACAATTTTCATAATTTTNAAGAAATGATTATTCCTTATTATTTTCAAAATTATAATTCTCTCCATGTAGTTTTATTTTTTATCTCATATTTTGATTTCATTTTATGTTATTGTTTTTTTTTTTTTTTTTTTTTTTGTNTTTGTTTTCGTGTGATTTTTAATCGAAAAAATCATCTGATAAATTTTCTTCACTTTCTGAGACGTCTGGTGAATTGTAATTCCATATGTCATCAGAAACATTCGCACCTACAGCTGTTTCTACCTTATNTAAATAAAGATGTTAATACTGGTACTATTATACCATATGTTGCTGGGTCGACTTTTGGTGGTTTAACATTTTCAGCTACGAGTTTTTCGACTGATGGCAATCCTACTTTGATTAATTCCTTTAACATAAGTTTTGCGTGTTTTTTTACTTCTGATTTGATATCAAAGCTTGATTCTAAAAAGGTTGGTGAATTTTTTTGTAAAACACTGACAAGTTCATTTGATATGGTCTCTGCTAAATCATCACCAATCTTATTCATTGATTGTGATTCAAGAAAAGCTGAAGTAAAACTGTTATTTAATTGTTCAATAAATTGGCTTCCATTAAGAGATGATGAAGAATTGTGTCCGTTGTTTCCTCTGAAACATAAAACATTGGAAAAGACAAGAAATACTAAGAAAGAGCAAATAACTGGTAATCTTCTTAAGGCATTCATTTTAACCAAAAAGAGTATATATAACAGAAATAAGAAAAAANNTGAAAAATCAAAAAACAAACAAACAAACGTAATACGTTCTATATTAATTCGATTTATTCAAAAGAAGAAGAAAAAAAAAAAAAAANAA---
>179_O_CTPFO_Consensus.seq
---ATTTATATGTGTACTAACTATATTCTTAAATGTNTAGTTCATAACAACAATTTTCATAATTTTNAAGAAATGATTATTCCTTATTATTTTCAAAATTATAATTCTCTCCATGTAGTTTTATTTTTTATCTCATATTTTGATTTCATTTTATGTTATTGTTTTTTTTTTTTTTTTTTTTTTTGTNTTTGTTTTCGTGTGATTTTTAATCGAAAAAATCATCTGATAAATTTTCTTCACTTTCTGAGACGTCTGGTGAATTGTAATTCCATATGTCATCAGAAACATTCGCACCTACAGCTGTTTCTACCTTATNTAAATAAAGATGTTAATACTGGTACTATTATACCATATGTTGCTGGGTCGACTTTTGGTGGTTTAACATTTTCAGCTACGAGTTTTTCGACTGATGGCAATCCTACTTTGATTAATTCCTTTAACATAAGTTTTGCGTGTTTTTTTACTTCTGATTTGATATCAAAGCTTGATTCTAAAAAGGTTGGTGAATTTTTTTGTAAAACACTGACAAGTTCATTTGATATGGTCTCTGCTAAATCATCACCAATCTTATTCATTGATTGTGATTCAAGAAAAGCTGAAGTAAAACTGTTATTTAATTGTTCAATAAATTGGCTTCCATTAAGAGATGATGAAGAATTGTGTCCGTTGTTTCCTCTGAAACATAAAACATTGGAAAAGACAAGAAATACTAAGAAAGAGCAAATAACTGGTAATCTTCTTAAGGCATTCATTTTAACCAAAAAGAGTATATATAACAGAAATAAGAAAAAANNTGAAAAATCAAAAAACAAACAAACAAACGTAATACGTTCTATATTAATTCGATTTATTCAAAAGAAGAAGAAAAAAAAAAAAAAAAAANNA
>180_O_CTPFO_Consensus.seq
---ATTTATATGTGTACTAACTATATTCTTAAATGTNTAGTTCATAACAACAATTTTCATAATTTTNAAGAAATGATTATTCCTTATTATTTTCAAAATTATAATTCTCTCCATGTAGTTTTATTTTTTATCTCATATTTTGATTTCATTTTATGTTATTGTTTTTTTTTTTTTTTTTTTTTTTGTNTTTGTTTTCGTGTGATTTTTAATCGAAAAAATCATCTGATAAATTTTCTTCACTTTCTGGGACGTCTGATGTATTGTAATTCCATATCTCATCAGAAACATTCACACCTACAGCTGTTTCTACCTTATNTAAATAAAGATGTTAATACTGGTACTATTATACCATATGTTGCTGGGTCGACTTTTGGTGGTTTAACATTTTCAGCTACGACTTTTTCGACTGATGGCAATCCTACTTTGATTAATTCCTTTAACATAGATTTTGCGTGTCTTTTTACTTCTGATTTGATATCAAAGCTTGATTCTAAAAAGGTTGGTGAATTTTTTTGTAAAACACTGACAAGTTCATTTGATATGGTCTCTGCTAAATCATCACCAATCTTATTCATTGATTGTGATTCAAGAAAAGCTGAAGTAAAACTGTTATTTAATTGTTCAATAAATTGGCTTCCATTAAGAGATGATGAAGAATTGTGTCCGTTGTTTCCTCTGAAACATAAAACATTGGAAAAGACAAGAAATACTAAGAAAGAGCAAATAACTGGTAATCTTCTTAAGGCATTCATTTTAACCAAAAAGAGTATATATAACAGAAATAAGAAAAAANNTGAAAAATCAAAAAACAAACAAACAAACGTAATACGTTCTATATTAATTCGATTTATTCAAAAGAAGAAGAAAAAAAAAAAAAAAAAANNA
>181_O_CTPFO_Consensus.seq
---ATTTATATGTGTACTAACTATATTCTTAAATGTNTAGTTCATAACAACAATTTTCATAATTTTNAAGAAATGATTATTCCTTATTATTTTCAAAATTATAATTCTCTCCATGTAGTTTTATTTTTTATCTCATATTTTGATTTCATTTTATGTTATTGTTTTTTTTTTTTTTTTTTTTTTTGTNTTTGTTTTCGTGTGATTTTTAATCGAAAAAATCATCTGATAAATTTTCTTCACTTTCTGGGACGTCTGATGTATTGTAATTCCATATCTCATCAGAAACATTCGCACCTACAGCTGTTTCTACCTTATNTAAATAAAGATGTTAATACTGGTACTATTATACCATATGTTGCTGGGTCGACTTTTGGTGGTTTAACATTTTCAGCTATGAGTTTTTCGACTGGTGGCAATCCTACTTTGATTAATTCCTTTAACATAAGTTTTGCGTGTCTTTTTACTTCTGATTTGATATCAAAGCTTGATTCTAAAAAGGTTGGTGAATTTTTTTGTAAAACACTGACAAGTTCATTTGATATGGTCTCTGCTAAATCATCACCAATCTTATTCATTGATTGTGATTCAAGAAAAGCTGAAGTAAAACTGTTATTTAATTGTTCAATAAATTGGCTTCCATTAAGAGATGATGAAGAATTGTGTCCGTTGTTTCCTCTGAAACATAAAACATTGGAAAAGACAAGAAATACTAAGAAAGAGCAAATAACTGGTAATCTTCTTAAGGCATTCATTTTAACCAAAAAGAGTATATATAACAGAAATAAGAAAAAANNTGAAAAATCAAAAAACAAACAAACAAACGTAATACGTTCTATATTAATTCGATTTATTCAAAAGAAGAAGAAAAAAAAAAAAAAAAAANNA
>182_CTPFO_Consensus.seq
------NATATGTGTACTAACTATATTCTTAAATGTNTAGTTCATAACAACAATTTTCATAATTTTNAAGAAATGATTATTCCTTATTATTTTCAAAATTATAATTCTCTCCATGTAGTTTTATTTTTTATCTCATATTTTGATTTCATTTTATGTTATTGTTTTTTTTTTTTTTTTTTTTTTTGTNTTTGTTTTCGTGTGATTTTTAATCGAAAAAATCATCTGATAAATTTTCTTCACTTTCTGAGACGTCTGGTGAATTGTAATTCCATATGTCATCAGAAACATTCGCACCTACAGCTGTTTCTACCTTATNTAAATAAAGATGTTAATACTGGTACTATTATACCATATGTTGCTGGGTCGACTTTTGGTGGTTTAACATTTTCAGCTACGAGTTTTTCGACTGATGGCAATCCTACTTTGATTAATTCCTTTAACATAAGTTTTGCGTGTTTTTTTACTTCTGATTTGATATCAAAGCTTGATTCTAAAAAGGTTGGTGAATTTTTTTGTAAAACACTGACAAGTTCATTTGATATGGTCTCTGCTAAATCATCACCAATCTTATTCATTGATTGTGATTCAAGAAAAGCTGAAGTAAAACTGTTATTTAATTGTTCAATAAATTGGCTTCCATTAAGAGATGATGAAGAATTGTGTCCGTTGTTTCCTCTGAAACATAAAACATTGGAAAAGACAAGAAATACTAAGAAAGAGCAAATAACTGGTAATCTTCTTAAGGCATTCATTTTAACCAAAAAGAGTATATATAACAGAAATAAGAAAAAANNTGAAAAATCAAAAAACAAACAAACAAACGTAATACGTTCTATATTAATTCGATTTATTCAAAAGAAGAAGAAAAAAAAAAAAAAAAAANAA
>183_CTPFO_Consensus.seq
------NATATGTGTACTAACTATATTCTTAAATGTNTAGTTCATAACAACAATTTTCATAATTTTNAAGAAATGATTATTCCTTATTATTTTCAAAATTATAATTCTCTCCATGTAGTTTTATTTTTTATCTCATATTTTGATTTCATTTTATGTTATTGTTTTTTTTTTTTTTTTTTTTTTTGTNTTTGTTTTCGTGTGATTTTTAATCGAAAAAATCATCTGATAAATTTTCTTCACTTTCTGAGACGTCTGGTGAATTGTAATTCCATATGTCATCAGAAACATTCGCACCTACAGCTGTTTCTACCTTATNTAAATAAAGATGTTAATACTGGTACTATTATACCATATGTTGCTGGGTCGACTTTTGGTGGTTTAACATTTTCAGCTACGAGTTTTTCGACTGATGGCAATCCTACTTTGATTAATTCCTTTAACATAAGTTTTGCGTGTTTTTTTACTTCTGATTTGATATCAAAGCTTGATTCTAAAAAGGTTGGTGAATTTTTTTGTAAAACACTGACAAGTTCATTTGATATGGTCTCTGCTAAATCATCACCAATCTTATTCATTGATTGTGATTCAAGAAAAGCTGAAGTAAAACTGTTATTTAATTGTTCAATAAATTGGCTTCCATTAAGAGATGATGAAGAATTGTGTCCGTTGTTTCCTCTGAAACATAAAACATTGGAAAAGACAAGAAATACTAAGAAAGAGCAAATAACTGGTAATCTTCTTAAGGCATTCATTTTAACCAAAAAGAGTATATATAACAGAAATAAGAAAAAANNTGAAAAATCAAAAAACAAACAAACAAACGTAATACGTTCTATATTAATTCGATTTATTCAAAAGAAGAAGAAAAAAAAAAAAAAAAAANAA
>184_CTPFO_Consensus.seq
------NATATGTGTACTAACTATATTCTTAAATGTNTAGTTCATAACAACAATTTTCATAATTTTNAAGAAATGATTATTCCTTATTATTTTCAAAATTATAATTCTCTCCATGTAGTTTTATTTTTTATCTCATATTTTGATTTCATTTTATGTTATTGTTTTTTTTTTTTTTTTTTTTTTTGTNTTTGTTTTCGTGTGATTTTTAATCGAAAAAATCATCTGATAAATTTTCTTCACTTTCTGAGACGTCTGGTGAATTGTAATTCCATATGTCATCAGAAACATTCGCACCTACAGCTGTTTCTACCTTATNTAAATAAAGATGTTAATACTGGTACTATTATACCATATGTTGCTGGGTCGACTTTTGGTGGTTTAACATTTTCAGCTACGAGTTTTTCGACTGATGGCAATCCTACTTTGATTAATTCCTTTAACATAAGTTTTGCGTGTTTTTTTACTTCTGATTTGATATCAAAGCTTGATTCTAAAAAGGTTGGTGAATTTTTTTGTAAAACACTGACAAGTTCATTTGATATGGTCTCTGCTAAATCATCACCAATCTTATTCATTGATTGTGATTCAAGAAAAGCTGAAGTAAAACTGTTATTTAATTGTTCAATAAATTGGCTTCCATTAAGAGATGATGAAGAATTGTGTCCGTTGTTTCCTCTGAAACATAAAACATTGGAAAAGACAAGAAATACTAAGAAAGAGCAAATAACTGGTAATCTTCTTAAGGCATTCATTTTAACCAAAAAGAGTATATATAACAGAAATAAGAAAAAANNTGAAAAATCAAAAAACAAACAAACAAACGTAATACGTTCTATATTAATTCGATTTATTCAAAAGAAGAAGAAAAAAAAAAAAAAAAAANAA
>186_O_CTPFO_Consensus.seq
---ATTTATATGTGTACTAACTATATTCTTAAATGTNTAGTTCATAACAACAATTTTCATAATTTTNAAGAAATGATTATTCCTTATTATTTTCAAAATTATAATTCTCTCCATGTAGTTTTATTTTTTATCTCATATTTTGATTTCATTTTATGTTATTGTTTTTTTTTTTTTTTTTTTTTTTGTNTTTGTTTTCGTGTGATTTTTAATCGAAAAAATCATCTGATAAATTTTCTTCACTTTCTGAGACGTCTGGTGAATTGTAATTCCATATGTCATCAGAAACATTCGCACCTACAGCTGTTTCTACCTTATNTAAATAAAGATGTTAATACTGGTACTATTATACCATATGTTGCTGGGTCGACTTTTGGTGGTTTAACATTTTCAGCTACGACTTTTTCGACTGATGGCAATCCTACTTTGATTAATTCCTTTAACATAGATTTTGCGTGTTTTTTTACTTCTGATTTGATATCAAAGCTTGATTCTAAAAAGGTTGGTGAATTTTTTTGTAAAACACTGACAAGTTCATTTGATATGGTCTCTGCTAAATCATCACCAATCTTATTCATTGATTGTGATTCAAGAAAAGCTGAAGTAAAACTGTTATTTAATTGTTCAATAAATTGGCTTCCATTAAGAGATGATGAAGAATTGTGTCCGTTGTTTCCTCTGAAACATAAAACATTGGAAAAGACAAGAAATACTAAGAAAGAGCAAATAACTGGTAATCTTCTTAAGGCATTCATTTTAACCAAAAAGAGTATATATAACAGAAATAAGAAAAAANNTGAAAAATCAAAAAACAAACAAACAAACGTAATACGTTCTATATTAATTCGATTTATTCNN------------------------------
>188_CTPFO_Consensus.seq
------NATATGTGTACTAACTATATTCTTAAATGTNTAGTTCATAACAACAATTTTCATAATTTTNAAGAAATGATTATTCCTTATTATTTTCAAAATTATAATTCTCTCCATGTAGTTTTATTTTTTATCTCATATTTTGATTTCATTTTATGTTATTGTTTTTTTTTTTTTTTTTTTTTTTGTNTTTGTTTTCGTGTGATTTTTAATCGAAAAAATCATCTGATAAATTTTCTTCACTTTCTGGGACGTCTGATGTATTGTAATTCCATATCTCATCAGAAACATTCACACCTACAGCTGTTTCTACCTTATNTAAATAAAGATGTTAATACTGGTACTATTATACCATATGTTGCTGGGTCGACTTTTGGTGGTTTAACATTTTCAGCTACGACTTTTTCGACTGATGGCAATCCTACTTTGATTAATTCCTTTAACATAGATTTTGCGTGTCTTTTTACTTCTGATTTGATATCAAAGCTTGATTCTAAAAAGGTTGGTGAATTTTTTTGTAAAACACTGACAAGTTCATTTGATATGGTCTCTGCTAAATCATCACCAATCTTATTCATTGATTGTGATTCAAGAAAAGCTGAAGTAAAACTGTTATTTAATTGTTCAATAAATTGGCTTCCATTAAGAGATGATGAAGAATTGTGTCCGTTGTTTCCTCTGAAACATAAAACATTGGAAAAGACAAGAAATACTAAGAAAGAGCAAATAACTGGTAATCTTCTTAAGGCATTCATTTTAACCAAAAAGAGTATATATAACAGAAATAAGAAAAAANNTGAAAAATCAAAAAACAAACAAACAAACGTAATACGTTCTATATTAATTCGATTTATTCAAAAGAAGAAGAAAAAAAAAAAAAAAAAANAA
>199_O_CTPFO_Consensus.seq
---ATTTATATGTGTACTAACTATATTCTTAAATGTNTAGTTCATAACAACAATTTTCATAATTTTNAAGAAATGATTATTCCTTATTATTTTCAAAATTATAATTCTCTCCATGTAGTTTTATTTTTTATCTCATATTTTGATTTCATTTTATGTTATTGTTTTTTTTTTTTTTTTTTTTTTTGTNTTTGTTTTCGTGTGATTTTTAATCGAAAAAATCATCTGATAAATTTTCTTCACTTTCTGGGACGTCTGATGAATTGTAATTCCATATCTCATCAGAAACATTCGCACCTACAGCTGTTTCTACCTTATNTAAATAAAGATGTTAATACTGGTACTATTATACCATATGTTGCTGGGTCGACTTTTGGTGGTTTAACATTT---GCTACGAGTTTTTCGACTGATGGCAATCCTACTTTGATTAATTCCTTTAACATAGATTTTGCGTGTTTTTTTACTTCTGATTTGATATCAAAGCTTGATTCTAAAAAGGTTGGTGAATTTTTTTGTAAAACACTGACAAGTTCATTTGATATGGTCTCTGCTAAATCATCACCAATCTTATTCATTGATTGTGATTCAAGAAAAGCTGAAGTAAAACTGTTATTTAATTGTTCAATAAATTGGCTTCCATTAAGAGATGATGAAGAATTGTGTCCGTTGTTTCCTCTGAAACATAAAACATTGGAAAAGACAAGAAATACTAAGAAAGAGCAAATAACTGGTAATCTTCTTAAGGCATTCATTTTAACCAAAAAGAGTATATATAACAGAAATAAGAAAAAANNTGAAAAATCAAAAAACAAACAAACAAACGTAATACGTTCTATATTAATTCGATTTATTCAAAAGAAGAAGAAAAAAAAAAAAAAAAAANAA
>200_O_CTPFO_Consensus.seq
---ATTTATATGTGTACTAACTATATTCTTAAATGTNTAGTTCATAACAACAATTTTCATAATTTTNAAGAAATGATTATTCCTTATTATTTTCAAAATTATAATTCTCTCCATGTAGTTTTATTTTTTATCTCATATTTTGATTTCATTTTATGTTATTGTTTTTTTTTTTTTTTTTTTTTTTGTNTTTGTTTTCGTGTGATTTTTAATCGAAAAAATCATCTGATAAATTTTCTTCACTTTCTGGGACGTCTGATGTATTGTAATTCCATATCTCATCAGAAACATTCACACCTACAGCTGTTTCTACCTTATNTAAATAAAGATGTTAATACTGGTACTATTATACCATATGTTGCTGGGTCGACTTTTGGTGGTTTAACATTTTCAGCTACGACTTTTTCGACTGATGGCAATCCTACTTTGATTAATTCCTTTAACATAGATTTTGCGTGTCTTTTTACTTCTGATTTGATATCAAAGCTTGATTCTAAAAAGGTTGGTGAATTTTTTTGTAAAACACTGACAAGTTCATTTGATATGGTCTCTGCTAAATCATCACCAATCTTATTCATTGATTGTGATTCAAGAAAAGCTGAAGTAAAACTGTTATTTAATTGTTCAATAAATTGGCTTCCATTAAGAGATGATGAAGAATTGTGTCCGTTGTTTCCTCTGAAACATAAAACATTGGAAAAGACAAGAAATACTAAGAAAGAGCAAATAACTGGTAATCTTCTTAAGGCATTCATTTTAACCAAAAAGAGTATATATAACAGAAATAAGAAAAAANNTGAAAAATCAAAAAACAAACAAACAAACGTAATACGTTCTATATTAATTCGATTTATTCAAAAGAAGAAGAAAAAAAAAAAAAAAAAA---
>201_CTPFO_Consensus.seq
---ATTTATATGTGTACTAACTATATTCTTAAATGTNTAGTTCATAACAACAATTTTCATAATTTTNAAGAAATGATTATTCCTTATTATTTTCAAAATTATAATTCTCTCCATGTAGTTTTATTTTTTATCTCATATTTTGATTTCATTTTATGTTATTGTTTTTTTTTTTTTTTTTTTTTTTGTNTTTGTTTTCGTGTGATTTTTAATCGAAAAAATCATCTGATAAATTTTCTTCACTTTCTGAGACGTCTGATGAATTGTAATTCCATATCTCATCAGAAACATTCGCACCTACAGCTGTTTCTACCTTATNTAAATAAAGATGTTAATACTGGTACTATTATACCATATGTTGCTGGGTCGACTTTTGGTGGTTTAACATTTTCAGCTACGAGTTTTTCGACTGATGGCAATCCTACTTTGATTAATTCCTTTAACATAAGTTTTGCGTGTTTTTTTACTTCTGATTTGATATCAAAGCTTGATTCTAAAAAGGTTGGTGAATTTTTTTGTAAAACACTGACAAGTTCATTTGATATGGTCTCTGCTAAATCATCACCAATCTTATTCATTGATTGTGATTCAAGAAAAGCTGAAGTAAAACTGTTATTTAATTGTTCAATAAATTGGCTTCCATTAAGAGATGATGAAGAATTGTGTCCGTTGTTTCCTCTGAAACATAAAACATTGGAAAAGACAAGAAATACTAAGAAAGAGCAAATAACTGGTAATCTTCTTAAGGCATTCATTTTAACCAAAAAGAGTATATATAACAGAAATAAGAAAAAANNTGAAAAATCAAAAAACAAACAAACAAACGTAATACGTTCTATATTAATTCGATTTATTCAAAAGAAGAAGAAAAAAAAAAAAAAANAA---
>201_O_CTPFO_Consensus.seq
---ATTTATATGTGTACTAACTATATTCTTAAATGTNTAGTTCATAACAACAATTTTCATAATTTTNAAGAAATGATTATTCCTTATTATTTTCAAAATTATAATTCTCTCCATGTAGTTTTATTTTTTATCTCATATTTTGATTTCATTTTATGTTATTGTTTTTTTTTTTTTTTTTTTTTTTGTNTTTGTTTTCGTGTGATTTTTAATCGAAAAAATCATCTGATAAATTTTCTTCACTTTCTGAGACGTCTGGTGAATTGTAATTCCATATGTCATCAGAAACATTCGCACCTACAGCTGTTTCTACCTTATNTAAATAAAGATGTTAATACTGGTACTATTATACCATATGTTGCTGGGTCGACTTTTGGTGGTTTAACATTTTCAGCTACGACTTTTTCGACTGATGGCAATCCTACTTTGATTAATTCCTTTAACATAGATTTTGCGTGTTTTTTTACTTCTGATTTGATATCAAAGCTTGATTCTAAAAAGGTTGGTGAATTTTTTTGTAAAACACTGACAAGTTCATTTGATATGGTCTCTGCTAAATCATCACCAATCTTATTCATTGATTGTGATTCAAGAAAAGCTGAAGTAAAACTGTTATTTAATTGTTCAATAAATTGGCTTCCATTAAGAGATGATGAAGAATTGTGTCCGTTGTTTCCTCTGAAACATAAAACATTGGAAAAGACAAGAAATACTAAGAAAGAGCAAATAACTGGTAATCTTCTTAAGGCATTCATTTTAACCAAAAAGAGTATATATAACAGAAATAAGAAAAAANNTGAAAAATCAAAAAACAAACAAACAAACGTAATACGTTCTATATTAATTCGATTTATTCAAAAGAAGAAGAAAAAAAAAAAAAAAAAANAA
>202_CTPFO_Consensus.seq
---ATTTATATGTGTACTAACTATATTCTTAAATGTNTAGTTCATAACAACAATTTTCATAATTTTNAAGAAATGATTATTCCTTATTATTTTCAAAATTATAATTCTCTCCATGTAGTTTTATTTTTTATCTCATATTTTGATTTCATTTTATGTTATTGTTTTTTTTTTTTTTTTTTTTTTTGTNTTTGTTTTCGTGTGATTTTTAATCGAAAAAATCATCTGATAAATTTTCTTCACTTTCTGAGACGTCTGATGTATTGTAATTCCATATCTCATCAGAAACATTCACACCTACAGCTGTTTCTACCTTATNTAAATAAAGATGTTAATACTGGTACTATTATACCATATGTTGCTGGGTCGACTTTTGGTGGTTTAACATTTTCAGCTACGACTTTTTCGACTGATGGCAATCCTACTTTGATTAATTCCTTTAACATAGATTTTGCGTGTCTTTTTACTTCTGATTTGATATCAAAGCTTGATTCTAAAAAGGTTGGTGAATTTTTTTGTAAAACACTGACAAGTTCATTTGATATGGTCTCTGCTAAATCATCACCAATCTTATTCATTGATTGTGATTCAAGAAAAGCTGAAGTAAAACTGTTATTTAATTGTTCAATAAATTGGCTTCCATTAAGAGATGATGAAGAATTGTGTCCGTTGTTTCCTCTGAAACATAAAACATTGGAAAAGACAAGAAATACTAAGAAAGAGCAAATAACTGGTAATCTTCTTAAGGCATTCATTTTAACCAAAAAGAGTATATATAACAGAAATAAGAAAAAANNTGAAAAATCAAAAAACAAACAAACAAACGTAATACGTTCTATATTAATTCGATTTATTCAAAAGAAGAAGAAAAAAAAAAAAAAAAAANAA
>203_CTPFO_Consensus.seq
---ATTTATATGTGTACTAACTATATTCTTAAATGTNTAGTTCATAACAACAATTTTCATAATTTTNAAGAAATGATTATTCCTTATTATTTTCAAAATTATAATTCTCTCCATGTAGTTTTATTTTTTATCTCATATTTTGATTTCATTTTATGTTATTGTTTTTTTTTTTTTTTTTTTTTTTGTNTTTGTTTTCGTGTGATTTTTAATCGAAAAAATCATCTGATAAATTTTCTTCACTTTCTGGGACGTCTGATGTATTGTAATTCCATATCTCATCAGAAACATTCACACCTACAGCTGTTTCTACCTTATNTAAATAAAGATGTTAATACTGGTACTATTATACCATATGTTGCTGGGTCGACTTTTGGTGGTTTAACATTTTCAGCTACGACTTTTTCGACTGATGGCAATCCTACTTTGATTAATTCCTTTAACATAGATTTTGCGTGTCTTTTTACTTCTGATTTGATATCAAAGCTTGATTCTAAAAAGGTTGGTGAATTTTTTTGTAAAACACTGACAAGTTCATTTGATATGGTCTCTGCTAAATCaTCACCaATCTTATTCATTGATTGTGATTCAAGAAAAGCTGAAGTAAAACTGTTATTTAATTGTTCAATAAATTGGCTTCCATTAAGAGATGATGAAGAATTGTGTCCGTTGTTTCCTCTGAAACATAAAACATTGGAAAAGACAAGAAATACTAAGAAAGAGCAAATAACTGGTAATCTTCTTAAGGCATTCATTTTAACCAAAAAGAGTATATATAACAGAAATAAGAAAAAANNTGAAAAATCAAAAAACAAACAAACAAACGTAATACGTTCTATATTAATTCGATTTATTCAAAAGAAGAAGAAAAAAAAAAAAAAAAAANAA
>203_O_CTPFO_Consensus.seq
---ATTTATATGTGTACTAACTATATTCTTAAATGTNTAGTTCATAACAACAATTTTCATAATTTTNAAGAAATGATTATTCCTTATTATTTTCAAAATTATAATTCTCTCCATGTAGTTTTATTTTTTATCTCATATTTTGATTTCATTTTATGTTATTGTTTTTTTTTTTTTTTTTTTTTTTGTNTTTGTTTTCGTGTGATTTTTAATCGAAAAAATCATCTGATAAATTTTCTTCACTTTCTGAGACGTCTGGTGAATTGTAATTCCATATGTCATCAGAAACATTCGCACCTACAGCTGTTTCTACCTTATNTAAATAAAGATGTTAATACTGGTACTATTATACCATATGTTGCTGGGTCGACTTTTGGTGGTTTAACATTTTCAGCTACGAGTTTTTCGACTGATGGCAATCCTACTTTGATTAATTCCTTTAACATAGATTTTGCGTGTTTTTTTACTTCTGATTTGATATCAAAGCTTGATTCTAAAAAGGTTGGTGAATTTTTTTGTAAAACACTGACAAGTTCATTTGATATGGTCTCTGCTAAATCATCACCAATCTTATTCATTGATTGTGATTCAAGAAAAGCTGAAGTAAAACTGTTATTTAATTGTTCAATAAATTGGCTTCCATTAAGAGATGATGAAGAATTGTGTCCGTTGTTTCCTCTGAAACATAAAACATTGGAAAAGACAAGAAATACTAAGAAAGAGCAAATAACTGGTAATCTTCTTAAGGCATTCATTTTAACCAAAAAGAGTATATATAACAGAAATAAGAAAAAANNTGAAAAATCAAAAAACAAACAAACAAACGTAATACGTTCTATATTAATTCGATTTATTCAAAAGAAGAAGAAAAAAAAAAAAAAAAAANAA
>204_CTPFO_Consensus.seq
---ATTTATATGTGTACTAACTATATTCTTAAATGTNTAGTTCATAACAACAATTTTCATAATTTTNAAGAAATGATTATTCCTTATTATTTTCAAAATTATAATTCTCTCCATGTAGTTTTATTTTTTATCTCATATTTTGATTTCATTTTATGTTATTGTTTTTTTTTTTTTTTTTTTTTTTGTNTTTGTTTTCGTGTGATTTTTAATCGAAAAAATCATCTGATAAATTTTCTTCACTTTCTGAGACGTCTGATGAATTGTAATTCCATATCTCATCAGAAACATTCGCACCTACAGCTGTTTCTACCTTATNTAAATAAAGATGTTAATACTGGTACTATTATACCATATGTTGCTGGGTCGACTTTTGGTGGTTTAACATTTTCAGCTACGAGTTTTTCGACTGATGGCAATCCTACTTTGATTAATTCCTTTAACATAAGTTTTGCGTGTTTTTTTACTTCTGATTTGATATCAAAGCTTGATTCTAAAAAGGTTGGTGAATTTTTTTGTAAAACACTGACAAGTTCATTTGATATGGTCTCTGCTAAATCATCACCAATCTTATTCATTGATTGTGATTCAAGAAAAGCTGAAGTAAAACTGTTATTTAATTGTTCAATAAATTGGCTTCCATTAAGAGATGATGAAGAATTGTGTCCGTTGTTTCCTCTGAAACATAAAACATTGGAAAAGACAAGAAATACTAAGAAAGAGCAAATAACTGGTAATCTTCTTAAGGCATTCATTTTAACCAAAAAGAGTATATATAACAGAAATAAGAAAAAANNTGAAAAATCAAAAAACAAACAAACAAACGTAATACGTTCTATATTAATTCGATTTATTCAAAAGAAGAAGAAAAAAAAAAAAAAAAAANAA
>205_CTPFO_Consensus.seq
---ATTTATATGTGTACTAACTATATTCTTAAATGTNTAGTTCATAACAACAATTTTCATAATTTTNAAGAAATGATTATTCCTTATTATTTTCAAAATTATAATTCTCTCCATGTAGTTTTATTTTTTATCTCATATTTTGATTTCATTTTATGTTATTGTTTTTTTTTTTTTTTTTTTTTTTGTNTTTGTTTTCGTGTGATTTTTAATCGAAAAAATCATCTGATAAATTTTCTTCACTTTCTGGGACGTCTGGTGAATTGTAATTCCATATATCATCAGAAACATTCGCACCTACAGCTGTTTCTACCTTATNTAAATAAAGATGTTAATACTGGTACTATTATACCATATGTTGCTGGGTCGACTTTTGGTGGTTTAACATTTTCAGCTATGAGATTTTCGACTGATGGCAATCCTACTTTGATTAATTCCTTTAACATAGATTTTGCGTGTTTTTTTACTTCTGATTTGATATCAAAGCTTGATTCTAAAAAGGTTGGTGAATTTTTTTGTAAAACACTGACAAGTTCATTTGATATGGTCTCTGCTAAATCATCACCAATCTTATTCATTGATTGTGATTCAAGAAAAGCTGAAGTAAAACTGTTATTTAATTGTTCAATAAATTGGCTTCCATTAAGAGATGATGAAGAATTGTGTCCGTTGTTTCCTCTGAAACATAAAACATTGGAAAAGACAAGAAATACTAAGAAAGAGCAAATAACTGGTAATCTTCTTAAGGCATTCATTTTAACCAAAAAGAGTATATATAACAGAAATAAGAAAAAANNTGAAAAATCAAAAAACAAACAAACAAACGTAATACGTTCTATATTAATTCGATTTATTCAAAAGAAGAAGAAAAAAAAAAAAAAAAAANNA
>206_CTPFO_Consensus.seq
---ATTTATATGTGTACTAACTATATTCTTAAATGTNTAGTTCATAACAACAATTTTCATAATTTTNAAGAAATGATTATTCCTTATTATTTTCAAAATTATAATTCTCTCCATGTAGTTTTATTTTTTATCTCATATTTTGATTTCATTTTATGTTATTGTTTTTTTTTTTTTTTTTTTTTTTGTNTTTGTTTTCGTGTGATTTTTAATCGAAAAAATCATCTGATAAATTTTCTTCACTTTCTGAGACGTCTGATGAATTGTAATTCCATATCTCATCAGAAACATTCGCACCTACAGCTGTTTCTACCTTATNTAAATAAAGATGTTAATACTGGTACTATTATACCATATGTTGCTGGGTCGACTTTTGGTGGTTTAACATTTTCAGCTACGAGTTTTTCGACTGATGGCAATCCTACTTTGATTAATTCCTTTAACATAAGTTTTGCGTGTTTTTTTACTTCTGATTTGATATCAAAGCTTGATTCTAAAAAGGTTGGTGAATTTTTTTGTAAAACACTGACAAGTTCATTTGATATGGTCTCTGCTAAATCATCACCAATCTTATTCATTGATTGTGATTCAAGAAAAGCTGAAGTAAAACTGTTATTTAATTGTTCAATAAATTGGCTTCCATTAAGAGATGATGAAGAATTGTGTCCGTTGTTTCCTCTGAAACATAAAACATTGGAAAAGACAAGAAATACTAAGAAAGAGCAAATAACTGGTAATCTTCTTAAGGCATTCATTTTAACCAAAAAGAGTATATATAACAGAAATAAGAAAAAANNTGAAAAATCAAAAAACAAACAAACAAACGTAATACGTTCTATATTAATTCGATTTATTCAAAAGAAGAAGAAAAAAAAAAAAAAAAAANAA
>208_O_CTPFO_Consensus.seq
---------NNGTGTACTAACTATATTCTTAAATGTNTAGTTCATAACAACAATTTTCATAATTTTNAAGAAATGATTATTCCTTATTATTTTCAAAATTATAATTCTCTCCATGTAGTTTTATTTTTTATCTCATATTTTGATTTCATTTTATGTTATTGTTTTTTTTTTTTTTTTTTTTTTTGTNTTTGTTTTCGTGTGATTTTTAATCGAAAAAATCATCTGATAAATTTTCTTCACTTTCTGGGACGTCTGATGTATTGTAATTCCATATCTCATCAGAAACATTCACACCTACAGCTGTTTCTACCTTATNTAAATAAAGATGTTAATACTGGTACTATTATACCATATGTTGCTGGGTCGACTTTTGGTGGTTTAACATTTTCAGCTACGACTTTTTCGACTGATGGCAATCCTACTTTGATTAATTCCTTTAACATAGATTTTGCGTGTCTTTTTACTTCTGATTTGATATCAAAGCTTGATTCTAAAAAGGTTGGTGAATTTTTTTGTAAAACACTGACAAGTTCATTTGATATGGTCTCTGCTAAATCATCACCAATCTTATTCATTGATTGTGATTCAAGAAAAGCTGAAGTAAAACTGTTATTTAATTGTTCAATAAATTGGCTTCCATTAAGAGATGATGAAGAATTGTGTCCGTTGTTTCCTCTGAAACATAAAACATTGGAAAAGACAAGAAATACTAAGAAAGAGCAAATAACTGGTAATCTTCTTAAGGCATTCATTTTAACCAAAAAGAGTATATATAACAGAAATAAGAAAAAANNTGAAAAATCAAAAAACAAACAAACAAACGTAATACGTTCTATATTAATTCGATTTATTCAAAAGAAGAAGAAAAAAAAAAAAAAAAAANAA
>208_CTPFO_Consensus.seq
---ATTTATATGTGTACTAACTATATTCTTAAATGTNTAGTTCATAACAACAATTTTCATAATTTTNAAGAAATGATTATTCCTTATTATTTTCAAAATTATAATTCTCTCCATGTAGTTTTATTTTTTATCTCATATTTTGATTTCATTTTATGTTATTGTTTTTTTTTTTTTTTTTTTTTTTGTNTTTGTTTTCGTGTGATTTTTAATCGAAAAAATCATCTGATAAATTTTCTTCACTTTCTGAGACGTCTGGTGAATTGTAATTCCATATGTCATCAGAAACATTCGCACCTACAGCTGTTTCTACCTTATNTAAATAAAGATGTTAATACTGGTACTATTATACCATATGTTGCTGGGTCGACTTTTGGTGGTTTAACATTTTCAGCTACGAGTTTTTCGACTGATGGCAATCCTACTTTGATTAATTCCTTTAACATAAGTTTTGCGTGTTTTTTTACTTCTGATTTGATATCAAAGCTTGATTCTAAAAAGGTTGGTGAATTTTTTTGTAAAACACTGACAAGTTCATTTGATATGGTCTCTGCTAAATCATCACCAATCTTATTCATTGATTGTGATTCAAGAAAAGCTGAAGTAAAACTGTTATTTAATTGTTCAATAAATTGGCTTCCATTAAGAGATGATGAAGAATTGTGTCCGTTGTTTCCTCTGAAACATAAAACATTGGAAAAGACAAGAAATACTAAGAAAGAGCAAATAACTGGTAATCTTCTTAAGGCATTCATTTTAACCAAAAAGAGTATATATAACAGAAATAAGAAAAAANNTGAAAAATCAAAAAACAAACAAACAAACGTAATACGTTCTATATTAATTCGATTTATTCAAAAGAAGAAGAAAAAAAAAAAAAAAAAANAA
>210_CTPFO_Consensus.seq
------NATATGTGTACTAACTATATTCTTAAATGTNTAGTTCATAACAACAATTTTCATAATTTTNAAGAAATGATTATTCCTTATTATTTTCAAAATTATAATTCTCTCCATGTAGTTTTATTTTTTATCTCATATTTTGATTTCATTTTATGTTATTGTTTTTTTTTTTTTTTTTTTTTTTGTNTTTGTTTTCGTGTGATTTTTAATCGAAAAAATCATCTGATAAATTTTCTTCACTTTCTGAGACGTCTGATGATTTGTAATTCCATATCTCATCAGAAACATTCACACCTACAGCTGTTTCTACCTTATNTAAATAAAGATGTTAATACTGGTACTATTATACCATATGTTGCTGGGTCGACTTTTGGTGGTTTAACATTTTCAGCTACGACTTTTTCGACTGATGGCAATCCTACTTTGATTAATTCCTTTAACATAGATTTTGCGTGTTTTTTTACTTCTGATTTGATATCAAAGCTTGATTCTAAAAAGGTTGGTGAATTTTTTTGTAAAACACTGACAAGTTCATTTGATATGGTCTCTGCTAAATCATCACCAATCTTATTCATTGATTGTGATTCAAGAAAAGCTGAAGTAAAACTGTTATTTAATTGTTCAATAAATTGGCTTCCATTAAGAGATGATGAAGAATTGTGTCCGTTGTTTCCTCTGAAACATAAAACATTGGAAAAGACAAGAAATACTAAGAAAGAGCAAATAACTGGTAATCTTCTTAAGGCATTCATTTTAACCAAAAAGAGTATATATAACAGAAATAAGAAAAAANNTGAAAAATCAAAAAACAAACAAACAAACGTAATACGTTCTATATTAATTCGATTTATTCAAAAGAAGAAGAAAAAAAAAAAAAAAAAANAA
>210_O_CTPFO_Consensus.seq
------NATATGTGTACTAACTATATTCTTAAATGTNTAGTTCATAACAACAATTTTCATAATTTTNAAGAAATGATTATTCCTTATTATTTTCAAAATTATAATTCTCTCCATGTAGTTTTATTTTTTATCTCATATTTTGATTTCATTTTATGTTATTGTTTTTTTTTTTTTTTTTTTTTTTGTNTTTGTTTTCGTGTGATTTTTAATCGAAAAAATCATCTGATAAATTTTCTTCACTTTCTGGGACGTCTGATGTATTGTAATTCCATATCTCATCAGAAACATTCACACCTACAGCTGTTTCTACCTTATNTAAATAAAGATGTTAATACTGGTACTATTATACCATATGTTGCTGGGTCGACTTTTGGTGGTTTAACATTTTCAGCTACGACTTTTTCGACTGATGGCAATCCTACTTTGATTAATTCCTTTAACATAGATTTTGCGTGTCTTTTTACTTCTGATTTGATATCAAAGCTTGATTCTAAAAAGGTTGGTGAATTTTTTTGTAAAACACTGACAAGTTCATTTGATATGGTCTCTGCTAAATCATCACCAATCTTATTCATTGATTGTGATTCAAGAAAAGCTGAAGTAAAACTGTTATTTAATTGTTCAATAAATTGGCTTCCATTAAGAGATGATGAAGAATTGTGTCCGTTGTTTCCTCTGAAACATAAAACATTGGAAAAGACAAGAAATACTAAGAAAGAGCAAATAACTGGTAATCTTCTTAAGGCATTCATTTTAACCAAAAAGAGTATATATAACAGAAATAAGAAAAAANNTGAAAAATCAAAAAACAAACAAACAAACGTAATACGTTCTATATTAATTCGATTTATTCAAAAGAAGAAGAAAAAAAAAAAAAAAAAANAA
>211_CTPFO_Consensus.seq
---NTTTATATGTGTACTAACTATATTCTTAAATGTNTAGTTCATAACAACAATTTTCATAATTTTNAAGAAATGATTATTCCTTATTATTTTCAAAATTATAATTCTCTCCATGTAGTTTTATTTTTTATCTCATATTTTGATTTCATTTTATGTTATTGTTTTTTTTTTTTTTTTTTTTTTTGTNTTTGTTTTCGTGTGATTTTTAATCGAAAAAATCATCTGATAAATTTTCTTCACTTTCTGAGACGTCTGGTGAATTGTAATTCCATATGTCATCAGAAACATTCGCACCTACAGCTGTTTCTACCTTATNTAAATAAAGATGTTAATACTGGTACTATTATACCATATGTTGCTGGGTCGACTTTTGGTGGTTTAACATTTTCAGCTACGACTTTTTCGACTGATGGCAATCCTACTTTGATTAATTCCTTTAACATAGATTTTGCGTGTTTTTTTACTTCTGATTTGATATCAAAGCTTGATTCTAAAAAGGTTGGTGAATTTTTTTGTAAAACACTGACAAGTTCATTTGATATGGTCTCTGCTAAATCATCACCAATCTTATTCATTGATTGTGATTCAAGAAAAGCTGAAGTAAAACTGTTATTTAATTGTTCAATAAATTGGCTTCCATTAAGAGATGATGAAGAATTGTGTCCGTTGTTTCCTCTGAAACATAAAACATTGGAAAAGACAAGAAATACTAAGAAAGAGCAAATAACTGGTAATCTTCTTAAGGCATTCATTTTAACCAAAAAGAGTATATATAACAGAAATAAGAAAAAANNTGAAAAATCAAAAAACAAACAAACAAACGTAATACGTTCTATATTAATTCGATTTATTCAAAAGAAGAAGAAAAAAAAAAAAAAAAAANAA
>211_O_CTPFO_Consensus.seq
------NATATGTGTACTAACTATATTCTTAAATGTNTAGTTCATAACAACAATTTTCATAATTTTNAAGAAATGATTATTCCTTATTATTTTCAAAATTATAATTCTCTCCATGTAGTTTTATTTTTTATCTCATATTTTGATTTCATTTTATGTTATTGTTTTTTTTTTTTTTTTTTTTTTTGTNTTTGTTTTCGTGTGATTTTTAATCGAAAAAATCATCTGATAAATTTTCTTCACTTTCTGAGACGTCTGGTGAATTGTAATTCCATATGTCATCAGAAACATTCGCACCTACAGCTGTTTCTACCTTATNTAAATAAAGATGTTAATACTGGTACTATTATACCATATGTTGCTGGGTCGACTTTTGGTGGTTTAACATTTTCAGCTATGAGATTTTCGACTGATGGCAATCCTACTTTGATTAATTCCTTTAACATATATTTTGCGTGTTTTTTTACTTCTGATTTGATATCAAAGCTTGATTCTAAAAAGGTTGGTGAATTTTTTTGTAAAACACTGACAAGTTCATTTGATATGGTCTCTGCTAAATCATCACCAATCTTATTCATTGATTGTGATTCAAGAAAAGCTGAAGTAAAACTGTTATTTAATTGTTCAATAAATTGGCTTCCATTAAGAGATGATGAAGAATTGTGTCCGTTGTTTCCTCTGAAACATAAAACATTGGAAAAGACAAGAAATACTAAGAAAGAGCAAATAACTGGTAATCTTCTTAAGGCATTCATTTTAACCAAAAAGAGTATATATAACAGAAATAAGAAAAAANNTGAAAAATCAAAAAACAAACAAACAAACGTAATACGTTCTATATTAATTCGATTTATTCAAAAGAAGAAGAAAAAAAAAAAAAAAAAANNA
>212_CTPFO_Consensus.seq
---ATTTATATGTGTACTAACTATATTCTTAAATGTNTAGTTCATAACAACAATTTTCATAATTTTNAAGAAATGATTATTCCTTATTATTTTCAAAATTATAATTCTCTCCATGTAGTTTTATTTTTTATCTCATATTTTGATTTCATTTTATGTTATTGTTTTTTTTTTTTTTTTTTTTTTTGTNTTTGTTTTCGTGTGATTTTTAATCGAAAAAATCATCTGATAAATTTTCTTCACTTTCTGAGACGTCTGGTGAATTGTAATTCCATATGTCATCAGAAACATTCGCACCTACAGCTGTTTCTACCTTATNTAAATAAAGATGTTAATACTGGTACTATTATACCATATGTTGCTGGGTCGACTTTTGGTGGTTTAACATTTTCAGCTACGACTTTTTCGACTGATGGCAATCCTACTTTGATTAATTCCTTTAACATAGATTTTGCGTGTTTTTTTACTTCTGATTTGATATCAAAGCTTGATTCTAAAAAGGTTGGTGAATTTTTTTGTAAAACACTGACAAGTTCATTTGATATGGTCTCTGCTAAATCATCACCAATCTTATTCATTGATTGTGATTCAAGAAAAGCTGAAGTAAAACTGTTATTTAATTGTTCAATAAATTGGCTTCCATTAAGAGATGATGAAGAATTGTGTCCGTTGTTTCCTCTGAAACATAAAACATTGGAAAAGACAAGAAATACTAAGAAAGAGCAAATAACTGGTAATCTTCTTAAGGCATTCATTTTAACCAAAAAGAGTATATATAACAGAAATAAGAAAAAANNTGAAAAATCAAAAAACAAACAAACAAACGTAATACGTTCTATATTAATTCGATTTATTCAAAAGAAGAAGAAAAAAAAAAAAAAAAAANAA
>213_CTPFO_Consensus.seq
---ATTTATATGTGTACTAACTATATTCTTAAATGTNTAGTTCATAACAACAATTTTCATAATTTTNAAGAAATGATTATTCCTTATTATTTTCAAAATTATAATTCTCTCCATGTAGTTTTATTTTTTATCTCATATTTTGATTTCATTTTATGTTATTGTTTTTTTTTTTTTTTTTTTTTTTGTNTTTGTTTTCGTGTGATTTTTAATCGAAAAAATCATCTGATAAATTTTCTTCACTTTCTGAGACGTCTGGTGAATTGTAATTCCATATGTCATCAGAAACATTCGCACCTACAGCTGTTTCTACCTTATNTAAATAAAGATGTTAATACTGGTACTATTATACCATATGTTGCTGGGTCGACTTTTGGTGGTTTAACATTTTCAGCTACGAGTTTTTCGACTGATGGCAATCCTACTTTGATTAATTCCTTTAACATAAGTTTTGCGTGTTTTTTTACTTCTGATTTGATATCAAAGCTTGATTCTAAAAAGGTTGGTGAATTTTTTTGTAAAACACTGACAAGTTCATTTGATATGGTCTCTGCTAAATCATCACCAATCTTATTCATTGATTGTGATTCAAGAAAAGCTGAAGTAAAACTGTTATTTAATTGTTCAATAAATTGGCTTCCATTAAGAGATGATGAAGAATTGTGTCCGTTGTTTCCTCTGAAACATAAAACATTGGAAAAGACAAGAAATACTAAGAAAGAGCAAATAACTGGTAATCTTCTTAAGGCATTCATTTTAACCAAAAAGAGTATATATAACAGAAATAAGAAAAAANNTGAAAAATCAAAAAACAAACAAACAAACGTAATACGTTCTATATTAATTCGATTTATTCAAAAGAAGAAGAAAAAAAAAAAAAAAAAANAA
>215_CTPFO_Consensus.seq
---ATTTATATGTGTACTAACTATATTCTTAAATGTNTAGTTCATAACAACAATTTTCATAATTTTNAAGAAATGATTATTCCTTATTATTTTCAAAATTATAATTCTCTCCATGTAGTTTTATTTTTTATCTCATATTTTGATTTCATTTTATGTTATTGTTTTTTTTTTTTTTTTTTTTTTTGTNTTTGTTTTCGTGTGATTTTTAATCGAAAAAATCATCTGATAAATTTTCTTCACTTTCTGAGACGTCTGATGAATTGTAATTCCATATCTCATCAGAAACATTCGCACCTACAGCTGTTTCTACCTTATNTAAATAAAGATGTTAATACTGGTACTATTATACCATATGTTGCTGGGTCGACTTTTGGTGGTTTAACATTTTCAGCTACGAGTTTTTCGACTGATGGCAATCCTACTTTGATTAATTCCTTTAACATAAGTTTTGCGTGTTTTTTTACTTCTGATTTGATATCAAAGCTTGATTCTAAAAAGGTTGGTGAATTTTTTTGTAAAACACTGACAAGTTCATTTGATATGGTCTCTGCTAAATCATCACCAATCTTATTCATTGATTGTGATTCAAGAAAAGCTGAAGTAAAACTGTTATTTAATTGTTCAATAAATTGGCTTCCATTAAGAGATGATGAAGAATTGTGTCCGTTGTTTCCTCTGAAACATAAAACATTGGAAAAGACAAGAAATACTAAGAAAGAGCAAATAACTGGTAATCTTCTTAAGGCATTCATTTTAACCAAAAAGAGTATATATAACAGAAATAAGAAAAAANNTGAAAAATCAAAAAACAAACAAACAAACGTAATACGTTCTATATTAATTCGATTTATTCAAAAGAAGAAGAAAAAAAAAAAAAAAAAANNA
>215_O_CTPFO_Consensus.seq
---------NNGTGTACTAACTATATTCTTAAATGTNTAGTTCATAACAACAATTTTCATAATTTTNAAGAAATGATTATTCCTTATTATTTTCAAAATTATAATTCTCTCCATGTAGTTTTATTTTTTATCTCATATTTTGATTTCATTTTATGTTATTGTTTTTTTTTTTTTTTTTTTTTTTGTNTTTGTTTTCGTGTGATTTTTAATCGAAAAAATCATCTGATAAATTTTCTTCACTTTCTGAGACGTCTGGTGAATTGTAATTCCATATGTCATCAGAAACATTCGCACCTACAGCTGTTTCTACCTTATNTAAATAAAGATGTTAATACTGGTACTATTATACCATATGTTGCTGGGTCGACTTTTGGTGGTTTAACATTTTCAGCTACGAGTTTTTCGACTGATGGCAATCCTACTTTGATTAATTCCTTTAACATAGATTTTGCGTGTTTTTTTACTTCTGATTTGATATCAAAGCTTGATTCTAAAAAGGTTGGTGAATTTTTTTGTAAAACACTGACAAGTTCATTTGATATGGTCTCTGCTAAATCATCACCAATCTTATTCATTGATTGTGATTCAAGAAAAGCTGAAGTAAAACTGTTATTTAATTGTTCAATAAATTGGCTTCCATTAAGAGATGATGAAGAATTGTGTCCGTTGTTTCCTCTGAAACATAAAACATTGGAAAAGACAAGAAATACTAAGAAAGAGCAAATAACTGGTAATCTTCTTAAGGCATTCATTTTAACCAAAAAGAGTATATATAACAGAAATAAGAAAAAANNTGAAAAATCAAAAAACAAACAAACAAACGTAATACGTTCTATATTAATTCGATTTATTCAAAAGAAGAAGAAAAAAAAAAAAAAAAAANAA
>216_CTPFO_Consensus.seq
---ATTTATATGTGTACTAACTATATTCTTAAATGTNTAGTTCATAACAACAATTTTCATAATTTTNAAGAAATGATTATTCCTTATTATTTTCAAAATTATAATTCTCTCCATGTAGTTTTATTTTTTATCTCATATTTTGATTTCATTTTATGTTATTGTTTTTTTTTTTTTTTTTTTTTTTGTNTTTGTTTTCGTGTGATTTTTAATCGAAAAAATCATCTGATAAATTTTCTTCACTTTCTGGGACGTCTGATGAATTGTAATTCCATATCTCATCAGAAACATTCGCACCTACAGCTGTTTCTACCTTATNTAAATAAAGATGTTAATACTGGTACTATTATACCATATGTTGCTGGGTCGACTTTTGGTGGTTTAACATTTTCAGCTATGAGATTTTCGACTGATGGCAATCCTACTTTGATTAATTCCTTTAACATATATTTTGCGTGTTTTTTTACTTCTGATTTGATATCAAAGCTTGATTCTAAAAAGGTTGGTGAATTTTTTTGTAAAACACTGACAAGTTCATTTGATATGGTCTCTGCTAAATCATCACCAATCTTATTCATTGATTGTGATTCAAGAAAAGCTGAAGTAAAACTGTTATTTAATTGTTCAATAAATTGGCTTCCATTAAGAGATGATGAAGAATTGTGTCCGTTGTTTCCTCTGAAACATAAAACATTGGAAAAGACAAGAAATACTAAGAAAGAGCAAATAACTGGTAATCTTCTTAAGGCATTCATTTTAACCAAAAAGAGTATATATAACAGAAATAAGAAAAAANNTGAAAAATCAAAAAACAAACAAACAAACGTAATACGTTCTATATTAATTCGATTTATTCAAAAGAAGAAGAAAAAAAAAAAAAAAAAANNA
>216_O_CTPFO_Consensus.seq
------NATATGTGTACTAACTATATTCTTAAATGTNTAGTTCATAACAACAATTTTCATAATTTTNAAGAAATGATTATTCCTTATTATTTTCAAAATTATAATTCTCTCCATGTAGTTTTATTTTTTATCTCATATTTTGATTTCATTTTATGTTATTGTTTTTTTTTTTTTTTTTTTTTTTGTNTTTGTTTTCGTGTGATTTTTAATCGAAAAAATCATCTGATAAATTTTCTTCACTTTCTGAGACGTCTGGTGAATTGTAATTCCATATGTCATCAGAAACATTCACACCTACAGCTGTTTCTACCTTATNTAAATAAAGATGTTAATACTGGTACTATTATACCATATGTTGCTGGGTCGACTTTTGGTGGTTTAACATTTTCAGCTACGACTTTTTCGACTGATGGCAATCCTAATTTGATTAATTCCTTTAACATATGTTTTGCGTGTTTTTTTACTTCTGATTTGATATCAAAGCTTGATTCTAAAAAGGTTGGTGAATTTTTTTGTAAAACACTGACAAGTTCATTTGATATGGTCTCTGCTAAATCATCACCAATCTTATTCATTGATTGTGATTCAAGAAAAGCTGAAGTAAAACTGTTATTTAATTGTTCAATAAATTGGCTTCCATTAAGAGATGATGAAGAATTGTGTCCGTTGTTTCCTCTGAAACATAAAACATTGGAAAAGACAAGAAATACTAAGAAAGAGCAAATAACTGGTAATCTTCTTAAGGCATTCATTTTAACCAAAAAGAGTATATATAACAGAAATAAGAAAAAANNTGAAAAATCAAAAAACAAACAAACAAACGTAATACGTTCTATATTAATTCGATTTATTCAAAAGAAGAAGAAAAAAAAAAAAAAAAAANAA
>217_CTPFO_Consensus.seq
---ATTTATATGTGTACTAACTATATTCTTAAATGTNTAGTTCATAACAACAATTTTCATAATTTTNAAGAAATGATTATTCCTTATTATTTTCAAAATTATAATTCTCTCCATGTAGTTTTATTTTTTATCTCATATTTTGATTTCATTTTATGTTATTGTTTTTTTTTTTTTTTTTTTTTTTGTNTTTGTTTTCGTGTGATTTTTAATCGAAAAAATCATCTGATAAATTTTCTTCACTTTCTGAGACGTCTGGTGAATTGTAATTCCATATGTCATCAGAAACATTCGCACCTACAGCTGTTTCTACCTTATNTAAATAAAGATGTTAATACTGGTACTATTATACCATATGTTGCTGGGTCGACTTTTGGTGGTTTAACATTTTCAGCTACGACTTTTTCGACTGATGGCAATCCTACTTTGATTAATTCCTTTAACATAGATTTTGCGTGTTTTTTTACTTCTGATTTGATATCAAAGCTTGATTCTAAAAAGGTTGGTGAATTTTTTTGTAAAACACTGACAAGTTCATTTGATATGGTCTCTGCTAAATCATCACCAATCTTATTCATTGATTGTGATTCAAGAAAAGCTGAAGTAAAACTGTTATTTAATTGTTCAATAAATTGGCTTCCATTAAGAGATGATGAAGAATTGTGTCCGTTGTTTCCTCTGAAACATAAAACATTGGAAAAGACAAGAAATACTAAGAAAGAGCAAATAACTGGTAATCTTCTTAAGGCATTCATTTTAACCAAAAAGAGTATATATAACAGAAATAAGAAAAAANNTGAAAAATCAAAAAACAAACAAACAAACGTAATACGTTCTATATTAATTCGATTTATTCAAAAGAAGAAGAAAAAAAAAAAAAAAAAANNA
>217_O_CTPFO_Consensus.seq
---------NTGTGTACTAACTATATTCTTAAATGTNTAGTTCATAACAACAATTTTCATAATTTTNAAGAAATGATTATTCCTTATTATTTTCAAAATTATAATTCTCTCCATGTAGTTTTATTTTTTATCTCATATTTTGATTTCATTTTATGTTATTGTTTTTTTTTTTTTTTTTTTTTTTGTNTTTGTTTTCGTGTGATTTTTAATCGAAAAAATCATCTGATAAATTTTCTTCACTTTCTGGGACGTCTGATGTATTGTAATTCCATATCTCATCAGAAACATTCGCACCTACAGCTGTTTCTACCTTATNTAAATAAAGATGTTAATACTGGTACTATTATACCATATGTTGCTGGGTCGACTTTTGGTGGTTTAACATTTTCAGCTATGAGTTTTTCGACTGGTGGCAATCCTACTTTGATTAATTCCTTTAACATAAGTTTTGCGTGTCTTTTTACTTCTGATTTGATATCAAAGCTTGATTCTAAAAAGGTTGGTGAATTTTTTTGTAAAACACTGACAAGTTCATTTGATATGGTCTCTGCTAAATCATCACCAATCTTATTCATTGATTGTGATTCAAGAAAAGCTGAAGTAAAACTGTTATTTAATTGTTCAATAAATTGGCTtCCATTAAGAGATGATGAAGAATTGTGTCCGTTGTTTCCTCTGAAACATAAAACATTGGAAAAGACAAGAAATACTAAGAAAGAGCAAATAACTGGTAATCTTCTTAAGGCATTCATTTTAACCAAAAAGAGTATATATAACAGAAATAAGAAAAAANNTGAAAAATCAAAAAACAAACAAACAAACGTAATACGTTCTATATTAATTCGATTTATTCAAAAGAAGAAGAAAAAAAAAAAAAAAAAANAA
>218_CTPFO_Consensus.seq
---ATTTATATGTGTACTAACTATATTCTTAAATGTNTAGTTCATAACAACAATTTTCATAATTTTNAAGAAATGATTATTCCTTATTATTTTCAAAATTATAATTCTCTCCATGTAGTTTTATTTTTTATCTCATATTTTGATTTCATTTTATGTTATTGTTTTTTTTTTTTTTTTTTTTTTTGTNTTTGTTTTCGTGTGATTTTTAATCGAAAAAATCATCTGATAAATTTTCTTCACTTTCTGAGACGTCTGATGATTTGTAATTCCATATCTCATCAGAAACATTCACACCTACAGCTGTTTCTACCTTATNTAAATAAAGATGTTAATACTGGTACTATTATACCATATGTTGCTGGGTCGACTTTTGGTGGTTTAACATTTTCAGCTACGACTTTTTCGACTGATGGCAATCCTACTTTGATTAATTCCTTTAACATAGATTTTGCGTGTTTTTTTACTTCTGATTTGATATCAAAGCTTGATTCTAAAAAGGTTGGTGAATTTTTTTGTAAAACACTGACAAGTTCATTTGATATGGTCTCTGCTAAATCATCACCAATCTTATTCATTGATTGTGATTCAAGAAAAGCTGAAGTAAAACTGTTATTTAATTGTTCAATAAATTGGCTTCCATTAAGAGATGATGAAGAATTGTGTCCGTTGTTTCCTCTGAAACATAAAACATTGGAAAAGACAAGAAATACTAAGAAAGAGCAAATAACTGGTAATCTTCTTAAGGCATTCATTTTAACCAAAAAGAGTATATATAACAGAAATAAGAAAAAANNTGAAAAATCAAAAAACAAACAAACAAACGTAATACGTTCTATATTAATTCGATTTATTCAAAAGAAGAAGAAAAAAAAAAAAAAAAAANNA
>218_O_CTPFO_Consensus.seq
------------TGTACTAACTATATTCTTAAATGTNTAGTTCATAACAACAATTTTCATAATTTTNAAGAAATGATTATTCCTTATTATTTTCAAAATTATAATTCTCTCCATGTAGTTTTATTTTTTATCTCATATTTTGATTTCATTTTATGTTATTGTTTTTTTTTTTTTTTTTTTTTTTGTNTTTGTTTTCGTGTGATTTTTAATCGAAAAAATCATCTGATAAATTTTCTTCACTTTCTGGGACGTCTGATGTATTGTAATTCCATATCTCATCAGAAACATTCGCACCTACAGCTGTTTCTACCTTATNTAAATAAAGATGTTAATACTGGTACTATTATACCATATGTTGCTGGGTCGACTTTTGGTGGTTTAACATTTTCAGCTATGAGTTTTTCGACTGGTGGCAATCCTACTTTGATTAATTCCTTTAACATAAGTTTTGCGTGTCTTTTTACTTCTGATTTGATATCAAAGCTTGATTCTAAAAAGGTTGGTGAATTTTTTTGTAAAACACTGACAAGTTCATTTGATATGGTCTCTGCTAAATCATCACCAATCTTATTCATTGATTGTGATTCAAGAAAAGCTGAAGTAAAACTGTTATTTAATTGTTCAATAAATTGGCTTCCATTAAGAGATGATGAAGAATTGTGTCCGTTGTTTCCTCTGAAACATAAAACATTGGAAAAGACAAGAAATACTAAGAAAGAGCAAATAACTGGTAATCTTCTTAAGGCATTCATTTTAACCAAAAAGAGTATATATAACAGAAATAAGAAAAAANNTGAAAAATCAAAAAACAAACAAACAAACGTAATACGTTCTATATTAATTCGATTTATTCAAAAGAAGAAGAAAAAAAAAAAAAAAAAA---
>219_CTPFO_Consensus.seq
---ATTTATATGTGTACTAACTATATTCTTAAATGTNTAGTTCATAACAACAATTTTCATAATTTTNAAGAAATGATTATTCCTTATTATTTTCAAAATTATAATTCTCTCCATGTAGTTTTATTTTTTATCTCATATTTTGATTTCATTTTATGTTATTGTTTTTTTTTTTTTTTTTTTTTTTGTNTTTGTTTTCGTGTGATTTTTAATCGAAAAAATCATCTGATAAATTTTCTTCACTTTCTGGGACGTCTGATGAATTGTAATTCCATATCTCATCAGAAACATTCGCACCTACAGCTGTTTCTACCTTATNTAAATAAAGATGTTAATACTGGTACTATTATACCATATGTTGCTGGGTCGACTTTTGGTGGTTTAACATTTTCAGCTATGAGATTTTCGACTGATGGCAATCCTACTTTGATTAATTCCTTTAACATATATTTTGCGTGTTTTTTTACTTCTGATTTGATATCAAAGCTTGATTCTAAAAAGGTTGGTGAATTTTTTTGTAAAACACTGACAAGTTCATTTGATATGGTCTCTGCTAAATCATCACCAATCTTATTCATTGATTGTGATTCAAGAAAAGCTGAAGTAAAACTGTTATTTAATTGTTCAATAAATTGGCTTCCATTAAGAGATGATGAAGAATTGTGTCCGTTGTTTCCTCTGAAACATAAAACATTGGAAAAGACAAGAAATACTAAGAAAGAGCAAATAACTGGTAATCTTCTTAAGGCATTCATTTTAACCAAAAAGAGTATATATAACAGAAATAAGAAAAAANNTGAAAAATCAAAAAACAAACAAACAAACGTAATACGTTCTATATTAATTCGATTTATTCAAAAGAAGAAGAAAAAAAAAAAAAAAAAA---
>219_O_CTPFO_Consensus.seq
---ATTTATATGTGTACTAACTATATTCTTAAATGTNTAGTTCATAACAACAATTTTCATAATTTTNAAGAAATGATTATTCCTTATTATTTTCAAAATTATAATTCTCTCCATGTAGTTTTATTTTTTATCTCATATTTTGATTTCATTTTATGTTATTGTTTTTTTTTTTTTTTTTTTTTTTGTNTTTGTTTTCGTGTGATTTTTAATCGAAAAAATCATCTGATAAATTTTCTTCACTTTCTGAGACGTCTGGTGAATTGTAATTCCATATGTCATCAGAAACATTCGCACCTACAGCTGTTTCTACCTTATNTAAATAAAGATGTTAATACTGGTACTATTATACCATATGTTGCTGGGTCGACTTTTGGTGGTTTAACATTTTCAGCTACGAGTTTTTCGACTGATGGCAATCCTACTTTGATTAATTCCTTTAACATAAGTTTTGCGTGTTTTTTTACTTCTGATTTGATATCAAAGCTTGATTCTAAAAAGGTTGGTGAATTTTTTTGTAAAACACTGACAAGTTCATTTGATATGGTCTCTGCTAAATCATCACCAATCTTATTCATTGATTGTGATTCAAGAAAAGCTGAAGTAAAACTGTTATTTAATTGTTCAATAAATTGGCTTCCATTAAGAGATGATGAAGAATTGTGTCCGTTGTTTCCTCTGAAACATAAAACATTGGAAAAGACAAGAAATACTAAGAAAGAGCAAATAACTGGTAATCTTCTTAAGGCATTCATTTTAACCAAAAAGAGTATATATAACAGAAATAAGAAAAAANNTGAAAAATCAAAAAACAAACAAACAAACGTAATACGTTCTATATTAATTCGATTTATTCAAAAGAAGAAGAAAAAAAAAAAAAAAAAANAA
>220_O_CTPFO_Consensus.seq
------NATATGTGTACTAACTATATTCTTAAATGTNTAGTTCATAACAACAATTTTCATAATTTTNAAGAAATGATTATTCCTTATTATTTTCAAAATTATAATTCTCTCCATGTAGTTTTATTTTTTATCTCATATTTTGATTTCATTTTATGTTATTGTTTTTTTTTTTTTTTTTTTTTTTGTNTTTGTTTTCGTGTGATTTTTAATCGAAAAAATCATCTGATAAATTTTCTTCACTTTCTGAGACGTCTGATGATTTGTAATTCCATATCTCATCAGAAACATTCACACCTACAGCTGTTTCTACCTTATNTAAATAAAGATGTTAATACTGGTACTATTATACCATATGTTGCTGGGTCGACTTTTGGTGGTTTAACATTTTCAGCTACGACTTTTTCGACTGATGGCAATCCTACTTTGATTAATTCCTTTAACATAGATTTTGCGTGTTTTTTTACTTCTGATTTGATATCAAAGCTTGATTCTAAAAAGGTTGGTGAATTTTTTTGTAAAACACTGACAAGTTCATTTGATATGGTCTCTGCTAAATCATCACCAATCTTATTCATTGATTGTGATTCAAGAAAAGCTGAAGTAAAACTGTTATTTAATTGTTCAATAAATTGGCTTCCATTAAGAGATGATGAAGAATTGTGTCCGTTGTTTCCTCTGAAACATAAAACATTGGAAAAGACAAGAAATACTAAGAAAGAGCAAATAACTGGTAATCTTCTTAAGGCATTCATTTTAACCAAAAAGAGTATATATAACAGAAATAAGAAAAAANNTGAAAAATCAAAAAACAAACAAACAAACGTAATACGTTCTATATTAATTCGATTTATTCAAAAGAAGAAGAAAAAAAAAAAAAAAAAANAA
>221_CTPFO_Consensus.seq
---ATTTATATGTGTACTAACTATATTCTTAAATGTNTAGTTCATAACAACAATTTTCATAATTTTNAAGAAATGATTATTCCTTATTATTTTCAAAATTATAATTCTCTCCATGTAGTTTTATTTTTTATCTCATATTTTGATTTCATTTTATGTTATTGTTTTTTTTTTTTTTTTTTTTTTTGTNTTTGTTTTCGTGTGATTTTTAATCGAAAAAATCATCTGATAAATTTTCTTCACTTTCTGAGACGTCTGATGATTTGTAATTCCATATCTCATCAGAAACATTCACACCTACAGCTGTTTCTACCTTATNTAAATAAAGATGTTAATACTGGTACTATTATACCATATGTTGCTGGGTCGACTTTTGGTGGTTTAACATTTTCAGCTACGACTTTTTCGACTGATGGCAATCCTACTTTGATTAATTCCTTTAACATAGATTTTGCGTGTTTTTTTACTTCTGATTTGATATCAAAGCTTGATTCTAAAAAGGTTGGTGAATTTTTTTGTAAAACACTGACAAGTTCATTTGATATGGTCTCTGCTAAATCATCACCAATCTTATTCATTGATTGTGATTCAAGAAAAGCTGAAGTAAAACTGTTATTTAATTGTTCAATAAATTGGCTTCCATTAAGAGATGATGAAGAATTGTGTCCGTTGTTTCCTCTGAAACATAAAACATTGGAAAAGACAAGAAATACTAAGAAAGAGCAAATAACTGGTAATCTTCTTAAGGCATTCATTTTAACCAAAAAGAGTATATATAACAGAAATAAGAAAAAANNTGAAAAATCAAAAAACAAACAAACAAACGTAATACGTTCTATATTAATTCGATTTATTCAAAAGAAGAAGAAAAAAAAAAAAAAAAAANNA
>221_O_CTPFO_Consensus.seq
---ATTTATATGTGTACTAACTATATTCTTAAATGTNTAGTTCATAACAACAATTTTCATAATTTTNAAGAAATGATTATTCCTTATTATTTTCAAAATTATAATTCTCTCCATGTAGTTTTATTTTTTATCTCATATTTTGATTTCATTTTATGTTATTGTTTTTTTTTTTTTTTTTTTTTTTGTNTTTGTTTTCGTGTGATTTTTAATCGAAAAAATCATCTGATAAATTTTCTTCACTTTCTGAGACGTCTGATGAATTGTAATTCCATATCTCATCAGAAACATTCGCACCTACAGCTGTTTCTACCTTATNTAAATAAAGATGTTAATACTGGTACTATTATACCATATGTTGCTGGGTCGACTTTTGGTGGTTTAACATTTTCAGCTACGAGTTTTTCGACTGATGGCAATCCTACTTTGATTAATTCCTTTAACATAAGTTTTGCGTGTTTTTTTACTTCTGATTTGATATCAAAGCTTGATTCTAAAAAGGTTGGTGAATTTTTTTGTAAAACACTGACAAGTTCATTTGATATGGTCTCTGCTAAATCATCACCAATCTTATTCATTGATTGTGATTCAAGAAAAGCTGAAGTAAAACTGTTATTTAATTGTTCAATAAATTGGCTTCCATTAAGAGATGATGAAGAATTGTGTCCGTTGTTTCCTCTGAAACATAAAACATTGGAAAAGACAAGAAATACTAAGAAAGAGCAAATAACTGGTAATCTTCTTAAGGCATTCATTTTAACCAAAAAGAGTATATATAACAGAAATAAGAAAAAANNTGAAAAATCAAAAAACAAACAAACAAACGTAATACGTTCTATATTAATTCGATTTATTCAAAAGAAGAAGAAAAAAAAAAAAAAAAAANAA
>223_CTPFO_Consensus.seq
---ATTTATATGTGTACTAACTATATTCTTAAATGTNTAGTTCATAACAACAATTTTCATAATTTTNAAGAAATGATTATTCCTTATTATTTTCAAAATTATAATTCTCTCCATGTAGTTTTATTTTTTATCTCATATTTTGATTTCATTTTATGTTATTGTTTTTTTTTTTTTTTTTTTTTTTGTNTTTGTTTTCGTGTGATTTTTAATCGAAAAAATCATCTGATAAATTTTCTTCACTTTCTGGGACGTCTGATGTATTGTAATTCCATATCTCATCAGAAACATTCACACCTACAGCTGTTTCTACCTTATNTAAATAAAGATGTTAATACTGGTACTATTATACCATATGTTGCTGGGTCGACTTTTGGTGGTTTAACATTTTCAGCTACGAGTTTTTCGACTGATGGCAATCCTACTTTGATTAATTCCTTTAACATAGATTTTGCGTGTTTTTTTACTTCTGATTTGATATCAAAGCTTGATTCTAAAAAGGTTGGTGAATTTTTTTGTAAAACACTGACAAGTTCATTTGATATGGTCTCTGCTAAATCATCACCAATCTTATTCATTGATTGTGATTCAAGAAAAGCTGAAGTAAAACTGTTATTTAATTGTTCAATAAATTGGCTTCCATTAAGAGATGATGAAGAATTGTGTCCGTTGTTTCCTCTGAAACATAAAACATTGGAAAAGACAAGAAATACTAAGAAAGAGCAAATAACTGGTAATCTTCTTAAGGCATTCATTTTAACCAAAAAGAGTATATATAACAGAAATAAGAAAAAANNTGAAAAATCAAAAAACAAACAAACAAACGTAATACGTTCTATATTAATTCGATTTATTCAAAAGAAGAAGAAAAAAAAAAAAAAAAAANAA
>224_CTPFO_Consensus.seq
---ATTTATATGTGTACTAACTATATTCTTAAATGTNTAGTTCATAACAACAATTTTCATAATTTTNAAGAAATGATTATTCCTTATTATTTTCAAAATTATAATTCTCTCCATGTAGTTTTATTTTTTATCTCATATTTTGATTTCATTTTATGTTATTGTTTTTTTTTTTTTTTTTTTTTTTGTNTTTGTTTTCGTGTGATTTTTAATCGAAAAAATCATCTGATAAATTTTCTTCACTTTCTGGGACGTCTGATGTATTGTAATTCCATATCTCATCAGAAACATTCACACCTACAGCTGTTTCTACCTTATNTAAATAAAGATGTTAATACTGGTACTATTATACCATATGTTGCTGGGTCGACTTTTGGTGGTTTAACATTTTCAGCTACGACTTTTTCGACTGATGGCAATCCTACTTTGATTAATTCCTTTAACATAGATTTTGCGTGTCTTTTTACTTCTGATTTGATATCAAAGCTTGATTCTAAAAAGGTTGGTGAATTTTTTTGTAAAACACTGACAAGTTCATTTGATATGGTCTCTGCTAAATCATCACCAATCTTATTCATTGATTGTGATTCAAGAAAAGCTGAAGTAAAACTGTTATTTAATTGTTCAATAAATTGGCTTCCATTAAGAGATGATGAAGAATTGTGTCCGTTGTTTCCTCTGAAACATAAAACATTGGAAAAGACAAGAAATACTAAGAAAGAGCAAATAACTGGTAATCTTCTTAAGGCATTCATTTTAACCAAAAAGAGTATATATAACAGAAATAAGAAAAAANNTGAAAAATCAAAAAACAAACAAACAAACGTAATACGTTCTATATTAATTCGATTTATTCAAAAGAAGAAGAAAAAAAAAAAAAAAAAANAA
>226_O_CTPFO_Consensus.seq
------NATATGTGTACTAACTATATTCTTAAATGTNTAGTTCATAACAACAATTTTCATAATTTTNAAGAAATGATTATTCCTTATTATTTTCAAAATTATAATTCTCTCCATGTAGTTTTATTTTTTATCTCATATTTTGATTTCATTTTATGTTATTGTTTTTTTTTTTTTTTTTTTTTTTGTNTTTGTTTTCGTGTGATTTTTAATCGAAAAAATCATCTGATAAATTTTCTTCACTTTCTGAGACGTCTGATGATTTGTAATTCCATATCTCATCAGAAACATTCACACCTACAGCTGTTTCTACCTTATNTAAATAAAGATGTTAATACTGGTACTATTATACCATATGTTGCTGGGTCGACTTTTGGTGGTTTAACATTTTCAGCTACGACTTTTTCGACTGATGGCAATCCTACTTTGATTAATTCCTTTAACATAGATTTTGCGTGTTTTTTTACTTCTGATTTGATATCAAAGCTTGATTCTAAAAAGGTTGGTGAATTTTTTTGTAAAACACTGACAAGTTCATTTGATATGGTCTCTGCTAAATCATCACCAATCTTATTCATTGATTGTGATTCAAGAAAAGCTGAAGTAAAACTGTTATTTAATTGTTCAATAAATTGGCTTCCATTAAGAGATGATGAAGAATTGTGTCCGTTGTTTCCTCTGAAACATAAAACATTGGAAAAGACAAGAAATACTAAGAAAGAGCAAATAACTGGTAATCTTCTTAAGGCATTCATTTTAACCAAAAAGAGTATATATAACAGAAATAAGAAAAAANNTGAAAAATCAAAAAACAAACAAACAAACGTAATACGTTCTATATTAATTCGATTTATTCAAAAGAAGAAGAAAAAAAAAAAAAAAAAANNA
>227_O_CTPFO_Consensus.seq
------NATATGTGTACTAACTATATTCTTAAATGTNTAGTTCATAACAACAATTTTCATAATTTTNAAGAAATGATTATTCCTTATTATTTTCAAAATTATAATTCTCTCCATGTAGTTTTATTTTTTATCTCATATTTTGATTTCATTTTATGTTATTGTTTTTTTTTTTTTTTTTTTTTTTGTNTTTGTTTTCGTGTGATTTTTAATCGAAAAAATCATCTGATAAATTTTCTTCACTTTCTGAGACGTCTGGTGAATTGTAATTCCATATGTCATCAGAAACATTCGCACCTACAGCTGTTTCTACCTTATNTAAATAAAGATGTTAATACTGGTACTATTATACCATATGTTGCTGGGTCGACTTTTGGTGGTTTAACATTTTCAGCTACGAGTTTTTCGACTGATGGCAATCCTACTTTGATTAATTCCTTTAACATAAGTTTTGCGTGTTTTTTTACTTCTGATTTGATATCAAAGCTTGATTCTAAAAAGGTTGGTGAATTTTTTTGTAAAACACTGACAAGTTCATTTGATATGGTCTCTGCTAAATCATCACCAATCTTATTCATTGATTGTGATTCAAGAAAAGCTGAAGTAAAACTGTTATTTAATTGTTCAATAAATTGGCTTCCATTAAGAGATGATGAAGAATTGTGTCCGTTGTTTCCTCTGAAACATAAAACATTGGAAAAGACAAGAAATACTAAGAAAGAGCAAATAACTGGTAATCTTCTTAAGGCATTCATTTTAACCAAAAAGAGTATATATAACAGAAATAAGAAAAAANNTGAAAAATCAAAAAACAAACAAACAAACGTAATACGTTCTATATTAATTCGATTTATTCAAAAGAAGAAGAAAAAAAAAAAAAAAAAANAA
>228_O_CTPFO_Consensus.seq
---NTTTATATGTGTACTAACTATATTCTTAAATGTNTAGTTCATAACAACAATTTTCATAATTTTNAAGAAATGATTATTCCTTATTATTTTCAAAATTATAATTCTCTCCATGTAGTTTTATTTTTTATCTCATATTTTGATTTCATTTTATGTTATTGTTTTTTTTTTTTTTTTTTTTTTTGTNTTTGTTTTCGTGTGATTTTTAATCGAAAAAATCATCTGATAAATTTTCTTCACTTTCTGGGACGTCTGATGAATTGTAATTCCATATCTCATCAGAAACATTCGCACCTACAGCTGTTTCTACCTTATNTAAATAAAGATGTTAATACTGGTACTATTATACCATATGTTGCTGGGTCGACTTTTGGTGGTTTAACATTTTCAGCTATGAGATTTTCGACTGATGGCAATCCTACTTTGATTAATTCCTTTAACATATATTTTGCGTGTTTTTTTACTTCTGATTTGATATCAAAGCTTGATTCTAAAAAGGTTGGTGAATTTTTTTGTAAAACACTGACAAGTTCATTTGATATGGTCTCTGCTAAATCATCACCAATCTTATTCATTGATTGTGATTCAAGAAAAGCTGAAGTAAAACTGTTATTTAATTGTTCAATAAATTGGCTTCCATTAAGAGATGATGAAGAATTGTGTCCGTTGTTTCCTCTGAAACATAAAACATTGGAAAAGACAAGAAATACTAAGAAAGAGCAAATAACTGGTAATCTTCTTAAGGCATTCATTTTAACCAAAAAGAGTATATATAACAGAAATAAGAAAAAANNTGAAAAATCAAAAAACAAACAAACAAACGTAATACGTTCTATATTAATTCGATTTATTCAAAAGAAGAAGAAAAAAAAAAAAAAAAAANAA
>230_CTPFO_Consensus.seq
---ATTTATATGTGTACTAACTATATTCTTAAATGTNTAGTTCATAACAACAATTTTCATAATTTTNAAGAAATGATTATTCCTTATTATTTTCAAAATTATAATTCTCTCCATGTAGTTTTATTTTTTATCTCATATTTTGATTTCATTTTATGTTATTGTTTTTTTTTTTTTTTTTTTTTTTGTNTTTGTTTTCGTGTGATTTTTAATCGAAAAAATCATCTGATAAATTTTCTTCACTTTCTGAGACGTCTGGTGAATTGTAATTCCATATGTCATCAGAAACATTCACACCTACAGCTGTTTCTACCTTATNTAAATAAAGATGTTAATACTGGTACTATTATACCATATGTTGCTGGGTCGACTTTTGGTGGTTTAACATTTTCAGCTACGAGTTTTTCGACTGATGGCAATCCTACTTTGATTAATTCCTTTAACATAGATTTTGCGTGTTTTTTTACTTCTGATTTGATATCAAAGCTTGATTCTAAAAAGGTTGGTGAATTTTTTTGTAAAACACTGACAAGTTCATTTGATATGGTCTCTGCTAAATCATCACCAATCTTATTCATTGATTGTGATTCAAGAAAAGCTGAAGTAAAACTGTTATTTAATTGTTCAATAAATTGGCTTCCATTAAGAGATGATGAAGAATTGTGTCCGTTGTTTCCTCTGAAACATAAAACATTGGAAAAGACAAGAAATACTAAGAAAGAGCAAATAACTGGTAATCTTCTTAAGGCATTCATTTTAACCAAAAAGAGTATATATAACAGAAATAAGAAAAAANNTGAAAAATCAAAAAACAAACAAACAAACGTAATACGTTCTATATTAATTCGATTTATTCAAAAGAAGAAGAAAAAAAAAAAAAAA------
>232_CTPFO_Consensus.seq
---ATTTATATGTGTACTAACTATATTCTTAAATGTNTAGTTCATAACAACAATTTTCATAATTTTNAAGAAATGATTATTCCTTATTATTTTCAAAATTATAATTCTCTCCATGTAGTTTTATTTTTTATCTCATATTTTGATTTCATTTTATGTTATTGTTTTTTTTTTTTTTTTTTTTTTTGTNTTTGTTTTCGTGTGATTTTTAATCGAAAAAATCATCTGATAAATTTTCTTCACTTTCTGAGACGTCTGGTGAATTGTAATTCCATATATCATCAGAAACATTCGCACCTACAGCTGTTTCTACCTTATNTAAATAAAGATGTTAATACTGGTACTATTATACCATATGTTGCTGGGTCGACTTTTGGTGGTTTAACATTTTCAGCTATGAGTTTTTCGACTGATGGCAATCCTACTTTGATTAATTCCTTTAACATAAGTTTTGCGTGTCTTTTTACTTCTGATTTGATATCAAAGCTTGATTCTAAAAAGGTTGGTGAATTTTTTTGTAAAACACTGACAAGTTCATTTGATATGGTCTCTGCTAAATCATCACCAATCTTATTCATTGATTGTGATTCAAGAAAAGCTGAAGTAAAACTGTTATTTAATTGTTCAATAAATTGGCTTCCATTAAGAGATGATGAAGAATTGTGTCCGTTGTTTCCTCTGAAACATAAAACATTGGAAAAGACAAGAAATACTAAGAAAGAGCAAATAACTGGTAATCTTCTTAAGGCATTCATTTTAACCAAAAAGAGTATATATAACAGAAATAAGAAAAAANNTGAAAAATCAAAAAACAAACAAACAAACGTAATACGTTCTATATTAATTCGATTTATTCAAAAGAAGAAGAAAAAAAAAAAAAAAAAANNA
>233_CTPFO_Consensus.seq
---ATTTATATGTGTACTAACTATATTCTTAAATGTNTAGTTCATAACAACAATTTTCATAATTTTNAAGAAATGATTATTCCTTATTATTTTCAAAATTATAATTCTCTCCATGTAGTTTTATTTTTTATCTCATATTTTGATTTCATTTTATGTTATTGTTTTTTTTTTTTTTTTTTTTTTTGTNTTTGTTTTCGTGTGATTTTTAATCGAAAAAATCATCTGATAAATTTTCTTCACTTTCTGAGACGTCTGGTGAATTGTAATTCCATATGTCATCAGAAACATTCGCACCTACAGCTGTTTCTACCTTATNTAAATAAAGATGTTAATACTGGTACTATTATACCATATGTTGCTGGGTCGACTTTTGGTGGTTTAACATTTTCAGCTACGAGTTTTTCGACTGATGGCAATCCTACTTTGATTAATTCCTTTAACATAAGTTTTGCGTGTTTTTTTACTTCTGATTTGATATCAAAGCTTGATTCTAAAAAGGTTGGTGAATTTTTTTGTAAAACACTGACAAGTTCATTTGATATGGTCTCTGCTAAATCATCACCAATCTTATTCATTGATTGTGATTCAAGAAAAGCTGAAGTAAAACTGTTATTTAATTGTTCAATAAATTGGCTTCCATTAAGAGATGATGAAGAATTGTGTCCGTTGTTTCCTCTGAAACATAAAACATTGGAAAAGACAAGAAATACTAAGAAAGAGCAAATAACTGGTAATCTTCTTAAGGCATTCATTTTAACCAAAAAGAGTATATATAACAGAAATAAGAAAAAANNTGAAAAATCAAAAAACAAACAAACAAACGTAATACGTTCTATATTAATTCGATTTATTCAAAAGAAGAAGAAAAAAAAAAAAAAAAAANNA
>233_O_CTPFO_Consensus.seq
---ATTTATATGTGTACTAACTATATTCTTAAATGTNTAGTTCATAACAACAATTTTCATAATTTTNAAGAAATGATTATTCCTTATTATTTTCAAAATTATAATTCTCTCCATGTAGTTTTATTTTTTATCTCATATTTTGATTTCATTTTATGTTATTGTTTTTTTTTTTTTTTTTTTTTTTGTNTTTGTTTTCGTGTGATTTTTAATCGAAAAAATCATCTGATAAATTTTCTTCACTTTCTGGGACGTCTGATGAATTGTAATTCCATATCTCATCAGAAACATTCGCACCTACAGCTGTTTCTACCTTATNTAAATAAAGATGTTAATACTGGTACTATTATACCATATGTTGCTGGGTCGACTTTTGGTGGTTTAACATTTTCAGCTATGAGATTTTCGACTGATGGCAATCCTACTTTGATTAATTCCTTTAACATATATTTTGCGTGTTTTTTTACTTCTGATTTGATATCAAAGCTTGATTCTAAAAAGGTTGGTGAATTTTTTTGTAAAACACTGACAAGTTCATTTGATATGGTCTCTGCTAAATCATCACCAATCTTATTCATTGATTGTGATTCAAGAAAAGCTGAAGTAAAACTGTTATTTAATTGTTCAATAAATTGGCTTCCATTAAGAGATGATGAAGAATTGTGTCCGTTGTTTCCTCTGAAACATAAAACATTGGAAAAGACAAGAAATACTAAGAAAGAGCAAATAACTGGTAATCTTCTTAAGGCATTCATTTTAACCAAAAAGAGTATATATAACAGAAATAAGAAAAAANNTGAAAAATCAAAAAACAAACAAACAAACGTAATACGTTCTATATTAATTCGATTTATTCAAAAGAAGAAGAAAAAAAAAAAAAAAAAANAA
>238_CTPFO_Consensus.seq
---ATTTATATGTGTACTAACTATATTCTTAAATGTNTAGTTCATAACAACAATTTTCATAATTTTNAAGAAATGATTATTCCTTATTATTTTCAAAATTATAATTCTCTCCATGTAGTTTTATTTTTTATCTCATATTTTGATTTCATTTTATGTTATTGTTTTTTTTTTTTTTTTTTTTTTTGTNTTTGTTTTCGTGTGATTTTTAATCGAAAAAATCATCTGATAAATTTTCTTCACTTTCTGAGACGTCTGGTGAATTGTAATTCCATATGTCATCAGAAACATTCGCACCTACAGCTGTTTCTACCTTATNTAAATAAAGATGTTAATACTGGTACTATTATACCATATGTTGCTGGGTCGACTTTTGGTGGTTTAACATTTTCAGCTACGAGTTTTTCGACTGATGGCAATCCTACTTTGATTAATTCCTTTAACATAAGTTTTGCGTGTTTTTTTACTTCTGATTTGATATCAAAGCTTGATTCTAAAAAGGTTGGTGAATTTTTTTGTAAAACACTGACAAGTTCATTTGATATGGTCTCTGCTAAATCATCACCAATCTTATTCATTGATTGTGATTCAAGAAAAGCTGAAGTAAAACTGTTATTTAATTGTTCAATAAATTGGCTTCCATTAAGAGATGATGAAGAATTGTGTCCGTTGTTTCCTCTGAAACATAAAACATTGGAAAAGACAAGAAATACTAAGAAAGAGCAAATAACTGGTAATCTTCTTAAGGCATTCATTTTAACCAAAAAGAGTATATATAACAGAAATAAGAAAAAANNTGAAAAATCAAAAAACAAACAAACAAACGTAATACGTTCTATATTAATTCGATTTATTCAAAAGAAGAAGAAAAAAAAAAAAAAAAAANAA
>238_O_CTPFO_Consensus.seq
---ATTTATATGTGTACTAACTATATTCTTAAATGTNTAGTTCATAACAACAATTTTCATAATTTTNAAGAAATGATTATTCCTTATTATTTTCAAAATTATAATTCTCTCCATGTAGTTTTATTTTTTATCTCATATTTTGATTTCATTTTATGTTATTGTTTTTTTTTTTTTTTTTTTTTTTGTNTTTGTTTTCGTGTGATTTTTAATCGAAAAAATCATCTGATAAATTTTCTTCACTTTCTGAGACGTCTGGTGAATTGTAATTCCATATGTCATCAGAAACATTCGCACCTACAGCTGTTTCTACCTTATNTAAATAAAGATGTTAATACTGGTACTATTATACCATATGTTGCTGGGTCGACTTTTGGTGGTTTAACATTTTCAGCTACGACTTTTTCGACTGATGGCAATCCTACTTTGATTAATTCCTTTAACATAGATTTTGCGTGTTTTTTTACTTCTGATTTGATATCAAAGCTTGATTCTAAAAAGGTTGGTGAATTTTTTTGTAAAACACTGACAAGTTCATTTGATATGGTCTCTGCTAAATCATCACCAATCTTATTCATTGATTGTGATTCAAGAAAAGCTGAAGTAAAACTGTTATTTAATTGTTCAATAAATTGGCTTCCATTAAGAGATGATGAAGAATTGTGTCCGTTGTTTCCTCTGAAACATAAAACATTGGAAAAGACAAGAAATACTAAGAAAGAGCAAATAACTGGTAATCTTCTTAAGGCATTCATTTTAACCAAAAAGAGTATATATAACAGAAATAAGAAAAAANNTGAAAAATCAAAAAACAAACAAACAAACGTAATACGTTCTATATTAATTCGATTTATTCAAAAGAAGAAGAAAAAAAAAAAAAAAAAANAA
>239_CTPFO_Consensus.seq
---ATTTATATGTGTACTAACTATATTCTTAAATGTNTAGTTCATAACAACAATTTTCATAATTTTNAAGAAATGATTATTCCTTATTATTTTCAAAATTATAATTCTCTCCATGTAGTTTTATTTTTTATCTCATATTTTGATTTCATTTTATGTTATTGTTTTTTTTTTTTTTTTTTTTTTTGTNTTTGTTTTCGTGTGATTTTTAATCGAAAAAATCATCTGATAAATTTTCTTCACTTTCTGGGACGTCTGGTGAATTGTAATTCCATATGTCATCAGAAACATTCGCACCTACAGCTGTTTCTACCTTATNTAAATAAAGATGTTAATACTGGTACTATTATACCATATGTTGCTGGGTCGACTTTTGGTGGTTTAACATTTTCAGCTACGAGATTTTCGACTGATGGCAATCCTACTTTGATTAATTCCTTTAACATAAGTTTTGCGTGTTTTTTTACTTCTGATTTGATATCAAAGCTTGATTCTAAAAAGGTTGGTGAATTTTTTTGTAAAACACTGACAAGTTCATTTGATATGGTCTCTGCTAAATCATCACCAATCTTATTCATTGATTGTGATTCAAGAAAAGCTGAAGTAAAACTGTTATTTAATTGTTCAATAAATTGGCTTCCATTAAGAGATGATGAAGAATTGTGTCCGTTGTTTCCTCTGAAACATAAAACATTGGAAAAGACAAGAAATACTAAGAAAGAGCAAATAACTGGTAATCTTCTTAAGGCATTCATTTTAACCAAAAAGAGTATATATAACAGAAATAAGAAAAAANNTGAAAAATCAAAAAACAAACAAACAAACGTAATACGTTCTATATTAATTCGATTTATTCAAAAGAAGAAGAAAAAAAAAAAAAAAAAANAA
>239_O_CTPFO_Consensus.seq
---ATTTATATGTGTACTAACTATATTCTTAAATGTNTAGTTCATAACAACAATTTTCATAATTTTNAAGAAATGATTATTCCTTATTATTTTCAAAATTATAATTCTCTCCATGTAGTTTTATTTTTTATCTCATATTTTGATTTCATTTTATGTTATTGTTTTTTTTTTTTTTTTTTTTTTTGTNTTTGTTTTCGTGTGATTTTTAATCGAAAAAATCATCTGATAAATTTTCTTCACTTTCTGGGACGTCTGATGTATTGTAATTCCATATCTCATCAGAAACATTCACACCTACAGCTGTTTCTACCTTATNTAAATAAAGATGTTAATACTGGTACTATTATACCATATGTTGCTGGGTCGACTTTTGGTGGTTTAACATTTTCAGCTACGACTTTTTCGACTGATGGCAATCCTACTTTGATTAATTCCTTTAACATAGATTTTGCGTGTCTTTTTACTTCTGATTTGATATCAAAGCTTGATTCTAAAAAGGTTGGTGAATTTTTTTGTAAAACACTGACAAGTTCATTTGATATGGTCTCTGCTAAATCATCACCAATCTTATTCATTGATTGTGATTCAAGAAAAGCTGAAGTAAAACTGTTATTTAATTGTTCAATAAATTGGCTTCCATTAAGAGATGATGAAGAATTGTGTCCGTTGTTTCCTCTGAAACATAAAACATTGGAAAAGACAAGAAATACTAAGAAAGAGCAAATAACTGGTAATCTTCTTAAGGCATTCATTTTAACCAAAAAGAGTATATATAACAGAAATAAGAAAAAANNTGAAAAATCAAAAAACAAACAAACAAACGTAATACGTTCTATATTAATTCGATTTATTCAAAAGAAGAAGAAAAAAAAAAAAAAAAAANAA
>240_CTPFO_Consensus.seq
---ATTTATATGTGTACTAACTATATTCTTAAATGTNTAGTTCATAACAACAATTTTCATAATTTTNAAGAAATGATTATTCCTTATTATTTTCAAAATTATAATTCTCTCCATGTAGTTTTATTTTTTATCTCATATTTTGATTTCATTTTATGTTATTGTTTTTTTTTTTTTTTTTTTTTTTGTNTTTGTTTTCGTGTGATTTTTAATCGAAAAAATCATCTGATAAATTTTCTTCACTTTCTGGGACGTCTGATGTATTGTAATTCCATATCTCATCAGAAACATTCACACCTACAGCTGTTTCTACCTTATNTAAATAAAGATGTTAATACTGGTACTATTATACCATATGTTGCTGGGTCGACTTTTGGTGGTTTAACATTTTCAGCTACGACTTTTTCGACTGATGGCAATCCTACTTTGATTAATTCCTTTAACATAGATTTTGCGTGTCTTTTTACTTCTGATTTGATATCAAAGCTTGATTCTAAAAAGGTTGGTGAATTTTTTTGTAAAACACTGACAAGTTCATTTGATATGGTCTCTGCTAAATCATCACCAATCTTATTCATTGATTGTGATTCAAGAAAAGCTGAAGTAAAACTGTTATTTAATTGTTCAATAAATTGGCTTCCATTAAGAGATGATGAAGAATTGTGTCCGTTGTTTCCTCTGAAACATAAAACATTGGAAAAGACAAGAAATACTAAGAAAGAGCAAATAACTGGTAATCTTCTTAAGGCATTCATTTTAACCAAAAAGAGTATATATAACAGAAATAAGAAAAAANNTGAAAAATCAAAAAACAAACAAACAAACGTAATACGTTCTATATTAATTCGATTTATTCAAAAGAAGAAGAAAAAAAAAAAAAAANNA---
>240_O_CTPFO_Consensus.seq
---ATTTATATGTGTACTAACTATATTCTTAAATGTNTAGTTCATAACAACAATTTTCATAATTTTNAAGAAATGATTATTCCTTATTATTTTCAAAATTATAATTCTCTCCATGTAGTTTTATTTTTTATCTCATATTTTGATTTCATTTTATGTTATTGTTTTTTTTTTTTTTTTTTTTTTTGTNTTTGTTTTCGTGTGATTTTTAATCGAAAAAATCATCTGATAAATTTTCTTCACTTTCTGAGACGTCTGGTGAATTGTAATTCCATATATCATCAGAAACATTCGCACCTACAGCTGTTTCTACCTTATNTAAATAAAGATGTTAATACTGGTACTATTATACCATATGTTGCTGGGTCGACTTTTGGTGGTTTAACATTTTCAGCTACGACTTTTTCGACTGATGGCAATCCTACTTTGATTAATTCCTTTAACATAGATTTTGCGTGTTTTTTTACTTCTGATTTGATATCAAAGCTTGATTCTAAAAAGGTTGGTGAATTTTTTTGTAAAACACTGACAAGTTCATTTGATATGGTCTCTGCTAAATCATCACCAATCTTATTCATTGATTGTGATTCAAGAAAAGCTGAAGTAAAACTGTTATTTAATTGTTCAATAAATTGGCTTCCATTAAGAGATGATGAAGAATTGTGTCCGTTGTTTCCTCTGAAACATAAAACATTGGAAAAGACAAGAAATACTAAGAAAGAGCAAATAACTGGTAATCTTCTTAAGGCATTCATTTTAACCAAAAAGAGTATATATAACAGAAATAAGAAAAAANNTGAAAAATCAAAAAACAAACAAACAAACGTAATACGTTCTATATTAATTCGATTTATTCAAAAGAAGAAGAAAAAAAAAAAAAAAAAANAA
>241_CTPFO_Consensus.seq
---ATTTATATGTGTACTAACTATATTCTTAAATGTNTAGTTCATAACAACAATTTTCATAATTTTNAAGAAATGATTATTCCTTATTATTTTCAAAATTATAATTCTCTCCATGTAGTTTTATTTTTTATCTCATATTTTGATTTCATTTTATGTTATTGTTTTTTTTTTTTTTTTTTTTTTTGTNTTTGTTTTCGTGTGATTTTTAATCGAAAAAATCATCTGATAAATTTTCTTCACTTTCTGAGACGTCTGGTGAATTGTAATTCCATATGTCATCAGAAACATTCGCACCTACAGCTGTTTCTACCTTATNTAAATAAAGATGTTAATACTGGTACTATTATACCATATGTTGCTGGGTCGACTTTTGGTGGTTTAACATTTTCAGCTACGAGTTTTTCGACTGATGGCAATCCTACTTTGATTAATTCCTTTAACATAAGTTTTGCGTGTTTTTTTACTTCTGATTTGATATCAAAGCTTGATTCTAAAAAGGTTGGTGAATTTTTTTGTAAAACACTGACAAGTTCATTTGATATGGTCTCTGCTAAATCATCACCAATCTTATTCATTGATTGTGATTCAAGAAAAGCTGAAGTAAAACTGTTATTTAATTGTTCAATAAATTGGCTTCCATTAAGAGATGATGAAGAATTGTGTCCGTTGTTTCCTCTGAAACATAAAACATTGGAAAAGACAAGAAATACTAAGAAAGAGCAAATAACTGGTAATCTTCTTAAGGCATTCATTTTAACCAAAAAGAGTATATATAACAGAAATAAGAAAAAANNTGAAAAATCAAAAAACAAACAAACAAACGTAATACGTTCTATATTAATTCGATTTATTCAAAAGAAGAAGAAAAAAAAAAAAAAAAAANNA
>241_O_CTPFO_Consensus.seq
---ATTTATATGTGTACTAACTATATTCTTAAATGTNTAGTTCATAACAACAATTTTCATAATTTTNAAGAAATGATTATTCCTTATTATTTTCAAAATTATAATTCTCTCCATGTAGTTTTATTTTTTATCTCATATTTTGATTTCATTTTATGTTATTGTTTTTTTTTTTTTTTTTTTTTTTGTNTTTGTTTTCGTGTGATTTTTAATCGAAAAAATCATCTGATAAATTTTCTTCACTTTCTGGGACGTCTGATGTATTGTAATTCCATATCTCATCAGAAACATTCACACCTACAGCTGTTTCTACCTTATNTAAATAAAGATGTTAATACTGGTACTATTATACCATATGTTGCTGGGTCGACTTTTGGTGGTTTAACATTTTCAGCTACGACTTTTTCGACTGATGGCAATCCTACTTTGATTAATTCCTTTAACATAGATTTTGCGTGTCTTTTTACTTCTGATTTGATATCAAAGCTTGATTCTAAAAAGGTTGGTGAATTTTTTTGTAAAACACTGACAAGTTCATTTGATATGGTCTCTGCTAAATCATCACCAATCTTATTCATTGATTGTGATTCAAGAAAAGCTGAAGTAAAACTGTTATTTAATTGTTCAATAAATTGGCTTCCATTAAGAGATGATGAAGAATTGTGTCCGTTGTTTCCTCTGAAACATAAAACATTGGAAAAGACAAGAAATACTAAGAAAGAGCAAATAACTGGTAATCTTCTTAAGGCATTCATTTTAACCAAAAAGAGTATATATAACAGAAATAAGAAAAAANNTGAAAAATCAAAAAACAAACAAACAAACGTAATACGTTCTATATTAATTCGATTTATTCAAAAGAAGAAGAAAAAAAAAAAAAAAAAANNA
>243_CTPFO_Consensus.seq
---ATTTATATGTGTACTAACTATATTCTTAAATGTNTAGTTCATAACAACAATTTTCATAATTTTNAAGAAATGATTATTCCTTATTATTTTCAAAATTATAATTCTCTCCATGTAGTTTTATTTTTTATCTCATATTTTGATTTCATTTTATGTTATTGTTTTTTTTTTTTTTTTTTTTTTTGTNTTTGTTTTCGTGTGATTTTTAATCGAAAAAATCATCTGATAAATTTTCTTCACTTTCTGAGACGTCTGGTGAATTGTAATTCCATATGTCATCAGAAACATTCGCACCTACAGCTGTTTCTACCTTATNTAAATAAAGATGTTAATACTGGTACTATTATACCATATGTTGCTGGGTCGACTTTTGGTGGTTTAACATTTTCAGCTACGACTTTTTCGACTGATGGCAATCCTACTTTGATTAATTCCTTTAACATAGATTTTGCGTGTTTTTTTACTTCTGATTTGATATCAAAGCTTGATTCTAAAAAGGTTGGTGAATTTTTTTGTAAAACACTGACAAGTTCATTTGATATGGTCTCTGCTAAATCATCACCAATCTTATTCATTGATTGTGATTCAAGAAAAGCTGAAGTAAAACTGTTATTTAATTGTTCAATAAATTGGCTTCCATTAAGAGATGATGAAGAATTGTGTCCGTTGTTTCCTCTGAAACATAAAACATTGGAAAAGACAAGAAATACTAAGAAAGAGCAAATAACTGGTAATCTTCTTAAGGCATTCATTTTAACCAAAAAGAGTATATATAACAGAAATAAGAAAAAANNTGAAAAATCAAAAAACAAACAAACAAACGTAATACGTTCTATATTAATTCGATTTATTCAAAAGAAGAAGAAAAAAAAAAAAAAAAAANAA
>244_CTPFO_Consensus.seq
---NTTTATATGTGTACTAACTATATTCTTAAATGTNTAGTTCATAACAACAATTTTCATAATTTTNAAGAAATGATTATTCCTTATTATTTTCAAAATTATAATTCTCTCCATGTAGTTTTATTTTTTATCTCATATTTTGATTTCATTTTATGTTATTGTTTTTTTTTTTTTTTTTTTTTTTGTNTTTGTTTTCGTGTGATTTTTAATCGAAAAAATCATCTGATAAATTTTCTTCACTTTCTGGGACGTCTGATGAATTGTAATTCCATATCTCATCAGAAACATTCGCACCTACAGCTGTTTCTACCTTATNTAAATAAAGATGTTAATACTGGTACTATTATACCATATGTTGCTGGGTCGACTTTTGGTGGTTTAACATTTTCAGCTACGACTTTTTCGACTGATGGCAATCCTACTTTGATTAATTCCTTTAACATAGATTTTGCGTGTTTTTTTACTTCTGATTTGATATCAAAGCTTGATTCTAAAAAGGTTGGTGAATTTTTTTGTAAAACACTGACAAGTTCATTTGATATGGTCTCTGCTAAATCATCACCAATCTTATTCATTGATTGTGATTCAAGAAAAGCTGAAGTAAAACTGTTATTTAATTGTTCAATAAATTGGCTTCCATTAAGAGATGATGAAGAATTGTGTCCGTTGTTTCCTCTGAAACATAAAACATTGGAAAAGACAAGAAATACTAAGAAAGAGCAAATAACTGGTAATCTTCTTAAGGCATTCATTTTAACCAAAAAGAGTATATATAACAGAAATAAGAAAAAANNTGAAAAATCAAAAAACAAACAAACAAACGTAATACGTTCTATATTAATTCGATTTATTCAAAAGAAGAAGAAAAAAAAAAAAAAAAAANNA
>244_O_CTPFO_Consensus.seq
---ATTTATATGTGTACTAACTATATTCTTAAATGTNTAGTTCATAACAACAATTTTCATAATTTTNAAGAAATGATTATTCCTTATTATTTTCAAAATTATAATTCTCTCCATGTAGTTTTATTTTTTATCTCATATTTTGATTTCATTTTATGTTATTGTTTTTTTTTTTTTTTTTTTTTTTGTNTTTGTTTTCGTGTGATTTTTAATCGAAAAAATCATCTGATAAATTTTCTTCACTTTCTGAGACGTCTGATGATTTGTAATTCCATATCTCATCAGAAACATTCACACCTACAGCTGTTTCTACCTTATNTAAATAAAGATGTTAATACTGGTACTATTATACCATATGTTGCTGGGTCGACTTTTGGTGGTTTAACATTTTCAGCTACGACTTTTTCGACTGATGGCAATCCTACTTTGATTAATTCCTTTAACATAGATTTTGCGTGTTTTTTTACTTCTGATTTGATATCAAAGCTTGATTCTAAAAAGGTTGGTGAATTTTTTTGTAAAACACTGACAAGTTCATTTGATATGGTCTCTGCTAAATCATCACCAATCTTATTCATTGATTGTGATTCAAGAAAAGCTGAAGTAAAACTGTTATTTAATTGTTCAATAAATTGGCTTCCATTAAGAGATGATGAAGAATTGTGTCCGTTGTTTCCTCTGAAACATAAAACATTGGAAAAGACAAGAAATACTAAGAAAGAGCAAATAACTGGTAATCTTCTTAAGGCATTCATTTTAACCAAAAAGAGTATATATAACAGAAATAAGAAAAAANNTGAAAAATCAAAAAACAAACAAACAAACGTAATACGTTCTATATTAATTCGATTTATTCAAAAGAAGAAGAAAAAAAAAAAAAAAAAANAA
>245_O_CTPFO_Consensus.seq
---ATTTATATGTGTACTAACTATATTCTTAAATGTNTAGTTCATAACAACAATTTTCATAATTTTNAAGAAATGATTATTCCTTATTATTTTCAAAATTATAATTCTCTCCATGTAGTTTTATTTTTTATCTCATATTTTGATTTCATTTTATGTTATTGTTTTTTTTTTTTTTTTTTTTTTTGTNTTTGTTTTCGTGTGATTTTTAATCGAAAAAATCATCTGATAAATTTTCTTCACTTTCTGAGACGTCTGATGATTTGTAATTCCATATCTCATCAGAAACATTCACACCTACAGCTGTTTCTACCTTATNTAAATAAAGATGTTAATACTGGTACTATTATACCATATGTTGCTGGGTCGACTTTTGGTGGTTTAACATTTTCAGCTACGACTTTTTCGACTGATGGCAATCCTACTTTGATTAATTCCTTTAACATAGATTTTGCGTGTTTTTTTACTTCTGATTTGATATCAAAGCTTGATTCTAAAAAGGTTGGTGAATTTTTTTGTAAAACACTGACAAGTTCATTTGATATGGTCTCTGCTAAATCATCACCAATCTTATTCATTGATTGTGATTCAAGAAAAGCTGAAGTAAAACTGTTATTTAATTGTTCAATAAATTGGCTTCCATTAAGAGATGATGAAGAATTGTGTCCGTTGTTTCCTCTGAAACATAAAACATTGGAAAAGACAAGAAATACTAAGAAAGAGCAAATAACTGGTAATCTTCTTAAGGCATTCATTTTAACCAAAAAGAGTATATATAACAGAAATAAGAAAAAANNTGAAAAATCAAAAAACAAACAAACAAACGTAATACGTTCTATATTAATTCGATTTATTCAAAAGAAGAAGAAAAAAAAAAAAAAAAAANAA
>246_O_CTPFO_Consensus.seq
---NTTTATATGTGTACTAACTATATTCTTAAATGTNTAGTTCATAACAACAATTTTCATAATTTTNAAGAAATGATTATTCCTTATTATTTTCAAAATTATAATTCTCTCCATGTAGTTTTATTTTTTATCTCATATTTTGATTTCATTTTATGTTATTGTTTTTTTTTTTTTTTTTTTTTTTGTNTTTGTTTTCGTGTGATTTTTAATCGAAAAAATCATCTGATAAATTTTCTTCACTTTCTGGGACGTCTGATGAATTGTAATTCCATATCTCATCAGAAACATTCGCACCTACAGCTGTTTCTACCTTATNTAAATAAAGATGTTAATACTGGTACTATTATACCATATGTTGCTGGGTCGACTTTTGGTGGTTTAACATTTTCAGCTATGAGATTTTCGACTGATGGCAATCCTACTTTGATTAATTCCTTTAACATATATTTTGCGTGTTTTTTTACTTCTGATTTGATATCAAAGCTTGATTCTAAAAAGGTTGGTGAATTTTTTTGTAAAACACTGACAAGTTCATTTGATATGGTCTCTGCTAAATCATCACCAATCTTATTCATTGATTGTGATTCAAGAAAAGCTGAAGTAAAACTGTTATTTAATTGTTCAATAAATTGGCTTCCATTAAGAGATGATGAAGAATTGTGTCCGTTGTTTCCTCTGAAACATAAAACATTGGAAAAGACAAGAAATACTAAGAAAGAGCAAATAACTGGTAATCTTCTTAAGGCATTCATTTTAACCAAAAAGAGTATATATAACAGAAATAAGAAAAAANNTGAAAAATCAAAAAACAAACAAACAAACGTAATACGTTCTATATTAATTCGATTTATTCAAAAGAAGAAGAAAAAAAAAAAAAAAAAANAA
>247_CTPFO_Consensus.seq
---ATTTATATGTGTACTAACTATATTCTTAAATGTNTAGTTCATAACAACAATTTTCATAATTTTNAAGAAATGATTATTCCTTATTATTTTCAAAATTATAATTCTCTCCATGTAGTTTTATTTTTTATCTCATATTTTGATTTCATTTTATGTTATTGTTTTTTTTTTTTTTTTTTTTTTTGTNTTTGTTTTCGTGTGATTTTTAATCGAAAAAATCATCTGATAAATTTTCTTCACTTTCTGAGACGTCTGGTGAATTGTAATTCCATATATCATCAGAAACATTCGCACCTACAGCTGTTTCTACCTTATNTAAATAAAGATGTTAATACTGGTACTATTATACCATATGTTGCTGGGTCGACTTTTGGTGGTTTAACATTTTCAGCTACGACTTTTTCGACTGATGGCAATCCTACTTTGATTAATTCCTTTAACATAGATTTTGCGTGTTTTTTTACTTCTGATTTGATATCAAAGCTTGATTCTAAAAAGGTTGGTGAATTTTTTTGTAAAACACTGACAAGTTCATTTGATATGGTCTCTGCTAAATCaTCACcaATCTTATTCATTGATTGTGATTCAAGAAAAGCTGAAGTAAAACTGTTATTTAATTGTTCAATAAATTGGCTTCCATTAAGAGATGATGAAGAATTGTGTCCGTTGTTTCCTCTGAAACATAAAACATTGGAAAAGACAAGAAATACTAAGAAAGAGCAAATAACTGGTAATCTTCTTAAGGCATTCATTTTAACCAAAAAGAGTATATATAACAGAAATAAGAAAAAANNTGAAAAATCAAAAAACAAACAAACAAACGTAATACGTTCTATATTAATTCGATTTATTCAAAAGAAGAAGAAAAAAAAAAAAAAAAAA---
>247_O_CTPFO_Consensus.seq
---ATTTATATGTGTACTAACTATATTCTTAAATGTNTAGTTCATAACAACAATTTTCATAATTTTNAAGAAATGATTATTCCTTATTATTTTCAAAATTATAATTCTCTCCATGTAGTTTTATTTTTTATCTCATATTTTGATTTCATTTTATGTTATTGTTTTTTTTTTTTTTTTTTTTTTTGTNTTTGTTTTCGTGTGATTTTTAATCGAAAAAATCATCTGATAAATTTTCTTCACTTTCTGAGACGTCTGGTGAATTGTAATTCCATATGTCATCAGAAACATTCGCACCTACAGCTGTTTCTACCTTATNTAAATAAAGATGTTAATACTGGTACTATTATACCATATGTTGCTGGGTCGACTTTTGGTGGTTTAACATTTTCAGCTACGACTTTTTCGACTGATGGCAATCCTACTTTGATTAATTCCTTTAACATAGATTTTGCGTGTTTTTTTACTTCTGATTTGATATCAAAGCTTGATTCTAAAAAGGTTGGTGAATTTTTTTGTAAAACACTGACAAGTTCATTTGATATGGTCTCTGCTAAATCATCACCAATCTTATTCATTGATTGTGATTCAAGAAAAGCTGAAGTAAAACTGTTATTTAATTGTTCAATAAATTGGCTTCCATTAAGAGATGATGAAGAATTGTGTCCGTTGTTTCCTCTGAAACATAAAACATTGGAAAAGACAAGAAATACTAAGAAAGAGCAAATAACTGGTAATCTTCTTAAGGCATTCATTTTAACCAAAAAGAGTATATATAACAGAAATAAGAAAAAANNTGAAAAATCAAAAAACAAACAAACAAACGTAATACGTTCTATATTAATTCGATTTATTCAAAAGAAGAAGAAAAAAAAAAAAAAAAAANNA
>248_O_CTPFO_Consensus.seq
NNAATTTATATGTGTACTAACTATATTCTTAAATGTNTAGTTCATAACAACAATTTTCATAATTTTNAAGAAATGATTATTCCTTATTATTTTCAAAATTATAATTCTCTCCATGTAGTTTTATTTTTTATCTCATATTTTGATTTCATTTTATGTTATTGTTTTTTTTTTTTTTTTTTTTTTTGTNTTTGTTTTCGTGTGATTTTTAATCGAAAAAATCATCTGATAAATTTTCTTCACTTTCTGAGACGTCTGGTGAATTGTAATTCCATATATCATCAGAAACATTCGCACCTACAGCTGTTTCTACCTTATNTAAATAAAGATGTTAATACTGGTACTATTATACCATATGTTGCTGGGTCGACTTTTGGTGGTTTAACATTTTCAGCTACGACTTTTTCGACTGATGGCAATCCTACTTTGATTAATTCCTTTAACATAGATTTTGCGTGTTTTTTTACTTCTGATTTGATATCAAAGCTTGATTCTAAAAAGGTTGGTGAATTTTTTTGTAAAACACTGACAAGTTCATTTGATATGGTCTCTGCTAAATCATCACCAATCTTATTCATTGATTGTGATTCAAGAAAAGCTGAAGTAAAACTGTTATTTAATTGTTCAATAAATTGGCTTCCATTAAGAGATGATGAAGAATTGTGTCCGTTGTTTCCTCTGAAACATAAAACATTGGAAAAGACAAGAAATACTAAGAAAGAGCAAATAACTGGTAATCTTCTTAAGGCATTCATTTTAACCAAAAAGAGTATATATAACAGAAATAAGAAAAAANNTGAAAAATCAAAAAACAAACAAACAAACGTAATACGTTCTATATTAATTCGATTTATTCAAAAGAAGAAGAAAAAAAAAAAAAAAAAANAA
>249_O_CTPFO_Consensus.seq
---ATTTATATGTGTACTAACTATATTCTTAAATGTNTAGTTCATAACAACAATTTTCATAATTTTNAAGAAATGATTATTCCTTATTATTTTCAAAATTATAATTCTCTCCATGTAGTTTTATTTTTTATCTCATATTTTGATTTCATTTTATGTTATTGTTTTTTTTTTTTTTTTTTTTTTTGTNTTTGTTTTCGTGTGATTTTTAATCGAAAAAATCATCTGATAAATTTTCTTCACTTTCTGGGACGTCTGATGTATTGTAATTCCATATCTCATCAGAAACATTCACACCTACAGCTGTTTCTACCTTATNTAAATAAAGATGTTAATACTGGTACTATTATACCATATGTTGCTGGGTCGACTTTTGGTGGTTTAACATTTTCAGCTACGACTTTTTCGACTGATGGCAATCCTACTTTGATTAATTCCTTTAACATAGATTTTGCGTGTCTTTTTACTTCTGATTTGATATCAAAGCTTGATTCTAAAAAGGTTGGTGAATTTTTTTGTAAAACACTGACAAGTTCATTTGATATGGTCTCTGCTAAATCATCACCAATCTTATTCATTGATTGTGATTCAAGAAAAGCTGAAGTAAAACTGTTATTTAATTGTTCAATAAATTGGCTTCCATTAAGAGATGATGAAGAATTGTGTCCGTTGTTTCCTCTGAAACATAAAACATTGGAAAAGACAAGAAATACTAAGAAAGAGCAAATAACTGGTAATCTTCTTAAGGCATTCATTTTAACCAAAAAGAGTATATATAACAGAAATAAGAAAAAANNTGAAAAATCAAAAAACAAACAAACAAACGTAATACGTTCTATATTAATTCGATTTATTCAAAAGAAGAAGAAAAAAAAAAAAAAAAAANAA
>250_CTPFO_Consensus.seq
---ATTTATATGTGTACTAACTATATTCTTAAATGTNTAGTTCATAACAACAATTTTCATAATTTTNAAGAAATGATTATTCCTTATTATTTTCAAAATTATAATTCTCTCCATGTAGTTTTATTTTTTATCTCATATTTTGATTTCATTTTATGTTATTGTTTTTTTTTTTTTTTTTTTTTTTGTNTTTGTTTTCGTGTGATTTTTAATCGAAAAAATCATCTGATAAATTTTCTTCACTTTCTGAGACGTCTGATGAATTGTAATTCCATATCTCATCAGAAACATTCGCACCTACAGCTGTTTCTACCTTATNTAAATAAAGATGTTAATACTGGTACTATTATACCATATGTTGCTGGGTCGACTTTTGGTGGTTTAACATTTTCAGCTACGAGTTTTTCGACTGATGGCAATCCTACTTTGATTAATTCCTTTAACATAAGTTTTGCGTGTTTTTTTACTTCTGATTTGATATCAAAGCTTGATTCTAAAAAGGTTGGTGAATTTTTTTGTAAAACACTGACAAGTTCATTTGATATGGTCTCTGCTAAATCATCACCAATCTTATTCATTGATTGTGATTCAAGAAAAGCTGAAGTAAAACTGTTATTTAATTGTTCAATAAATTGGCTTCCATTAAGAGATGATGAAGAATTGTGTCCGTTGTTTCCTCTGAAACATAAAACATTGGAAAAGACAAGAAATACTAAGAAAGAGCAAATAACTGGTAATCTTCTTAAGGCATTCATTTTAACCAAAAAGAGTATATATAACAGAAATAAGAAAAAANNTGAAAAATCAAAAAACAAACAAACAAACGTAATACGTTCTATATTAATTCGATTTATTCAAAAGAAGAAGAAAAAAAAAAAAAAAAAANNA
>250_O_CTPFO_Consensus.seq
---ATTTATATGTGTACTAACTATATTCTTAAATGTNTAGTTCATAACAACAATTTTCATAATTTTNAAGAAATGATTATTCCTTATTATTTTCAAAATTATAATTCTCTCCATGTAGTTTTATTTTTTATCTCATATTTTGATTTCATTTTATGTTATTGTTTTTTTTTTTTTTTTTTTTTTTGTNTTTGTTTTCGTGTGATTTTTAATCGAAAAAATCATCTGATAAATTTTCTTCACTTTCTGAGACGTCTGGTGAATTGTAATTCCATATATCATCAGAAACATTCGCACCTACAGCTGTTTCTACCTTATNTAAATAAAGATGTTAATACTGGTACTATTATACCATATGTTGCTGGGTCGACTTTTGGTGGTTTAACATTTTCAGCTACGACTTTTTCGACTGATGGCAATCCTACTTTGATTAATTCCTTTAACATAGATTTTGCGTGTTTTTTTACTTCTGATTTGATATCAAAGCTTGATTCTAAAAAGGTTGGTGAATTTTTTTGTAAAACACTGACAAGTTCATTTGATATGGTCTCTGCTAAATCATCACCAATCTTATTCATTGATTGTGATTCAAGAAAAGCTGAAGTAAAACTGTTATTTAATTGTTCAATAAATTGGCTTCCATTAAGAGATGATGAAGAATTGTGTCCGTTGTTTCCTCTGAAACATAAAACATTGGAAAAGACAAGAAATACTAAGAAAGAGCAAATAACTGGTAATCTTCTTAAGGCATTCATTTTAACCAAAAAGAGTATATATAACAGAAATAAGAAAAAANNTGAAAAATCAAAAAACAAACAAACAAACGTAATACGTTCTATATTAATTCGATTTATTCAAAAGAAGAAGAAAAAAAAAAAAAAAAAANAA
>251_O_CTPFO_Consensus.seq
---ATTTATATGTGTACTAACTATATTCTTAAATGTNTAGTTCATAACAACAATTTTCATAATTTTNAAGAAATGATTATTCCTTATTATTTTCAAAATTATAATTCTCTCCATGTAGTTTTATTTTTTATCTCATATTTTGATTTCATTTTATGTTATTGTTTTTTTTTTTTTTTTTTTTTTTGTNTTTGTTTTCGTGTGATTTTTAATCGAAAAAATCATCTGATAAATTTTCTTCACTTTCTGAGACGTCTGGTGAATTGTAATTCCATATATCATCAGAAACATTCGCACCTACAGCTGTTTCTACCTTATNTAAATAAAGATGTTAATACTGGTACTATTATACCATATGTTGCTGGGTCGACTTTTGGTGGTTTAACATTTTCAGCTACGACTTTTTCGACTGATGGCAATCCTACTTTGATTAATTCCTTTAACATAGATTTTGCGTGTTTTTTTACTTCTGATTTGATATCAAAGCTTGATTCTAAAAAGGTTGGTGAATTTTTTTGTAAAACACTGACAAGTTCATTTGATATGGTCTCTGCTAAATCATCACCAATCTTATTCATTGATTGTGATTCAAGAAAAGCTGAAGTAAAACTGTTATTTAATTGTTCAATAAATTGGCTTCCATTAAGAGATGATGAAGAATTGTGTCCGTTGTTTCCTCTGAAACATAAAACATTGGAAAAGACAAGAAATACTAAGAAAGAGCAAATAACTGGTAATCTTCTTAAGGCATTCATTTTAACCAAAAAGAGTATATATAACAGAAATAAGAAAAAANNTGAAAAATCAAAAAACAAACAAACAAACGTAATACGTTCTATATTAATTCGATTTATTCAAAAGAAGAAGAAAAAAAAAAAAAAAAAANNA
>252_O_CTPFO_Consensus.seq
---ATTTATATGTGTACTAACTATATTCTTAAATGTNTAGTTCATAACAACAATTTTCATAATTTTNAAGAAATGATTATTCCTTATTATTTTCAAAATTATAATTCTCTCCATGTAGTTTTATTTTTTATCTCATATTTTGATTTCATTTTATGTTATTGTTTTTTTTTTTTTTTTTTTTTTTGTNTTTGTTTTCGTGTGATTTTTAATCGAAAAAATCATCTGATAAATTTTCTTCACTTTCTGAGACGTCTGGTGAATTGTAATTCCATATGTCATCAGAAACATTCGCACCTACAGCTGTTTCTACCTTATNTAAATAAAGATGTTAATACTGGTACTATTATACCATATGTTGCTGGGTCGACTTTTGGTGGTTTAACATTTTCAGCTACGAGTTTTTCGACTGATGGCAATCCTACTTTGATTAATTCCTTTAACATAAGTTTTGCGTGTTTTTTTACTTCTGATTTGATATCAAAGCTTGATTCTAAAAAGGTTGGTGAATTTTTTTGTAAAACACTGACAAGTTCATTTGATATGGTCTCTGCTAAATCATCACCAATCTTATTCATTGATTGTGATTCAAGAAAAGCTGAAGTAAAACTGTTATTTAATTGTTCAATAAATTGGCTTCCATTAAGAGATGATGAAGAATTGTGTCCGTTGTTTCCTCTGAAACATAAAACATTGGAAAAGACAAGAAATACTAAGAAAGAGCAAATAACTGGTAATCTTCTTAAGGCATTCATTTTAACCAAAAAGAGTATATATAACAGAAATAAGAAAAAANNTGAAAAATCAAAAAACAAACAAACAAACGTAATACGTTCTATATTAATTCGATTTATTCAAAAGAAGAAGAAAAAAAAAAAAAAAAAANAA
>253_O_CTPFO_Consensus.seq
---ATTTATATGTGTACTAACTATATTCTTAAATGTNTAGTTCATAACAACAATTTTCATAATTTTNAAGAAATGATTATTCCTTATTATTTTCAAAATTATAATTCTCTCCATGTAGTTTTATTTTTTATCTCATATTTTGATTTCATTTTATGTTATTGTTTTTTTTTTTTTTTTTTTTTTTGTNTTTGTTTTCGTGTGATTTTTAATCGAAAAAATCATCTGATAAATTTTCTTCACTTTCTGAGACGTCTGGTGAATTGTAATTCCATATATCATCAGAAACATTCGCACCTACAGCTGTTTCTACCTTATNTAAATAAAGATGTTAATACTGGTACTATTATACCATATGTTGCTGGGTCGACTTTTGGTGGTTTAACATTTTCAGCTACGACTTTTTCGACTGATGGCAATCCTACTTTGATTAATTCCTTTAACATAGATTTTGCGTGTTTTTTTACTTCTGATTTGATATCAAAGCTTGATTCTAAAAAGGTTGGTGAATTTTTTTGTAAAACACTGACAAGTTCATTTGATATGGTCTCTGCTAAATCATCACCAATCTTATTCATTGATTGTGATTCAAGAAAAGCTGAAGTAAAACTGTTATTTAATTGTTCAATAAATTGGCTTCCATTAAGAGATGATGAAGAATTGTGTCCGTTGTTTCCTCTGAAACATAAAACATTGGAAAAGACAAGAAATACTAAGAAAGAGCAAATAACTGGTAATCTTCTTAAGGCATTCATTTTAACCAAAAAGAGTATATATAACAGAAATAAGAAAAAANNTGAAAAATCAAAAAACAAACAAACAAACGTAATACGTTCTATATTAATTCGATTTATTCAAAAGAAGAAGAAAAAAAAAAAAAAAAAANAA
>254_O_CTPFO_Consensus.seq
---ATTTATATGTGTACTAACTATATTCTTAAATGTNTAGTTCATAACAACAATTTTCATAATTTTNAAGAAATGATTATTCCTTATTATTTTCAAAATTATAATTCTCTCCATGTAGTTTTATTTTTTATCTCATATTTTGATTTCATTTTATGTTATTGTTTTTTTTTTTTTTTTTTTTTTTGTNTTTGTTTTCGTGTGATTTTTAATCGAAAAAATCATCTGATAAATTTTCTTCACTTTCTGAGACGTCTGGTGAATTGTAATTCCATATATCATCAGAAACATTCGCACCTACAGCTGTTTCTACCTTATNTAAATAAAGATGTTAATACTGGTACTATTATACCATATGTTGCTGGGTCGACTTTTGGTGGTTTAACATTTTCAGCTACGACTTTTTCGACTGATGGCAATCCTACTTTGATTAATTCCTTTAACATAGATTTTGCGTGTTTTTTTACTTCTGATTTGATATCAAAGCTTGATTCTAAAAAGGTTGGTGAATTTTTTTGTAAAACACTGACAAGTTCATTTGATATGGTCTCTGCTAAATCATCACCAATCTTATTCATTGATTGTGATTCAAGAAAAGCTGAAGTAAAACTGTTATTTAATTGTTCAATAAATTGGCTTCCATTAAGAGATGATGAAGAATTGTGTCCGTTGTTTCCTCTGAAACATAAAACATTGGAAAAGACAAGAAATACTAAGAAAGAGCAAATAACTGGTAATCTTCTTAAGGCATTCATTTTAACCAAAAAGAGTATATATAACAGAAATAAGAAAAAANNTGAAAAATCAAAAAACAAACAAACAAACGTAATACGTTCTATATTAATTCGATTTATTCAAAAGAAGAAGAAAAAAAAAAAAAAAAAANAA
>255_O_CTPFO_Consensus.seq
---ATTTATATGTGTACTAACTATATTCTTAAATGTNTAGTTCATAACAACAATTTTCATAATTTTNAAGAAATGATTATTCCTTATTATTTTCAAAATTATAATTCTCTCCATGTAGTTTTATTTTTTATCTCATATTTTGATTTCATTTTATGTTATTGTTTTTTTTTTTTTTTTTTTTTTTGTNTTTGTTTTCGTGTGATTTTTAATCGAAAAAATCATCTGATAAATTTTCTTCACTTTCTGAGACGTCTGGTGAATTGTAATTCCATATATCATCAGAAACATTCGTACCTACAGCTGTTTCTACCTTATNTAAATAAAGATGTTAATACTGGTACTATTATACCATATGTTGCTGGGTCGACTTTTGGTGGTTTAACATTTTCAGCTATGAGTTTTTCGACTGATGGCAATCCTACTTTGATTAATTCCTTTAACATAAGTTTTGCGTGTTTTTTTACTTCTGATTTGATATCAAAGCTTGATTCTAAAAAGGTTGGTGAATTTTTTTGTAAAACACTGACAAGTTCATTTGATATGGTCTCTGCTAAATCATCACCAATCTTATTCATTGATTGTGATTCAAGAAAAGCTGAAGTAAAACTGTTATTTAATTGTTCAATAAATTGGCTTCCATTAAGAGATGATGAAGAATTGTGTCCGTTGTTTCCTCTGAAACATAAAACATTGGAAAAGACAAGAAATACTAAGAAAGAGCAAATAACTGGTAATCTTCTTAAGGCATTCATTTTAACCAAAAAGAGTATATATAACAGAAATAAGAAAAAANNTGAAAAATCAAAAAACAAACAAACAAACGTAATACGTTCTATATTAATTCGATTTATTCAAAAGAAGAAGAAAAAAAAAAAAAAAAAANAA
>260_O_CTPFO_Consensus.seq
---ATTTATATGTGTACTAACTATATTCTTAAATGTNTAGTTCATAACAACAATTTTCATAATTTTNAAGAAATGATTATTCCTTATTATTTTCAAAATTATAATTCTCTCCATGTAGTTTTATTTTTTATCTCATATTTTGATTTCATTTTATGTTATTGTTTTTTTTTTTTTTTTTTTTTTTGTNTTTGTTTTCGTGTGATTTTTAATCGAAAAAATCATCTGATAAATTTTCTTCACTTTCTGAGACGTCTGGTGAATTGTAATTCCATATGTCATCAGAAACATTCGCACCTACAGCTGTTTCTACCTTATNTAAATAAAGATGTTAATACTGGTACTATTATACCATATGTTGCTGGGTCGACTTTTGGTGGTTTAACATTTTCAGCTACGACTTTTTCGACTGATGGCAATCCTACTTTGATTAATTCCTTTAACATAGATTTTGCGTGTTTTTTTACTTCTGATTTGATATCAAAGCTTGATTCTAAAAAGGTTGGTGAATTTTTTTGTAAAACACTGACAAGTTCATTTGATATGGTCTCTGCTAAATCATCACCAATCTTATTCATTGATTGTGATTCAAGAAAAGCTGAAGTAAAACTGTTATTTAATTGTTCAATAAATTGGCTTCCATTAAGAGATGATGAAGAATTGTGTCCGTTGTTTCCTCTGAAACATAAAACATTGGAAAAGACAAGAAATACTAAGAAAGAGCAAATAACTGGTAATCTTCTTAAGGCATTCATTTTAACCAAAAAGAGTATATATAACAGAAATAAGAAAAAANNTGAAAAATCAAAAAACAAACAAACAAACGTAATACGTTCTATATTAATTCGATTTATTCAAAAGAAGAAGAAAAAAAAAAAAAAAAAANAA
>263_O_CTPFO_Consensus.seq
---ATTTATATGTGTACTAACTATATTCTTAAATGTNTAGTTCATAACAACAATTTTCATAATTTTNAAGAAATGATTATTCCTTATTATTTTCAAAATTATAATTCTCTCCATGTAGTTTTATTTTTTATCTCATATTTTGATTTCATTTTATGTTATTGTTTTTTTTTTTTTTTTTTTTTTTGTNTTTGTTTTCGTGTGATTTTTAATCGAAAAAATCATCTGATAAATTTTCTTCACTTTCTGAGACGTCTGGTGAATTGTAATTCCATATGTCATCAGAAACATTCACACCTACAGCTGTTTCTACCTTATNTAAATAAAGATGTTAATACTGGTACTATTATACCATATGTTGCTGGGTCGACTTTTGGTGGTTTAACATTTTCAGCTACGACTTTTTCGACTGATGGCAATCCTAATTTGATTAATTCCTTTAACATATGTTTTGCGTGTTTTTTTACTTCTGATTTGATATCAAAGCTTGATTCTAAAAAGGTTGGTGAATTTTTTTGTAAAACACTGACAAGTTCATTTGATATGGTCTCTGCTAAATCATCACCAATCTTATTCATTGATTGTGATTCAAGAAAAGCTGAAGTAAAACTGTTATTTAATTGTTCAATAAATTGGCTTCCATTAAGAGATGATGAAGAATTGTGTCCGTTGTTTCCTCTGAAACATAAAACATTGGAAAAGACAAGAAATACTAAGAAAGAGCAAATAACTGGTAATCTTCTTAAGGCATTCATTTTAACCAAAAAGAGTATATATAACAGAAATAAGAAAAAANNTGAAAAATCAAAAAACAAACAAACAAACGTAATACGTTCTATATTAATTCGATTTATTCAAAAGAAGAAGAAAAAAAAAAAAAAAAAANNA
>264_O_CTPFO_Consensus.seq
---ATTTATATGTGTACTAACTATATTCTTAAATGTNTAGTTCATAACAACAATTTTCATAATTTTNAAGAAATGATTATTCCTTATTATTTTCAAAATTATAATTCTCTCCATGTAGTTTTATTTTTTATCTCATATTTTGATTTCATTTTATGTTATTGTTTTTTTTTTTTTTTTTTTTTTTGTNTTTGTTTTCGTGTGATTTTTAATCGAAAAAATCATCTGATAAATTTTCTTCACTTTCTGAGACGTCTGGTGAATTGTAATTCCATATATCATCAGAAACATTCGCACCTACAGCTGTTTCTACCTTATNTAAATAAAGATGTTAATACTGGTACTATTATACCATATGTTGCTGGGTCGACTTTTGGTGGTTTAACATTTTCAGCTACGACTTTTTCGACTGATGGCAATCCTACTTTGATTAATTCCTTTAACATAGATTTTGCGTGTTTTTTTACTTCTGATTTGATATCAAAGCTTGATTCTAAAAAGGTTGGTGAATTTTTTTGTAAAACACTGACAAGTTCATTTGATATGGTCTCTGCTAAATCATCACCAATCTTATTCATTGATTGTGATTCAAGAAAAGCTGAAGTAAAACTGTTATTTAATTGTTCAATAAATTGGCTTCCATTAAGAGATGATGAAGAATTGTGTCCGTTGTTTCCTCTGAAACATAAAACATTGGAAAAGACAAGAAATACTAAGAAAGAGCAAATAACTGGTAATCTTCTTAAGGCATTCATTTTAACCAAAAAGAGTATATATAACAGAAATAAGAAAAAANNTGAAAAATCAAAAAACAAACAAACAAACGTAATACGTTCTATATTAATTCGATTTATTCAAAAGAAGAAGAAAAAAAAAAAAAAAAAANAA
>265_O_CTPFO_Consensus.seq
---ATTTATATGTGTACTAACTATATTCTTAAATGTNTAGTTCATAACAACAATTTTCATAATTTTNAAGAAATGATTATTCCTTATTATTTTCAAAATTATAATTCTCTCCATGTAGTTTTATTTTTTATCTCATATTTTGATTTCATTTTATGTTATTGTTTTTTTTTTTTTTTTTTTTTTTGTNTTTGTTTTCGTGTGATTTTTAATCGAAAAAATCATCTGATAAATTTTCTTCACTTTCTGAGACGTCTGGTGAATTGTAATTCCATATGTCATCAGAAACATTCGCACCTACAGCTGTTTCTACCTTATNTAAATAAAGATGTTAATACTGGTACTATTATACCATATGTTGCTGGGTCGACTTTTGGTGGTTTAACATTTTCAGCTACGAGTTTTTCGACTGATGGCAATCCTACTTTGATTAATTCCTTTAACATAGATTTTGCGTGTTTTTTTACTTCTGATTTGATATCAAAGCTTGATTCTAAAAAGGTTGGTGAATTTTTTTGTAAAACACTGACAAGTTCATTTGATATGGTCTCTGCTAAATCATCACCAATCTTATTCATTGATTGTGATTCAAGAAAAGCTGAAGTAAAACTGTTATTTAATTGTTCAATAAATTGGCTTCCATTAAGAGATGATGAAGAATTGTGTCCGTTGTTTCCTCTGAAACATAAAACATTGGAAAAGACAAGAAATACTAAGAAAGAGCAAATAACTGGTAATCTTCTTAAGGCATTCATTTTAACCAAAAAGAGTATATATAACAGAAATAAGAAAAAANNTGAAAAATCAAAAAACAAACAAACAAACGTAATACGTTCTATATTAATTCGATTTATTCAAAAGAAGAAGAAAAAAAAAAAAAAAAAANNA
>266_O_CTPFO_Consensus.seq
---ATTTATATGTGTACTAACTATATTCTTAAATGTNTAGTTCATAACAACAATTTTCATAATTTTNAAGAAATGATTATTCCTTATTATTTTCAAAATTATAATTCTCTCCATGTAGTTTTATTTTTTATCTCATATTTTGATTTCATTTTATGTTATTGTTTTTTTTTTTTTTTTTTTTTTTGTNTTTGTTTTCGTGTGATTTTTAATCGAAAAAATCATCTGATAAATTTTCTTCACTTTCTGAGACGTCTGGTGAATTGTAATTCCATATGTCATCAGAAACATTCGCACCTACAGCTGTTTCTACCTTATNTAAATAAAGATGTTAATACTGGTACTATTATACCATATGTTGCTGGGTCGACTTTTGGTGGTTTAACATTTTCAGCTACGACTTTTTCGACTGATGGCAATCCTACTTTGATTAATTCCTTTAACATAGATTTTGCGTGTTTTTTTACTTCTGATTTGATATCAAAGCTTGATTCTAAAAAGGTTGGTGAATTTTTTTGTAAAACACTGACAAGTTCATTTGATATGGTCTCTGCTAAATCATCACCAATCTTATTCATTGATTGTGATTCAAGAAAAGCTGAAGTAAAACTGTTATTTAATTGTTCAATAAATTGGCTTCCATTAAGAGATGATGAAGAATTGTGTCCGTTGTTTCCTCTGAAACATAAAACATTGGAAAAGACAAGAAATACTAAGAAAGAGCAAATAACTGGTAATCTTCTTAAGGCATTCATTTTAACCAAAAAGAGTATATATAACAGAAATAAGAAAAAANNTGAAAAATCAAAAAACAAACAAACAAACGTAATACGTTCTATATTAATTCGATTTATTCAAAAGAAGAAGAAAAAAAAAAAAAAAAAA---
>268_O_CTPFO_Consensus.seq
---ATTTATATGTGTACTAACTATATTCTTAAATGTNTAGTTCATAACAACAATTTTCATAATTTTNAAGAAATGATTATTCCTTATTATTTTCAAAATTATAATTCTCTCCATGTAGTTTTATTTTTTATCTCATATTTTGATTTCATTTTATGTTATTGTTTTTTTTTTTTTTTTTTTTTTTGTNTTTGTTTTCGTGTGATTTTTAATCGAAAAAATCATCTGATAAATTTTCTTCACTTTCTGAGACGTCTGGTGAATTGTAATTCCATATGTCATCAGAAACATTCGCACCTACAGCTGTTTCTACCTTATNTAAATAAAGATGTTAATACTGGTACTATTATACCATATGTTGCTGGGTCGACTTTTGGTGGTTTAACATTTTCAGCTACGACTTTTTCGACTGATGGCAATCCTACTTTGATTAATTCCTTTAACATAGATTTTGCGTGTTTTTTTACTTCTGATTTGATATCAAAGCTTGATTCTAAAAAGGTTGGTGAATTTTTTTGTAAAACACTGACAAGTTCATTTGATATGGTCTCTGCTAAATCATCACCAATCTTATTCATTGATTGTGATTCAAGAAAAGCTGAAGTAAAACTGTTATTTAATTGTTCAATAAATTGGCTTCCATTAAGAGATGATGAAGAATTGTGTCCGTTGTTTCCTCTGAAACATAAAACATTGGAAAAGACAAGAAATACTAAGAAAGAGCAAATAACTGGTAATCTTCTTAAGGCATTCATTTTAACCAAAAAGAGTATATATAACAGAAATAAGAAAAAANNTGAAAAATCAAAAAACAAACAAACAAACGTAATACGTTCTATATTAATTCGATTTATTCAAAAGAAGAAGAAAAAAAAAAAAAAAAAANNA
>270_O_CTPFO_Consensus.seq
---ATTTATATGTGTACTAACTATATTCTTAAATGTNTAGTTCATAACAACAATTTTCATAATTTTNAAGAAATGATTATTCCTTATTATTTTCAAAATTATAATTCTCTCCATGTAGTTTTATTTTTTATCTCATATTTTGATTTCATTTTATGTTATTGTTTTTTTTTTTTTTTTTTTTTTTGTNTTTGTTTTCGTGTGATTTTTAATCGAAAAAATCATCTGATAAATTTTCTTCACTTTCTGAGACGTCTGGTGAATTGTAATTCCATATATCATCAGAAACATTCGCACCTACAGCTGTTTCTACCTTATNTAAATAAAGATGTTAATACTGGTACTATTATACCATATGTTGCTGGGTCGACTTTTGGTGGTTTAACATTTTCAGCTATGAGTTTTTCGACTGATGGCAATCCTACTTTGATTAATTCCTTTAACATAAGTTTTGCGTGTCTTTTTACTTCTGATTTGATATCAAAGCTTGATTCTAAAAAGGTTGGTGAATTTTTTTGTAAAACACTGACAAGTTCATTTGATATGGTCTCTGCTAAATCATCACCAATCTTATTCATTGATTGTGATTCAAGAAAAGCTGAAGTAAAACTGTTATTTAATTGTTCAATAAATTGGCTTCCATTAAGAGATGATGAAGAATTGTGTCCGTTGTTTCCTCTGAAACATAAAACATTGGAAAAGACAAGAAATACTAAGAAAGAGCAAATAACTGGTAATCTTCTTAAGGCATTCATTTTAACCAAAAAGAGTATATATAACAGAAATAAGAAAAAANNTGAAAAATCAAAAANN---------------------------------------------------------------------------
>272_O_CTPFO_Consensus.seq
---ATTTATATGTGTACTAACTATATTCTTAAATGTNTAGTTCATAACAACAATTTTCATAATTTTNAAGAAATGATTATTCCTTATTATTTTCAAAATTATAATTCTCTCCATGTAGTTTTATTTTTTATCTCATATTTTGATTTCATTTTATGTTATTGTTTTTTTTTTTTTTTTTTTTTTTGTNTTTGTTTTCGTGTGATTTTTAATCGAAAAAATCATCTGATAAATTTTCTTCACTTTCTGAGACGTCTGGTGAATTGTAATTCCATATGTCATCAGAAACATTCACACCTACAGCTGTTTCTACCTTATNTAAATAAAGATGTTAATACTGGTACTATTATACCATATGTTGCTGGGTCGACTTTTGGTGGTTTAACATTTTCAGCTACGAGTTTTTCGACTGATGGCAATCCTACTTTGATTAATTCCTTTAACATAGATTTTGCGTGTTTTTTTACTTCTGATTTGATATCAAAGCTTGATTCTAAAAAGGTTGGTGAATTTTTTTGTAAAACACTGACAAGTTCATTTGATATGGTCTCTGCTAAATCATCACCAATCTTATTCATTGATTGTGATTCAAGAAAAGCTGAAGTAAAACTGTTATTTAATTGTTCAATAAATTGGCTTCCATTAAGAGATGATGAAGAATTGTGTCCGTTGTTTCCTCTGAAACATAAAACATTGGAAAAGACAAGAAATACTAAGAAAGAGCAAATAACTGGTAATCTTCTTAAGGCATTCATTTTAACCAAAAAGAGTATATATAACAGAAATAAGAAAAAANNTGAAAAATCAAAAAACAAACAAACAAACGTAATACGTTCTATATTAATTCGATTTATTCAAAAGAAGAAGAAAAAAAAAAAAAAAAAANNA
>274_O_CTPFO_Consensus.seq
---ATTTATATGTGTACTAACTATATTCTTAAATGTNTAGTTCATAACAACAATTTTCATAATTTTNAAGAAATGATTATTCCTTATTATTTTCAAAATTATAATTCTCTCCATGTAGTTTTATTTTTTATCTCATATTTTGATTTCATTTTATGTTATTGTTTTTTTTTTTTTTTTTTTTTTTGTNTTTGTTTTCGTGTGATTTTTAATCGAAAAAATCATCTGATAAATTTTCTTCACTTTCTGAGACGTCTGGTGAATTGTAATTCCATATGTCATCAGAAACATTCGCACCTACAGCTGTTTCTACCTTATNTAAATAAAGATGTTAATACTGGTACTATTATACCATATGTTGCTGGGTCGACTTTTGGTGGTTTAACATTTTCAGCTACGACTTTTTCGACTGATGGCAATCCTACTTTGATTAATTCCTTTAACATAGATTTTGCGTGTTTTTTTACTTCTGATTTGATATCAAAGCTTGATTCTAAAAAGGTTGGTGAATTTTTTTGTAAAACACTGACAAGTTCATTTGATATGGTCTCTGCTAAATCATCACCAATCTTATTCATTGATTGTGATTCAAGAAAAGCTGAAGTAAAACTGTTATTTAATTGTTCAATAAATTGGCTTCCATTAAGAGATGATGAAGAATTGTGTCCGTTGTTTCCTCTGAAACATAAAACATTGGAAAAGACAAGAAATACTAAGAAAGAGCAAATAACTGGTAATCTTCTTAAGGCATTCATTTTAACCAAAAAGAGTATATATAACAGAAATAAGAAAAAANNTGAAAAATCAAAAAAN---------------------------------------------------------------------------
>275_O_CTPFO_Consensus.seq
---ATTTATATGTGTACTAACTATATTCTTAAATGTNTAGTTCATAACAACAATTTTCATAATTTTNAAGAAATGATTATTCCTTATTATTTTCAAAATTATAATTCTCTCCATGTAGTTTTATTTTTTATCTCATATTTTGATTTCATTTTATGTTATTGTTTTTTTTTTTTTTTTTTTTTTTGTNTTTGTTTTCGTGTGATTTTTAATCGAAAAAATCATCTGATAAATTTTCTTCACTTTCTGAGACGTCTGGTGAATTGTAATTCCATATGTCATCAGAAACATTCGCACCTACAGCTGTTTCTACCTTATNTAAATAAAGATGTTAATACTGGTACTATTATACCATATGTTGCTGGGTCGACTTTTGGTGGTTTAACATTTTCAGCTACGACTTTTTCGACTGATGGCAATCCTACTTTGATTAATTCCTTTAACATAGATTTTGCGTGTTTTTTTACTTCTGATTTGATATCAAAGCTTGATTCTAAAAAGGTTGGTGAATTTTTTTGTAAAACACTGACAAGTTCATTTGATATGGTCTCTGCTAAATCATCACCAATCTTATTCATTGATTGTGATTCAAGAAAAGCTGAAGTAAAACTGTTATTTAATTGTTCAATAAATTGGCTTCCATTAAGAGATGATGAAGAATTGTGTCCGTTGTTTCCTCTGAAACATAAAACATTGGAAAAGACAAGAAATACTAAGAAAGAGCAAATAACTGGTAATCTTCTTAAGGCATTCATTTTAACCAAAAAGAGTATATATAACAGAAATAAGAAAAAANNTGAAAAATCAAAAAACAAACAAACAAACGTAATACGTTCTATATTAATTCGATTTATTCAAAAGAAGAAGAAAAAAAAAAAANNA------
>276_O_CTPFO_Consensus.seq
---ATTTATATGTGTACTAACTATATTCTTAAATGTNTAGTTCATAACAACAATTTTCATAATTTTNAAGAAATGATTATTCCTTATTATTTTCAAAATTATAATTCTCTCCATGTAGTTTTATTTTTTATCTCATATTTTGATTTCATTTTATGTTATTGTTTTTTTTTTTTTTTTTTTTTTTGTNTTTGTTTTCGTGTGATTTTTAATCGAAAAAATCATCTGATAAATTTTCTTCACTTTCTGAGACGTCTGGTGAATTGTAATTCCATATATCATCAGAAACATTCGCACCTACAGCTGTTTCTACCTTATNTAAATAAAGATGTTAATACTGGTACTATTATACCATATGTTGCTGGGTCGACTTTTGGTGGTTTAACATTTTCAGCTACGACTTTTTCGACTGATGGCAATCCTACTTTGATTAATTCCTTTAACATAGATTTTGCGTGTTTTTTTACTTCTGATTTGATATCAAAGCTTGATTCTAAAAAGGTTGGTGAATTTTTTTGTAAAACACTGACAAGTTCATTTGATATGGTCTCTGCTAAATCATCACCAATCTTATTCATTGATTGTGATTCAAGAAAAGCTGAAGTAAAACTGTTATTTAATTGTTCAATAAATTGGCTTCCATTAAGAGATGATGAAGAATTGTGTCCGTTGTTTCCTCTGAAACATAAAACATTGGAAAAGACAAGAAATACTAAGAAAGAGCAAATAACTGGTAATCTTCTTAAGGCATTCATTTTAACCAAAAAGAGTATATATAACAGAAATAAGAAAAAANNTGAAAAATCAAAAAACAAACAAACAAACGTAATACGTTCTATATTAATTCGATTTATTCAAAAGAAGAAGAAAAAAAAAAAAAAAAAA---
>280_O_CTPFO_Consensus.seq
---ATTTATATGTGTACTAACTATATTCTTAAATGTNTAGTTCATAACAACAATTTTCATAATTTTNAAGAAATGATTATTCCTTATTATTTTCAAAATTATAATTCTCTCCATGTAGTTTTATTTTTTATCTCATATTTTGATTTCATTTTATGTTATTGTTTTTTTTTTTTTTTTTTTTTTTGTNTTTGTTTTCGTGTGATTTTTAATCGAAAAAATCATCTGATAAATTTTCTTCACTTTCTGAGACGTCTGGTGAATTGTAATTCCATATGTCATCAGAAACATTCACACCTACAGCTGTTTCTACCTTATNTAAATAAAGATGTTAATACTGGTACTATTATACCATATGTTGCTGGGTCGACTTTTGGTGGTTTAACATTTTCAGCTATGAGATTTTCGACTGATGGCAATCCTACTTTGATTAATTCCTTTAACATAATTTTTGCGTGTTTTTTTACTTCTGATTTGATATCAAAGCTTGATTCTAAAAAGGTTGGTGAATTTTTTTGTAAAACACTGACAAGTTCATTTGATATGGTCTCTGCTAAATCATCACCAATCTTATTCATTGATTGTGATTCAAGaAAAGCTGAAGTAAAACTGTTATTTAATTGTTCAATAAATTGGCTTCCATTAAGAGATGATGAAGAATTGTGTCCGTTGTTTCCTCTGAAACATAAAACATTGGAAAAGACAAGAAATACTAAGAAAGAGCAAATAACTGGTAATCTTCTTAAGGCATTCATTTTAACCAAAAAGAGTATATATAACAGAAATAAGAAAAAANNTGAAAAATCAAAAAACAAACAAACAAACGTAATACGTTCTATATTAATTCGATTTATTCAAAAGAAGAAGAAAAAAAAAAAAAAAAAANAA
>281_O_CTPFO_Consensus.seq
---ATTTATATGTGTACTAACTATATTCTTAAATGTNTAGTTCATAACAACAATTTTCATAATTTTNAAGAAATGATTATTCCTTATTATTTTCAAAATTATAATTCTCTCCATGTAGTTTTATTTTTTATCTCATATTTTGATTTCATTTTATGTTATTGTTTTTTTTTTTTTTTTTTTTTTTGTNTTTGTTTTCGTGTGATTTTTAATCGAAAAAATCATCTGATAAATTTTCTTCACTTTCTGAGACGTCTGGTGAATTGTAATTCCATATGTCATCAGAAACATTCACACCTACAGCTGTTTCTACCTTATNTAAATAAAGATGTTAATACTGGTACTATTATACCATATGTTGCTGGGTCGACTTTTGGTGGTTTAACATTTTCAGCTATGAGATTTTCGACTGATGGCAATCCTACTTTGATTAATTCCTTTAACATAATTTTTGCGTGTTTTTTTACTTCTGATTTGATATCAAAGCTTGATTCTAAAAAGGTTGGTGAATTTTTTTGTAAAACACTGACAAGTTCATTTGATATGGTCTCTGCTAAATCATCACCAATCTTATTCATTGATTGTGATTCAAGAAAAGCTGAAGTAAAACTGTTATTTAATTGTTCAATAAATTGGCTTCCATTAAGAGATGATGAAGAATTGTGTCCGTTGTTTCCTCTGAAACATAAAACATTGGAAAAGACAAGAAATACTAAGAAAGAGCAAATAACTGGTAATCTTCTTAAGGCATTCATTTTAACCAAAAAGAGTATATATAACAGAAATAAGAAAAAANNTGAAAAATCAAAAAAN---------------------------------------------------------------------------
>282_O_CTPFO_Consensus.seq
---ATTTATATGTGTACTAACTATATTCTTAAATGTNTAGTTCATAACAACAATTTTCATAATTTTNAAGAAATGATTATTCCTTATTATTTTCAAAATTATAATTCTCTCCATGTAGTTTTATTTTTTATCTCATATTTTGATTTCATTTTATGTTATTGTTTTTTTTTTTTTTTTTTTTTTTGTNTTTGTTTTCGTGTGATTTTTAATCGAAAAAATCATCTGATAAATTTTCTTCACTTTCTGAGACGTCTGGTGAATTGTAATTCCATATGTCATCAGAAACATTCACACCTACAGCTGTTTCTACCTTATNTAAATAAAGATGTTAATACTGGTACTATTATACCATATGTTGCTGGGTCGACTTTTGGTGGTTTAACATTTTCAGCTACGACTTTTTCGACTGATGGCAATCCTAATTTGATTAATTCCTTTAACATATGTTTTGCGTGTTTTTTTACTTCTGATTTGATATCAAAGCTTGATTCTAAAAAGGTTGGTGAATTTTTTTGTAAAACACTGACAAGTTCATTTGATATGGTCTCTGCTAAATCATCACCAATCTTATTCATTGATTGTGATTCAAGaAAAGCTGAAGTAAAACTGTTATTTAATTGTTCAATAAATTGGCTtCCATTAAGAGATGATGAAGAATTGTGTCCGTTGTTTCCTCTGAAACATAAAACATTGGAAAAGACAAGAAATACTAAGAAAGAGCAAATAACTGGTAATCTTCTTAAGGCATTCATTTTAACCAAAAAGAGTATATATAACAGAAATAAGAAAAAANNTGAAAAATCAAAAAACAAACAAACAAACGTAATACGTTCTATATTAATTCGATTTATTCAAAAGAAGAAGAAAAAAAAAAAAAAAAAANAA
>286_O_CTPFO_Consensus.seq
---ATTTATATGTGTACTAACTATATTCTTAAATGTNTAGTTCATAACAACAATTTTCATAATTTTNAAGAAATGATTATTCCTTATTATTTTCAAAATTATAATTCTCTCCATGTAGTTTTATTTTTTATCTCATATTTTGATTTCATTTTATGTTATTGTTTTTTTTTTTTTTTTTTTTTTTGTNTTTGTTTTCGTGTGATTTTTAATCGAAAAAATCATCTGATAAATTTTCTTCACTTTCTGAGACGTCTGGTGAATTGTAATTCCATATATCATCAGAAACATTCGCACCTACAGCTGTTTCTACCTTATNTAAATAAAGATGTTAATACTGGTACTATTATACCATATGTTGCTGGGTCGACTTTTGGTGGTTTAACATTTTCAGCTATGAGTTTTTCGACTGATGGCAATCCTACTTTGATTAATTCCTTTAACATAAGTTTTGCGTGTCTTTTTACTTCTGATTTGATATCAAAGCTTGATTCTAAAAAGGTTGGTGAATTTTTTTGTAAAACACTGACAAGTTCATTTGATATGGTCTCTGCTAAATCATCACCAATCTTATTCATTGATTGTGATTCAAGAAAAGCTGAAGTAAAACTGTTATTTAATTGTTCAATAAATTGGCTTCCATTAAGAGATGATGAAGAATTGTGTCCGTTGTTTCCTCTGAAACATAAAACATTGGAAAAGACAAGAAATACTAAGAAAGAGCAAATAACTGGTAATCTTCTTAAGGCATTCATTTTAACCAAAAAGAGTATATATAACAGAAATAAGAAAAAANNTGAAAAATCAAAAAACAAACAAACAAACGTAATACGTTCTATATTAATTCGATTTATTCAAAAGAAGAAGAAAAAAAAAAAAAAAAAA---
>298_O_CTPFO_Consensus.seq
------NATATGTGTACTAACTATATTCTTAAATGTNTAGTTCATAACAACAATTTTCATAATTTTNAAGAAATGATTATTCCTTATTATTTTCAAAATTATAATTCTCTCCATGTAGTTTTATTTTTTATCTCATATTTTGATTTCATTTTATGTTATTGTTTTTTTTTTTTTTTTTTTTTTTGTNTTTGTTTTCGTGTGATTTTTAATCGAAAAAATCATCTGATAAATTTTCTTCACTTTCTGAGACGTCTGGTGAATTGTAATTCCATATGTCATCAGAAACATTCGCACCTACAGCTGTTTCTACCTTATNTAAATAAAGATGTTAATACTGGTACTATTATACCATATGTTGCTGGGTCGACTTTTGGTGGTTTAACATTTTCAGCTACGAGTTTTTCGACTGATGGCAATCCTACTTTGATTAATTCCTTTAACATAAGTTTTGCGTGTTTTTTTACTTCTGATTTGATATCAAAGCTTGATTCTAAAAAGGTTGGTGAATTTTTTTGTAAAACACTGACAAGTTCATTTGATATGGTCTCTGCTAAATCATCACCAATCTTATTCATTGATTGTGATTCAAGAAAAGCTGAAGTAAAACTGTTATTTAATTGTTCAATAAATTGGCTTCCATTAAGAGATGATGAAGAATTGTGTCCGTTGTTTCCTCTGAAACATAAAACATTGGAAAAGACAAGAAATACTAAGAAAGAGCAAATAACTGGTAATCTTCTTAAGGCATTCATTTTAACCAAAAAGAGTATATATAACAGAAATAAGAAAAAANNTGAAAAATCAAAAAACAAACAAACAAACGTAATACGTTCTATATTAATTCGATTTATTCAAAAGAAGAAGAAAAAAAAAAAAAAANNA---
>299_O_CTPFO_Consensus.seq
---ATTTATATGTGTACTAACTATATTCTTAAATGTNTAGTTCATAACAACAATTTTCATAATTTTNAAGAAATGATTATTCCTTATTATTTTCAAAATTATAATTCTCTCCATGTAGTTTTATTTTTTATCTCATATTTTGATTTCATTTTATGTTATTGTTTTTTTTTTTTTTTTTTTTTTTGTNTTTGTTTTCGTGTGATTTTTAATCGAAAAAATCATCTGATAAATTTTCTTCACTTTCTGAGACGTCTGGTGAATTGTAATTCCATATATCATCAGAAACATTCGTACCTACAGCTGTTTCTACCTTATNTAAATAAAGATGTTAATACTGGTACTATTATACCATATGTTGCTGGGTCGACTTTTGGTGGTTTAACATTTTCAGCTACGACTTTTTCGACTGATGGCAATCCTACTTTGATTAATTCCTTTAACATAGATTTTGCGTGTTTTTTTACTTCTGATTTGATATCAAAGCTTGATTCTAAAAAGGTTGGTGAATTTTTTTGTAAAACACTGACAAGTTCATTTGATATGGTCTCTGCTAAATCATCACCAATCTTATTCATTGATTGTGATTCAAGAAAAGCTGAAGTAAAACTGTTATTTAATTGTTCAATAAATTGGCTTCCATTAAGAGATGATGAAGAATTGTGTCCGTTGTTTCCTCTGAAACATAAAACATTGGAAAAGACAAGAAATACTAAGAAAGAGCAAATAACTGGTAATCTTCTTAAGGCATTCATTTTAACCAAAAAGAGTATATATAACAGAAATAAN---------------------------------------------------------------------------------------------------
