# Supplementary material for: Genetic diversity and haplotype structure of the CelTOS gene in Plasmodium falciparum from Jazan Province, Saudi Arabia: implications for vaccine development and malaria elimination
Source: Front Cell Infect Microbiol. 2026 Jan 28;15:1660506. doi: 10.3389/fcimb.2025.1660506 (PMC12891083; doi:10.3389/fcimb.2025.1660506)
Supplement: Supplementary file 3 [file DataSheet3.xlsx]

## Sheet: Diversity_Neutrality
GroupFactor	Group	n	S	H	Hd	pi	theta_W	Tajima_D	Fu_s_Fs	FuLi_D_star	FuLi_F_star
Nationality	Nationality_1	74	14	17	0.919	0.00553	0.00328	1.13756	-1.406	1.43247	1.51885
Nationality	Nationality_2	72	16	21	0.915	0.00605	0.00376	1.48896	-3.456	1.51416	1.67743
Nationality	Nationality_unknown	56	17	17	0.931	0.00606	0.00423	1.0351	-1.875	1.47748	1.44952
Region	region1	71	15	21	0.918	0.0063	0.00356	1.4249	-3.257	1.47581	1.6603
Region	region2	87	17	20	0.92	0.00579	0.00385	1.18099	-2.395	0.86092	1.05843
Region	region3	44	16	15	0.894	0.00506	0.0042	0.38907	-2.345	1.50879	1.24387
Season	Summer	129	17	26	0.918	0.00585	0.00357	1.63968	-4.761	1.50199	1.75663
Season	Winter	73	15	16	0.923	0.0062	0.00354	1.29333	-0.448	1.4754	1.58446
	Note:
	S and θW (per site) and π are taken from DnaSP “DNA Polymorphism → Analysis at Individual Sites (column by column)” for consistency across groups.
	H (number of haplotypes) and Hd (haplotype diversity) and Fu’s Fs come from “Fu and Li’s Tests → Analysis using the total number of mutations.”
	Fu & Li’s D* and F* are from “Fu and Li’s Tests → Analysis using only biallelic positions.”
	Tajima’s D is taken from “Tajima’s Test → Calculated using the total number of mutations.”

## Sheet: Rm
DnaSP Ver. 6.12.03 28 - October - 2025 3:53:41 AM
==========================================================================
Recombination
-------------
Input Data File: C:\...\Nationality.nex
Number of sequences: 202 Number of sequences used: 202
Selected region: 1-885 Number of sites: 885
Total number of sites (excluding sites with gaps / missing data): 726
Number of polymorphic (segregating) sites, S: 15
Estimate of the recombination parameter, R (or C) (Hudson 1987)
Variance of the sample distribution of Kij, Sk^2: 6.961
Estimate of Theta, per gene: 5.117
Value of the function g(C,n): 0.1564
Estimate of R, per gene: 34.9
Estimate of R, between adjacent sites: 0.0399
Average nucleotide distance between the most distant sites: 874.63
Minimum number of recombination events (Hudson and Kaplan 1985)
Sites segregating for three or four nucleotides were not considered
Site positions: 275 445 446
Number of pairwise comparisons analyzed: 66
Number of pairs of sites with four gametic types: 26
(247,256) (247,259) (247,291) (247,395) (247,398)
(247,399) (247,457) (256,291) (256,395) (256,398)
(256,399) (256,457) (259,291) (259,395) (259,398)
(259,457) (291,395) (291,398) (291,399) (291,457)
(292,395) (292,398) (292,399) (395,399) (395,457)
-398457
Minimum number of recombination events, Rm: 4
Recombination has been detected between sites:
(247,256) (259,291) (292,395) (395,399)
