# Supplementary material for: Genetic diversity and haplotype structure of the CelTOS gene in Plasmodium falciparum from Jazan Province, Saudi Arabia: implications for vaccine development and malaria elimination
Source: Front Cell Infect Microbiol. 2026 Jan 28;15:1660506. doi: 10.3389/fcimb.2025.1660506 (PMC12891083; doi:10.3389/fcimb.2025.1660506)
Supplement: Supplementary file 4 [file DataSheet4.xlsx]

## Sheet: Mismatch_overall
Differences	Freq. Obs.	Freq. Exp.
0	0.0794	0.01063
1	0.03951	0.043			Observed mismatch distribution for the full CelTOS dataset (n=202) under a sudden-expansion model. Summary: π=0.00705, k=5.117, raggedness r=0.0487, MAE=0.8071, R2=0.1706, Tau=3.794. Expected total variance of k: V(k)=6.206 (no recombination) vs 1.723 (free recombination).
2	0.04655	0.09417
3	0.08734	0.14159
4	0.12807	0.164
5	0.12684	0.15663
6	0.15152	0.12917
7	0.21625	0.09522
8	0.02404	0.0645
9	0.05374	0.04106
10	0.03724	0.02503
11	0.00951	0.01482
12	0	0.00862
13	0	0.00496
14	0	0.00284
15	0	0.00162
16	0	0.00092
17	0	0.00053
18	0	0.0003
19	0	0.00017
20	0	0.0001
21	0	6e-05
22	0	3e-05
23	0	2e-05
24	0	1e-05
25	0	1e-05
26	0	0
27	0	0
28	0	0

## Sheet: Mismatch_by_region
Differences	region1_obs	region1_exp	region2_obs	region2_exp	region3_obs	region3_exp
0	0.08199	0.15349	0.08046	0.16592	0.10571	0.18571
1	0.0265	0.12993	0.03074	0.13839	0.14165	0.15122
2	0.02236	0.10999	0.05106	0.11543	0.074	0.12314
3	0.07702	0.09311	0.09115	0.09628	0.074	0.10027		Mismatch distributions were generated in DnaSP v6 under a sudden-expansion model with parameter fitting (10,000 parametric permutations). For each group we show the observed pairwise-difference frequencies and the model’s expected distribution; goodness-of-fit is summarized in the DnaSP reports (raggedness r, MAE, R²).
4	0.12505	0.07881	0.1382	0.0803	0.11099	0.08165
5	0.08116	0.06672	0.14836	0.06698	0.11628	0.06649
6	0.16066	0.05648	0.13285	0.05587	0.11416	0.05414
7	0.26625	0.04781	0.21679	0.0466	0.12791	0.04409
8	0.02526	0.04047	0.02593	0.03887	0.02748	0.0359
9	0.07039	0.03426	0.05239	0.03242	0.04017	0.02923
10	0.05342	0.029	0.02032	0.02704	0.05814	0.0238
11	0.00994	0.02455	0.01176	0.02255	0.00951	0.01938
12	0	0.02078	0	0.01881	0	0.01578
13	0	0.01759	0	0.01569	0	0.01285
14	0	0.01489	0	0.01309	0	0.01047
15	0	0.01261	0	0.01091	0	0.00852
16	0	0.01067	0	0.0091	0	0.00694
17	0	0.00903	0	0.00759	0	0.00565
18	0	0.00765	0	0.00633	0	0.0046
19	0	0.00647	0	0.00528	0	0.00375
20	0	0.00548	0	0.00441	0	0.00305
21	0	0.00464	0	0.00368	0	0.00248

## Sheet: Mismatch_by_nationality
Differences	Nationality_1_obs	Nationality_1_exp	Nationality_2_obs	Nationality_2_exp	Nationality_unknown_obs	Nationality_unknown_exp
0	0.08145	0.17136	0.0849	0.15936	0.06883	0.1605
1	0.04073	0.142	0.03482	0.13397	0.05714	0.13474
2	0.06553	0.11766	0.03834	0.11262	0.03636	0.11311
3	0.08034	0.0975	0.10876	0.09467	0.05844	0.09496
4	0.14624	0.08079	0.08138	0.07958	0.15844	0.07972	Mismatch distributions were generated in DnaSP v6 under a sudden-expansion model with parameter fitting (10,000 parametric permutations). For each group we show the observed pairwise-difference frequencies and the model’s expected distribution; goodness-of-fit is summarized in the DnaSP reports (raggedness r, MAE, R²).
5	0.14365	0.06695	0.11268	0.0669	0.12662	0.06692
6	0.15254	0.05548	0.13889	0.05624	0.15779	0.05618
7	0.20326	0.04597	0.25391	0.04728	0.18442	0.04716
8	0.01666	0.03809	0.04812	0.03974	0.02922	0.03959
9	0.04924	0.03156	0.04108	0.03341	0.05455	0.03324
10	0.01888	0.02616	0.04538	0.02809	0.0539	0.0279
11	0.00148	0.02167	0.01174	0.02361	0.01429	0.02343
12	0	0.01796	0	0.01985	0	0.01967
13	0	0.01488	0	0.01668	0	0.01651
14	0	0.01233	0	0.01403	0	0.01386
15	0	0.01022	0	0.01179	0	0.01164
16	0	0.00847	0	0.00991	0	0.00977
17	0	0.00702	0	0.00833	0	0.0082
18	0	0.00581	0	0.007	0	0.00688
19	0	0.00482	0	0.00589	0	0.00578
20	0	0.00399	0	0.00495	0	0.00485
21	0	0.00331	0	0.00416	0	0.00407

## Sheet: Mismatch_by_season
Differences	Summer_obs	Summer_exp	Winter_obs	Winter_exp
0	0.08236	0.16658	0.07707	0.15808
1	0.03779	0.13883	0.05595	0.13309
2	0.05572	0.1157	0.03678	0.11205
3	0.10816	0.09643	0.04421	0.09434
4	0.1061	0.08037	0.14398	0.07943		Mismatch distributions were generated in DnaSP v6 under a sudden-expansion model with parameter fitting (10,000 parametric permutations). For each group we show the observed pairwise-difference frequencies and the model’s expected distribution; goodness-of-fit is summarized in the DnaSP reports (raggedness r, MAE, R²).
5	0.14026	0.06698	0.10329	0.06687
6	0.13469	0.05582	0.17449	0.0563
7	0.21948	0.04652	0.20149	0.0474
8	0.03077	0.03877	0.03208	0.03991
9	0.04421	0.03231	0.06182	0.0336
10	0.03113	0.02693	0.05634	0.02829
11	0.00799	0.02245	0.01252	0.02382
12	0.00133	0.01871	0	0.02005
13	0	0.01559	0	0.01688
14	0	0.01299	0	0.01421
15	0	0.01083	0	0.01197
16	0	0.00903	0	0.01007
17	0	0.00752	0	0.00848
18	0	0.00627	0	0.00714
19	0	0.00522	0	0.00601
20	0	0.00435	0	0.00506
21	0	0.00363	0	0.00426
