# Supplementary material for: Genetic diversity and haplotype structure of the CelTOS gene in Plasmodium falciparum from Jazan Province, Saudi Arabia: implications for vaccine development and malaria elimination
Source: Front Cell Infect Microbiol. 2026 Jan 28;15:1660506. doi: 10.3389/fcimb.2025.1660506 (PMC12891083; doi:10.3389/fcimb.2025.1660506)
Supplement: Supplementary file 5 [file DataSheet5.xlsx]

## Sheet: Genetic Diversity + Neutrality
Table 3. Summary of genetic diversity and neutrality parameters for the CelTOS gene.
Parameter	Value	Interpretation
Segregating sites (S)	18	A small number of polymorphic sites relative to gene length; pointwise variation is limited.
Singletons	0	No singleton mutations detected; most polymorphisms are shared among multiple isolates.
Parsimony-informative sites	18	All variable sites are informative for phylogenetic and network inference.
Number of haplotypes (H)	27	Multiple CelTOS haplotypes circulating in the study population.
Haplotype diversity (Hd)	0.921	High haplotype diversity, indicating many genetically distinct lineages among 202 isolates.
Nucleotide diversity (π)	0.0059	Low–moderate mean pairwise nucleotide differences per site.
Watterson’s theta (θw)	0.0035	Similar in magnitude to π, suggesting diversity levels close to neutral expectations.
Tajima’s D	1.77	Positive but not significant (0.10 > p > 0.05); mild excess of intermediate-frequency variants.
Fu’s Fs	–3.36	Modestly negative; compatible with a slight excess of haplotypes or weak demographic disturbance.
Fu & Li’s D*	1.43	Positive value reflecting a relative scarcity of singleton mutations compared with neutrality.
Fu & Li’s F*	1.76	Similar to D*; indicates a shift towards shared rather than strictly rare variants.
Sum of squared deviations (SSD)	0.067	Goodness-of-fit of the mismatch distribution under a sudden expansion model.
Raggedness index (R)	0.0487	Shape of the mismatch distribution; lower values indicate smoother, more unimodal curves.
