# Supplementary material for: Genetic diversity and haplotype structure of the CelTOS gene in Plasmodium falciparum from Jazan Province, Saudi Arabia: implications for vaccine development and malaria elimination
Source: Front Cell Infect Microbiol. 2026 Jan 28;15:1660506. doi: 10.3389/fcimb.2025.1660506 (PMC12891083; doi:10.3389/fcimb.2025.1660506)
Supplement: Supplementary file 6 [file DataSheet6.xlsx]

## Sheet: OLS_raw
Variable	Coef.	Std.Err.	t	P>|t|	[0.025	0.975]
const	3.08057	0.337827	9.11876	8.47408e-16	2.41254	3.7486
Region_num	0.0161535	0.0795683	0.203014	0.839425	-0.141187	0.173494
Age	0.0081132	0.00433393	1.87202	0.0633359	-0.000456851	0.0166833
Sex_num	-0.0661321	0.155382	-0.425611	0.671059	-0.373389	0.241124
Nat_num	0.218783	0.121036	1.80758	0.0728664	-0.0205586	0.458124

## Sheet: OLS_coeffs_tidy
Variable	Coefficient	Std_Error	t_value	p_value	CI_lower	CI_upper
const	3.0806	0.3378	9.119	8.474e-16	2.4125	3.7486
Region_num	0.0162	0.0796	0.203	0.8394	-0.1412	0.1735
Age	0.0081	0.0043	1.872	0.06334	-0.0005	0.0167
Sex_num	-0.0661	0.1554	-0.426	0.6711	-0.3734	0.2411
Nat_num	0.2188	0.121	1.808	0.07287	-0.0206	0.4581

## Sheet: OLS_model_stats
Metric	Value
n_observations	142
R_squared	0.0543
Adj_R_squared	0.0267
F_statistic	1.9659
F_pvalue	0.1031
AIC	305.239
BIC	320.018

## Sheet: Univariable_OLS
Predictor	Coefficient	Std_Error	t_value	p_value	CI_lower	CI_upper	R_squared	Adj_R_squared	F_pvalue
Region_num	0.0283	0.0789	0.359	0.7203	-0.1277	0.1843	0.0009	-0.0062	0.7203
Age	0.0083	0.0043	1.935	0.05499	-0.0002	0.0168	0.0261	0.0191	0.05499
Sex_num	-0.1359	0.1511	-0.899	0.37	-0.4347	0.1629	0.0057	-0.0014	0.37
Nat_num	0.2307	0.1174	1.965	0.05135	-0.0014	0.4628	0.0268	0.0199	0.05135

## Sheet: Ordinal_logit_params
Parameter	Coefficient	Std_Error	z_value	p_value	CI_lower	CI_upper
Region_num	0.0469	0.2497	0.188	0.8511	-0.4426	0.5363
Age	0.0285	0.0142	2.013	0.04416	0.0007	0.0563
Sex_num	0.028	0.4927	0.057	0.9547	-0.9377	0.9937
Nat_num	0.7224	0.3868	1.868	0.06181	-0.0357	1.4805
1.0/2.0	-2.3641	1.2195	-1.939	0.05256	-4.7543	0.0262
2.0/3.0	0.7186	0.3248	2.213	0.02693	0.082	1.3552
3.0/4.0	0.337	0.1808	1.864	0.06226	-0.0173	0.6913

## Sheet: Ordinal_logit_stats
Metric	Value
n_observations	142
log_likelihood	-114.416
AIC	242.833
BIC	263.523

## Sheet: Logit_PD34_vs_12_params
Variable	Coefficient	Std_Error	z_value	p_value	CI_lower	CI_upper	OR	OR_CI_lower	OR_CI_upper
const	1.9336	1.5583	1.2409	0.2147	-1.1206	4.9878	6.9146	0.3261	146.619
Region_num	0.1002	0.395	0.2537	0.7997	-0.674	0.8744	1.1054	0.5097	2.3974
Age	0.0236	0.022	1.0742	0.2827	-0.0195	0.0667	1.0239	0.9807	1.0689
Sex_num	-0.8878	0.6343	-1.3996	0.1616	-2.1309	0.3554	0.4116	0.1187	1.4267
Nat_num	0.3989	0.6126	0.6512	0.5149	-0.8017	1.5995	1.4902	0.4486	4.9504

## Sheet: Logit_PD34_vs_12_stats
Metric	Value
n_observations	142
log_likelihood	-43.561
log_likelihood_null	-45.7208
Pseudo_R2_McFadden	0.0472
AIC	97.1221
BIC	111.901

## Sheet: Logit_PD4_vs_1to3_params
Variable	Coefficient	Std_Error	z_value	p_value	CI_lower	CI_upper	OR	OR_CI_lower	OR_CI_upper
const	-1.4912	1.0689	-1.3951	0.163	-3.5862	0.6038	0.2251	0.0277	1.829
Region_num	0.0374	0.2592	0.1442	0.8853	-0.4707	0.5455	1.0381	0.6246	1.7254
Age	0.0305	0.0147	2.0772	0.03778	0.0017	0.0593	1.031	1.0017	1.0611
Sex_num	0.244	0.4987	0.4892	0.6247	-0.7335	1.2215	1.2763	0.4802	3.3922
Nat_num	0.795	0.3962	2.0065	0.0448	0.0185	1.5715	2.2144	1.0186	4.8141

## Sheet: Logit_PD4_vs_1to3_stats
Metric	Value
n_observations	142
log_likelihood	-81.635
log_likelihood_null	-86.2283
Pseudo_R2_McFadden	0.0533
AIC	173.27
BIC	188.049
