# Supplementary material for: Genetic diversity and haplotype structure of the CelTOS gene in Plasmodium falciparum from Jazan Province, Saudi Arabia: implications for vaccine development and malaria elimination
Source: Front Cell Infect Microbiol. 2026 Jan 28;15:1660506. doi: 10.3389/fcimb.2025.1660506 (PMC12891083; doi:10.3389/fcimb.2025.1660506)
Supplement: Supplementary file 7 [file DataSheet7.xlsx]

## Sheet: Sheet1
Analysed Factors
8 groups (N=604 total): region1 (70), region2 (87), region3 (44), Nationality_1 (74), Nationality_2 (72), Nationality_unknown (56), Summer (129), Winter (72).
27 haplotypes detected (Hap_1–Hap_27).
Usable sites for distance/frequency computation: 885 (genetic structure block shows 877 after further filtering).
No loci exceeded the missing-data threshold.
Global haplotype abundance (across all 604 sequences)
Top haplotypes and their totals (n, % of all sequences):
Hap_2 = 84 (13.9%), Hap_6 = 84 (13.9%), Hap_4 = 75 (12.4%), Hap_7 = 57 (9.4%)
Hap_1 = 42 (7.0%), Hap_3 = 42 (7.0%), Hap_10 = 39 (6.5%), Hap_8 = 30 (5.0%)
Hap_11 = 21 (3.5%), Hap_12 = 17 (2.8%), Hap_14 = 15 (2.5%), Hap_18 = 15 (2.5%)
Hap_9 = 12 (2.0%), Hap_16 = 12 (2.0%), Hap_19 = 12 (2.0%), Hap_13 = 8 (1.3%)
Hap_20 = 9 (1.5%); Hap_5/15/17/21/22/23/24/25/26/27 = 3 each (0.5% each)
Core, widely shared haplotypes: Hap_1, Hap_2, Hap_3, Hap_4, Hap_6, Hap_7, Hap_8, Hap_10 occur in all eight groups.
No strictly private haplotypes were observed (every haplotype occurred in ≥2 groups).
Per-group richness & dominant haplotypes
(“Richness” = count of haplotypes with non-zero frequency in that group)
region1 (n=70) — richness ≈ 21
Top: Hap_4 17.1% (12), Hap_6 14.3% (10), Hap_2 12.9% (9), Hap_7 10.0% (7), Hap_1 7.1% (5)
region2 (n=87) — richness ≈ 20
Top: Hap_6 14.9% (13), Hap_3 13.8% (12), Hap_4 11.5% (10), Hap_7 11.5% (10), Hap_1 8.0% (7)
region3 (n=44) — richness ≈ 13 (lowest)
Top: Hap_2 29.5% (13), Hap_11 13.6% (6), Hap_6 11.4% (5), Hap_4/Hap_8/Hap_10 6.8% (3 each)
Nationality_1 (n=74) — richness ≈ 17
Top: Hap_6 13.5% (10), Hap_2 13.5% (10), Hap_7 12.2% (9), Hap_3 10.8% (8), Hap_4 10.8% (8)
Nationality_2 (n=72) — richness ≈ 19
Top: Hap_6 18.1% (13), Hap_4 16.7% (12), Hap_2 15.3% (11), Hap_3 5.6% (4), Hap_12 5.6% (4)
Notable presence here (vs Nationality_1): Hap_17, Hap_21, Hap_22, Hap_26 occur; Hap_24/25 occur in Nationality_1 but not in Nationality_2.
Nationality_unknown (n=56) — richness ≈ 17
Top: Hap_10 16.1% (9), Hap_2 12.5% (7), Hap_6/Hap_4 8.9% (5 each), Hap_18/Hap_19 5.4% (3 each)
Summer (n=129) — richness ≈ 22 (highest)
Top: Hap_6 17.1% (22), Hap_2 14.0% (18), Hap_4 13.2% (17), Hap_3 9.3% (12), Hap_7 8.5% (11)
Winter (n=72) — richness ≈ 16
Top: Hap_10 12.5% (9), Hap_4 11.1% (8), Hap_7 11.1% (8), Hap_1 8.3% (6), Hap_6 8.3% (6), Hap_18 6.9% (5)
Seasonal patterns (Summer vs Winter)
Summer-skewed: Hap_6 (22 vs 6), Hap_2 (18 vs 10), Hap_4 (17 vs 8), Hap_3 (12 vs 2).
Winter-skewed: Hap_18 (0 vs 5) and Hap_19 (0 vs 4).
Absent in Winter but present in Summer: Hap_5, Hap_15, Hap_17, Hap_21, Hap_22, Hap_24, Hap_25, Hap_26 (all low counts overall, suggesting season-specific rarity and/or sampling).
Pairwise sharing (high-level takeaways)
Very extensive sharing across groups; e.g., region1–Summer share ~18 haplotypes; region2–Summer ~17; Winter–region1/2 ~15 each.
Summer generally shares more haplotypes with others than Winter, consistent with its higher richness.
Haplotype distance signal (from pairwise-difference matrix)
Pairwise differences among haplotypes range roughly from 1 to 136 substitutions (over ~877–885 usable sites), indicating a mix of closely related and more divergent haplotypes.
Several common haplotypes (e.g., Hap_2/6/4/7) sit in the “core” of the network (widely shared), while rarer ones (e.g., Hap_18/19, several single-digit totals) appear more peripheral.
