# Supplementary material for: Genetic diversity and haplotype structure of the CelTOS gene in Plasmodium falciparum from Jazan Province, Saudi Arabia: implications for vaccine development and malaria elimination
Source: Front Cell Infect Microbiol. 2026 Jan 28;15:1660506. doi: 10.3389/fcimb.2025.1660506 (PMC12891083; doi:10.3389/fcimb.2025.1660506)
Supplement: Supplementary file 8 [file DataSheet8.xlsx]

## Sheet: Sheet1
<?xml version="1.0" encoding="ISO-8859-1"?>
<?xml-stylesheet type="text/xsl" href="file:///C:/Users/User/Downloads/WinArl35/WinArl35/ArlequinStyleSheet.xsl"?>
<!--Arlequin results file-->
<Arlequin>
<data>
</data>
<header>
Arlequin results
</header>
<data>
</data>
<A NAME="02_11_25at11_17_08"></A>
<data>
</data> <run time="02/11/25 at 11:17:08">
////////////////////////////////////////////////////////////////////
RUN NUMBER 1 (02/11/25 at 11:17:08)
////////////////////////////////////////////////////////////////////
</run> <data>
</data>
<A NAME="02_11_25at11_17_08_run_information"></A>
<data>
Project information:
--------------------
	NbSamples = 8
	DataType = DNA
	GenotypicData = 0
</data> <title time="02/11/25 at 11:17:08">
==============================
Settings used for Calculations
==============================
</title> <data>
General settings:
-----------------
Deletion Weight = 1
Transition Weight Weight = 1
Tranversion Weight Weight = 1
Epsilon Value = 1e-007
Significant digits for output = 5
Infer haplotype definition from distance matrix
Alllowed level of missing data = 1
Active Tasks:
-------------
Analysis of Molecular Variance:
-------------------------------
No. of Permutations = 10000
Compute minimum spanning network between all haplotypes in the sample
Print out inter-haplotypic distance matrix
Population pairwise Fst values:
-------------------------------
Compute pairwise differences
Compute relative population sizes
Compute coancestry coefficients
Compute Slatkin's distances
No. of permutations for significance = 10000
No. of permutations for Mantel test = 1000
Distance matrix:
Compute distance matrix
Molecular distance : Pairwise difference
Gamma a value = 0
Number of usable loci for distance computation : 885
Allowed level of missing data : 1
List of usable loci :
---------------------
1 2 3 4 5 6 7 8 9 10 11 12 13 14 15
16 17 18 19 20 21 22 23 24 25 26 27 28 29 30
31 32 33 34 35 36 37 38 39 40 41 42 43 44 45
46 47 48 49 50 51 52 53 54 55 56 57 58 59 60
61 62 63 64 65 66 67 68 69 70 71 72 73 74 75
76 77 78 79 80 81 82 83 84 85 86 87 88 89 90
91 92 93 94 95 96 97 98 99 100 101 102 103 104 105
106 107 108 109 110 111 112 113 114 115 116 117 118 119 120
121 122 123 124 125 126 127 128 129 130 131 132 133 134 135
136 137 138 139 140 141 142 143 144 145 146 147 148 149 150
151 152 153 154 155 156 157 158 159 160 161 162 163 164 165
166 167 168 169 170 171 172 173 174 175 176 177 178 179 180
181 182 183 184 185 186 187 188 189 190 191 192 193 194 195
196 197 198 199 200 201 202 203 204 205 206 207 208 209 210
211 212 213 214 215 216 217 218 219 220 221 222 223 224 225
226 227 228 229 230 231 232 233 234 235 236 237 238 239 240
241 242 243 244 245 246 247 248 249 250 251 252 253 254 255
256 257 258 259 260 261 262 263 264 265 266 267 268 269 270
271 272 273 274 275 276 277 278 279 280 281 282 283 284 285
286 287 288 289 290 291 292 293 294 295 296 297 298 299 300
301 302 303 304 305 306 307 308 309 310 311 312 313 314 315
316 317 318 319 320 321 322 323 324 325 326 327 328 329 330
331 332 333 334 335 336 337 338 339 340 341 342 343 344 345
346 347 348 349 350 351 352 353 354 355 356 357 358 359 360
361 362 363 364 365 366 367 368 369 370 371 372 373 374 375
376 377 378 379 380 381 382 383 384 385 386 387 388 389 390
391 392 393 394 395 396 397 398 399 400 401 402 403 404 405
406 407 408 409 410 411 412 413 414 415 416 417 418 419 420
421 422 423 424 425 426 427 428 429 430 431 432 433 434 435
436 437 438 439 440 441 442 443 444 445 446 447 448 449 450
451 452 453 454 455 456 457 458 459 460 461 462 463 464 465
466 467 468 469 470 471 472 473 474 475 476 477 478 479 480
481 482 483 484 485 486 487 488 489 490 491 492 493 494 495
496 497 498 499 500 501 502 503 504 505 506 507 508 509 510
511 512 513 514 515 516 517 518 519 520 521 522 523 524 525
526 527 528 529 530 531 532 533 534 535 536 537 538 539 540
541 542 543 544 545 546 547 548 549 550 551 552 553 554 555
556 557 558 559 560 561 562 563 564 565 566 567 568 569 570
571 572 573 574 575 576 577 578 579 580 581 582 583 584 585
586 587 588 589 590 591 592 593 594 595 596 597 598 599 600
601 602 603 604 605 606 607 608 609 610 611 612 613 614 615
616 617 618 619 620 621 622 623 624 625 626 627 628 629 630
631 632 633 634 635 636 637 638 639 640 641 642 643 644 645
646 647 648 649 650 651 652 653 654 655 656 657 658 659 660
661 662 663 664 665 666 667 668 669 670 671 672 673 674 675
676 677 678 679 680 681 682 683 684 685 686 687 688 689 690
691 692 693 694 695 696 697 698 699 700 701 702 703 704 705
706 707 708 709 710 711 712 713 714 715 716 717 718 719 720
721 722 723 724 725 726 727 728 729 730 731 732 733 734 735
736 737 738 739 740 741 742 743 744 745 746 747 748 749 750
751 752 753 754 755 756 757 758 759 760 761 762 763 764 765
766 767 768 769 770 771 772 773 774 775 776 777 778 779 780
781 782 783 784 785 786 787 788 789 790 791 792 793 794 795
796 797 798 799 800 801 802 803 804 805 806 807 808 809 810
811 812 813 814 815 816 817 818 819 820 821 822 823 824 825
826 827 828 829 830 831 832 833 834 835 836 837 838 839 840
841 842 843 844 845 846 847 848 849 850 851 852 853 854 855
856 857 858 859 860 861 862 863 864 865 866 867 868 869 870
871 872 873 874 875 876 877 878 879 880 881 882 883 884 885
List of loci with too much missing data :
-----------------------------------------
NONE
</data>
<A NAME="02_11_25at11_17_08_shared haplotypes"></A>
<data>
==================================================================
== Checking for haplotypes shared among populations:
==================================================================
</data>
<A NAME="02_11_25at11_17_08_gr_shared0"></A>
<data>
=====================================================================
== Population : region1
===============
Haplotypes shared between "region1" and "region2":
		Hap_1 = Hap_1
		Hap_2 = Hap_2
		Hap_3 = Hap_3
		Hap_4 = Hap_4
		Hap_6 = Hap_6
		Hap_7 = Hap_7
		Hap_8 = Hap_8
		Hap_10 = Hap_10
		Hap_12 = Hap_12
		Hap_13 = Hap_13
		Hap_14 = Hap_14
		Hap_16 = Hap_16
		Hap_18 = Hap_18
		Hap_19 = Hap_19
		Hap_20 = Hap_20
Haplotypes shared between "region1" and "region3":
		Hap_1 = Hap_1
		Hap_2 = Hap_2
		Hap_3 = Hap_3
		Hap_4 = Hap_4
		Hap_6 = Hap_6
		Hap_7 = Hap_7
		Hap_8 = Hap_8
		Hap_9 = Hap_9
		Hap_10 = Hap_10
		Hap_11 = Hap_11
		Hap_16 = Hap_16
		Hap_18 = Hap_18
Haplotypes shared between "region1" and "Nationality_1":
		Hap_1 = Hap_1
		Hap_2 = Hap_2
		Hap_3 = Hap_3
		Hap_4 = Hap_4
		Hap_6 = Hap_6
		Hap_7 = Hap_7
		Hap_8 = Hap_8
		Hap_9 = Hap_9
		Hap_10 = Hap_10
		Hap_11 = Hap_11
		Hap_13 = Hap_13
		Hap_14 = Hap_14
		Hap_18 = Hap_18
		Hap_19 = Hap_19
		Hap_20 = Hap_20
		Hap_24 = Hap_24
		Hap_25 = Hap_25
Haplotypes shared between "region1" and "Nationality_2":
		Hap_1 = Hap_1
		Hap_2 = Hap_2
		Hap_3 = Hap_3
		Hap_4 = Hap_4
		Hap_5 = Hap_5
		Hap_6 = Hap_6
		Hap_7 = Hap_7
		Hap_8 = Hap_8
		Hap_9 = Hap_9
		Hap_10 = Hap_10
		Hap_11 = Hap_11
		Hap_12 = Hap_12
		Hap_14 = Hap_14
		Hap_16 = Hap_16
Haplotypes shared between "region1" and "Nationality_unknown":
		Hap_1 = Hap_1
		Hap_2 = Hap_2
		Hap_3 = Hap_3
		Hap_4 = Hap_4
		Hap_6 = Hap_6
		Hap_7 = Hap_7
		Hap_8 = Hap_8
		Hap_10 = Hap_10
		Hap_11 = Hap_11
		Hap_12 = Hap_12
		Hap_13 = Hap_13
		Hap_16 = Hap_16
		Hap_18 = Hap_18
		Hap_19 = Hap_19
		Hap_20 = Hap_20
		Hap_23 = Hap_23
Haplotypes shared between "region1" and "Summer":
		Hap_1 = Hap_1
		Hap_2 = Hap_2
		Hap_3 = Hap_3
		Hap_4 = Hap_4
		Hap_5 = Hap_5
		Hap_6 = Hap_6
		Hap_7 = Hap_7
		Hap_8 = Hap_8
		Hap_9 = Hap_9
		Hap_10 = Hap_10
		Hap_11 = Hap_11
		Hap_12 = Hap_12
		Hap_13 = Hap_13
		Hap_14 = Hap_14
		Hap_16 = Hap_16
		Hap_20 = Hap_20
		Hap_24 = Hap_24
		Hap_25 = Hap_25
Haplotypes shared between "region1" and "Winter":
		Hap_1 = Hap_1
		Hap_2 = Hap_2
		Hap_3 = Hap_3
		Hap_4 = Hap_4
		Hap_6 = Hap_6
		Hap_7 = Hap_7
		Hap_8 = Hap_8
		Hap_10 = Hap_10
		Hap_11 = Hap_11
		Hap_12 = Hap_12
		Hap_16 = Hap_16
		Hap_18 = Hap_18
		Hap_19 = Hap_19
		Hap_20 = Hap_20
		Hap_23 = Hap_23
---------------------------------------------------------------------
</data>
<A NAME="02_11_25at11_17_08_gr_shared1"></A>
<data>
=====================================================================
== Population : region2
===============
Haplotypes shared between "region2" and "region1":
		Hap_1 = Hap_1
		Hap_2 = Hap_2
		Hap_3 = Hap_3
		Hap_4 = Hap_4
		Hap_6 = Hap_6
		Hap_7 = Hap_7
		Hap_8 = Hap_8
		Hap_10 = Hap_10
		Hap_12 = Hap_12
		Hap_13 = Hap_13
		Hap_14 = Hap_14
		Hap_16 = Hap_16
		Hap_18 = Hap_18
		Hap_19 = Hap_19
		Hap_20 = Hap_20
Haplotypes shared between "region2" and "region3":
		Hap_1 = Hap_1
		Hap_2 = Hap_2
		Hap_3 = Hap_3
		Hap_4 = Hap_4
		Hap_6 = Hap_6
		Hap_7 = Hap_7
		Hap_8 = Hap_8
		Hap_10 = Hap_10
		Hap_16 = Hap_16
		Hap_18 = Hap_18
Haplotypes shared between "region2" and "Nationality_1":
		Hap_1 = Hap_1
		Hap_2 = Hap_2
		Hap_3 = Hap_3
		Hap_4 = Hap_4
		Hap_6 = Hap_6
		Hap_7 = Hap_7
		Hap_8 = Hap_8
		Hap_10 = Hap_10
		Hap_13 = Hap_13
		Hap_14 = Hap_14
		Hap_18 = Hap_18
		Hap_19 = Hap_19
		Hap_20 = Hap_20
Haplotypes shared between "region2" and "Nationality_2":
		Hap_1 = Hap_1
		Hap_2 = Hap_2
		Hap_3 = Hap_3
		Hap_4 = Hap_4
		Hap_6 = Hap_6
		Hap_7 = Hap_7
		Hap_8 = Hap_8
		Hap_10 = Hap_10
		Hap_12 = Hap_12
		Hap_14 = Hap_14
		Hap_16 = Hap_16
		Hap_17 = Hap_17
		Hap_21 = Hap_21
		Hap_22 = Hap_22
		Hap_26 = Hap_26
Haplotypes shared between "region2" and "Nationality_unknown":
		Hap_1 = Hap_1
		Hap_2 = Hap_2
		Hap_3 = Hap_3
		Hap_4 = Hap_4
		Hap_6 = Hap_6
		Hap_7 = Hap_7
		Hap_8 = Hap_8
		Hap_10 = Hap_10
		Hap_12 = Hap_12
		Hap_13 = Hap_13
		Hap_16 = Hap_16
		Hap_18 = Hap_18
		Hap_19 = Hap_19
		Hap_20 = Hap_20
		Hap_27 = Hap_27
Haplotypes shared between "region2" and "Summer":
		Hap_1 = Hap_1
		Hap_2 = Hap_2
		Hap_3 = Hap_3
		Hap_4 = Hap_4
		Hap_6 = Hap_6
		Hap_7 = Hap_7
		Hap_8 = Hap_8
		Hap_10 = Hap_10
		Hap_12 = Hap_12
		Hap_13 = Hap_13
		Hap_14 = Hap_14
		Hap_16 = Hap_16
		Hap_17 = Hap_17
		Hap_20 = Hap_20
		Hap_21 = Hap_21
		Hap_22 = Hap_22
		Hap_26 = Hap_26
Haplotypes shared between "region2" and "Winter":
		Hap_1 = Hap_1
		Hap_2 = Hap_2
		Hap_3 = Hap_3
		Hap_4 = Hap_4
		Hap_6 = Hap_6
		Hap_7 = Hap_7
		Hap_8 = Hap_8
		Hap_10 = Hap_10
		Hap_12 = Hap_12
		Hap_16 = Hap_16
		Hap_18 = Hap_18
		Hap_19 = Hap_19
		Hap_20 = Hap_20
		Hap_27 = Hap_27
---------------------------------------------------------------------
</data>
<A NAME="02_11_25at11_17_08_gr_shared2"></A>
<data>
=====================================================================
== Population : region3
===============
Haplotypes shared between "region3" and "region1":
		Hap_1 = Hap_1
		Hap_2 = Hap_2
		Hap_3 = Hap_3
		Hap_4 = Hap_4
		Hap_6 = Hap_6
		Hap_7 = Hap_7
		Hap_8 = Hap_8
		Hap_9 = Hap_9
		Hap_10 = Hap_10
		Hap_11 = Hap_11
		Hap_16 = Hap_16
		Hap_18 = Hap_18
Haplotypes shared between "region3" and "region2":
		Hap_1 = Hap_1
		Hap_2 = Hap_2
		Hap_3 = Hap_3
		Hap_4 = Hap_4
		Hap_6 = Hap_6
		Hap_7 = Hap_7
		Hap_8 = Hap_8
		Hap_10 = Hap_10
		Hap_16 = Hap_16
		Hap_18 = Hap_18
Haplotypes shared between "region3" and "Nationality_1":
		Hap_1 = Hap_1
		Hap_2 = Hap_2
		Hap_3 = Hap_3
		Hap_4 = Hap_4
		Hap_6 = Hap_6
		Hap_7 = Hap_7
		Hap_8 = Hap_8
		Hap_9 = Hap_9
		Hap_10 = Hap_10
		Hap_11 = Hap_11
		Hap_18 = Hap_18
Haplotypes shared between "region3" and "Nationality_2":
		Hap_1 = Hap_1
		Hap_2 = Hap_2
		Hap_3 = Hap_3
		Hap_4 = Hap_4
		Hap_6 = Hap_6
		Hap_7 = Hap_7
		Hap_8 = Hap_8
		Hap_9 = Hap_9
		Hap_10 = Hap_10
		Hap_11 = Hap_11
		Hap_15 = Hap_15
		Hap_16 = Hap_16
Haplotypes shared between "region3" and "Nationality_unknown":
		Hap_1 = Hap_1
		Hap_2 = Hap_2
		Hap_3 = Hap_3
		Hap_4 = Hap_4
		Hap_6 = Hap_6
		Hap_7 = Hap_7
		Hap_8 = Hap_8
		Hap_10 = Hap_10
		Hap_11 = Hap_11
		Hap_16 = Hap_16
		Hap_18 = Hap_18
Haplotypes shared between "region3" and "Summer":
		Hap_1 = Hap_1
		Hap_2 = Hap_2
		Hap_3 = Hap_3
		Hap_4 = Hap_4
		Hap_6 = Hap_6
		Hap_7 = Hap_7
		Hap_8 = Hap_8
		Hap_9 = Hap_9
		Hap_10 = Hap_10
		Hap_11 = Hap_11
		Hap_15 = Hap_15
		Hap_16 = Hap_16
Haplotypes shared between "region3" and "Winter":
		Hap_1 = Hap_1
		Hap_2 = Hap_2
		Hap_3 = Hap_3
		Hap_4 = Hap_4
		Hap_6 = Hap_6
		Hap_7 = Hap_7
		Hap_8 = Hap_8
		Hap_10 = Hap_10
		Hap_11 = Hap_11
		Hap_16 = Hap_16
		Hap_18 = Hap_18
---------------------------------------------------------------------
</data>
<A NAME="02_11_25at11_17_08_gr_shared3"></A>
<data>
=====================================================================
== Population : Nationality_1
===============
Haplotypes shared between "Nationality_1" and "region1":
		Hap_1 = Hap_1
		Hap_2 = Hap_2
		Hap_3 = Hap_3
		Hap_4 = Hap_4
		Hap_6 = Hap_6
		Hap_7 = Hap_7
		Hap_8 = Hap_8
		Hap_9 = Hap_9
		Hap_10 = Hap_10
		Hap_11 = Hap_11
		Hap_13 = Hap_13
		Hap_14 = Hap_14
		Hap_18 = Hap_18
		Hap_19 = Hap_19
		Hap_20 = Hap_20
		Hap_24 = Hap_24
		Hap_25 = Hap_25
Haplotypes shared between "Nationality_1" and "region2":
		Hap_1 = Hap_1
		Hap_2 = Hap_2
		Hap_3 = Hap_3
		Hap_4 = Hap_4
		Hap_6 = Hap_6
		Hap_7 = Hap_7
		Hap_8 = Hap_8
		Hap_10 = Hap_10
		Hap_13 = Hap_13
		Hap_14 = Hap_14
		Hap_18 = Hap_18
		Hap_19 = Hap_19
		Hap_20 = Hap_20
Haplotypes shared between "Nationality_1" and "region3":
		Hap_1 = Hap_1
		Hap_2 = Hap_2
		Hap_3 = Hap_3
		Hap_4 = Hap_4
		Hap_6 = Hap_6
		Hap_7 = Hap_7
		Hap_8 = Hap_8
		Hap_9 = Hap_9
		Hap_10 = Hap_10
		Hap_11 = Hap_11
		Hap_18 = Hap_18
Haplotypes shared between "Nationality_1" and "Nationality_2":
		Hap_1 = Hap_1
		Hap_2 = Hap_2
		Hap_3 = Hap_3
		Hap_4 = Hap_4
		Hap_6 = Hap_6
		Hap_7 = Hap_7
		Hap_8 = Hap_8
		Hap_9 = Hap_9
		Hap_10 = Hap_10
		Hap_11 = Hap_11
		Hap_14 = Hap_14
Haplotypes shared between "Nationality_1" and "Nationality_unknown":
		Hap_1 = Hap_1
		Hap_2 = Hap_2
		Hap_3 = Hap_3
		Hap_4 = Hap_4
		Hap_6 = Hap_6
		Hap_7 = Hap_7
		Hap_8 = Hap_8
		Hap_10 = Hap_10
		Hap_11 = Hap_11
		Hap_13 = Hap_13
		Hap_18 = Hap_18
		Hap_19 = Hap_19
		Hap_20 = Hap_20
Haplotypes shared between "Nationality_1" and "Summer":
		Hap_1 = Hap_1
		Hap_2 = Hap_2
		Hap_3 = Hap_3
		Hap_4 = Hap_4
		Hap_6 = Hap_6
		Hap_7 = Hap_7
		Hap_8 = Hap_8
		Hap_9 = Hap_9
		Hap_10 = Hap_10
		Hap_11 = Hap_11
		Hap_13 = Hap_13
		Hap_14 = Hap_14
		Hap_20 = Hap_20
		Hap_24 = Hap_24
		Hap_25 = Hap_25
Haplotypes shared between "Nationality_1" and "Winter":
		Hap_1 = Hap_1
		Hap_2 = Hap_2
		Hap_3 = Hap_3
		Hap_4 = Hap_4
		Hap_6 = Hap_6
		Hap_7 = Hap_7
		Hap_8 = Hap_8
		Hap_10 = Hap_10
		Hap_11 = Hap_11
		Hap_18 = Hap_18
		Hap_19 = Hap_19
		Hap_20 = Hap_20
---------------------------------------------------------------------
</data>
<A NAME="02_11_25at11_17_08_gr_shared4"></A>
<data>
=====================================================================
== Population : Nationality_2
===============
Haplotypes shared between "Nationality_2" and "region1":
		Hap_1 = Hap_1
		Hap_2 = Hap_2
		Hap_3 = Hap_3
		Hap_4 = Hap_4
		Hap_5 = Hap_5
		Hap_6 = Hap_6
		Hap_7 = Hap_7
		Hap_8 = Hap_8
		Hap_9 = Hap_9
		Hap_10 = Hap_10
		Hap_11 = Hap_11
		Hap_12 = Hap_12
		Hap_14 = Hap_14
		Hap_16 = Hap_16
Haplotypes shared between "Nationality_2" and "region2":
		Hap_1 = Hap_1
		Hap_2 = Hap_2
		Hap_3 = Hap_3
		Hap_4 = Hap_4
		Hap_6 = Hap_6
		Hap_7 = Hap_7
		Hap_8 = Hap_8
		Hap_10 = Hap_10
		Hap_12 = Hap_12
		Hap_14 = Hap_14
		Hap_16 = Hap_16
		Hap_17 = Hap_17
		Hap_21 = Hap_21
		Hap_22 = Hap_22
		Hap_26 = Hap_26
Haplotypes shared between "Nationality_2" and "region3":
		Hap_1 = Hap_1
		Hap_2 = Hap_2
		Hap_3 = Hap_3
		Hap_4 = Hap_4
		Hap_6 = Hap_6
		Hap_7 = Hap_7
		Hap_8 = Hap_8
		Hap_9 = Hap_9
		Hap_10 = Hap_10
		Hap_11 = Hap_11
		Hap_15 = Hap_15
		Hap_16 = Hap_16
Haplotypes shared between "Nationality_2" and "Nationality_1":
		Hap_1 = Hap_1
		Hap_2 = Hap_2
		Hap_3 = Hap_3
		Hap_4 = Hap_4
		Hap_6 = Hap_6
		Hap_7 = Hap_7
		Hap_8 = Hap_8
		Hap_9 = Hap_9
		Hap_10 = Hap_10
		Hap_11 = Hap_11
		Hap_14 = Hap_14
Haplotypes shared between "Nationality_2" and "Nationality_unknown":
		Hap_1 = Hap_1
		Hap_2 = Hap_2
		Hap_3 = Hap_3
		Hap_4 = Hap_4
		Hap_6 = Hap_6
		Hap_7 = Hap_7
		Hap_8 = Hap_8
		Hap_10 = Hap_10
		Hap_11 = Hap_11
		Hap_12 = Hap_12
		Hap_16 = Hap_16
Haplotypes shared between "Nationality_2" and "Summer":
		Hap_1 = Hap_1
		Hap_2 = Hap_2
		Hap_3 = Hap_3
		Hap_4 = Hap_4
		Hap_5 = Hap_5
		Hap_6 = Hap_6
		Hap_7 = Hap_7
		Hap_8 = Hap_8
		Hap_9 = Hap_9
		Hap_10 = Hap_10
		Hap_11 = Hap_11
		Hap_12 = Hap_12
		Hap_14 = Hap_14
		Hap_15 = Hap_15
		Hap_16 = Hap_16
		Hap_17 = Hap_17
		Hap_21 = Hap_21
		Hap_22 = Hap_22
		Hap_26 = Hap_26
Haplotypes shared between "Nationality_2" and "Winter":
		Hap_1 = Hap_1
		Hap_2 = Hap_2
		Hap_3 = Hap_3
		Hap_4 = Hap_4
		Hap_6 = Hap_6
		Hap_7 = Hap_7
		Hap_8 = Hap_8
		Hap_10 = Hap_10
		Hap_11 = Hap_11
		Hap_12 = Hap_12
		Hap_16 = Hap_16
---------------------------------------------------------------------
</data>
<A NAME="02_11_25at11_17_08_gr_shared5"></A>
<data>
=====================================================================
== Population : Nationality_unknown
===============
Haplotypes shared between "Nationality_unknown" and "region1":
		Hap_1 = Hap_1
		Hap_2 = Hap_2
		Hap_3 = Hap_3
		Hap_4 = Hap_4
		Hap_6 = Hap_6
		Hap_7 = Hap_7
		Hap_8 = Hap_8
		Hap_10 = Hap_10
		Hap_11 = Hap_11
		Hap_12 = Hap_12
		Hap_13 = Hap_13
		Hap_16 = Hap_16
		Hap_18 = Hap_18
		Hap_19 = Hap_19
		Hap_20 = Hap_20
		Hap_23 = Hap_23
Haplotypes shared between "Nationality_unknown" and "region2":
		Hap_1 = Hap_1
		Hap_2 = Hap_2
		Hap_3 = Hap_3
		Hap_4 = Hap_4
		Hap_6 = Hap_6
		Hap_7 = Hap_7
		Hap_8 = Hap_8
		Hap_10 = Hap_10
		Hap_12 = Hap_12
		Hap_13 = Hap_13
		Hap_16 = Hap_16
		Hap_18 = Hap_18
		Hap_19 = Hap_19
		Hap_20 = Hap_20
		Hap_27 = Hap_27
Haplotypes shared between "Nationality_unknown" and "region3":
		Hap_1 = Hap_1
		Hap_2 = Hap_2
		Hap_3 = Hap_3
		Hap_4 = Hap_4
		Hap_6 = Hap_6
		Hap_7 = Hap_7
		Hap_8 = Hap_8
		Hap_10 = Hap_10
		Hap_11 = Hap_11
		Hap_16 = Hap_16
		Hap_18 = Hap_18
Haplotypes shared between "Nationality_unknown" and "Nationality_1":
		Hap_1 = Hap_1
		Hap_2 = Hap_2
		Hap_3 = Hap_3
		Hap_4 = Hap_4
		Hap_6 = Hap_6
		Hap_7 = Hap_7
		Hap_8 = Hap_8
		Hap_10 = Hap_10
		Hap_11 = Hap_11
		Hap_13 = Hap_13
		Hap_18 = Hap_18
		Hap_19 = Hap_19
		Hap_20 = Hap_20
Haplotypes shared between "Nationality_unknown" and "Nationality_2":
		Hap_1 = Hap_1
		Hap_2 = Hap_2
		Hap_3 = Hap_3
		Hap_4 = Hap_4
		Hap_6 = Hap_6
		Hap_7 = Hap_7
		Hap_8 = Hap_8
		Hap_10 = Hap_10
		Hap_11 = Hap_11
		Hap_12 = Hap_12
		Hap_16 = Hap_16
Haplotypes shared between "Nationality_unknown" and "Summer":
		Hap_1 = Hap_1
		Hap_2 = Hap_2
		Hap_3 = Hap_3
		Hap_4 = Hap_4
		Hap_6 = Hap_6
		Hap_7 = Hap_7
		Hap_8 = Hap_8
		Hap_10 = Hap_10
		Hap_11 = Hap_11
		Hap_12 = Hap_12
		Hap_13 = Hap_13
		Hap_16 = Hap_16
		Hap_20 = Hap_20
Haplotypes shared between "Nationality_unknown" and "Winter":
		Hap_1 = Hap_1
		Hap_2 = Hap_2
		Hap_3 = Hap_3
		Hap_4 = Hap_4
		Hap_6 = Hap_6
		Hap_7 = Hap_7
		Hap_8 = Hap_8
		Hap_10 = Hap_10
		Hap_11 = Hap_11
		Hap_12 = Hap_12
		Hap_16 = Hap_16
		Hap_18 = Hap_18
		Hap_19 = Hap_19
		Hap_20 = Hap_20
		Hap_23 = Hap_23
		Hap_27 = Hap_27
---------------------------------------------------------------------
</data>
<A NAME="02_11_25at11_17_08_gr_shared6"></A>
<data>
=====================================================================
== Population : Summer
===============
Haplotypes shared between "Summer" and "region1":
		Hap_1 = Hap_1
		Hap_2 = Hap_2
		Hap_3 = Hap_3
		Hap_4 = Hap_4
		Hap_5 = Hap_5
		Hap_6 = Hap_6
		Hap_7 = Hap_7
		Hap_8 = Hap_8
		Hap_9 = Hap_9
		Hap_10 = Hap_10
		Hap_11 = Hap_11
		Hap_12 = Hap_12
		Hap_13 = Hap_13
		Hap_14 = Hap_14
		Hap_16 = Hap_16
		Hap_20 = Hap_20
		Hap_24 = Hap_24
		Hap_25 = Hap_25
Haplotypes shared between "Summer" and "region2":
		Hap_1 = Hap_1
		Hap_2 = Hap_2
		Hap_3 = Hap_3
		Hap_4 = Hap_4
		Hap_6 = Hap_6
		Hap_7 = Hap_7
		Hap_8 = Hap_8
		Hap_10 = Hap_10
		Hap_12 = Hap_12
		Hap_13 = Hap_13
		Hap_14 = Hap_14
		Hap_16 = Hap_16
		Hap_17 = Hap_17
		Hap_20 = Hap_20
		Hap_21 = Hap_21
		Hap_22 = Hap_22
		Hap_26 = Hap_26
Haplotypes shared between "Summer" and "region3":
		Hap_1 = Hap_1
		Hap_2 = Hap_2
		Hap_3 = Hap_3
		Hap_4 = Hap_4
		Hap_6 = Hap_6
		Hap_7 = Hap_7
		Hap_8 = Hap_8
		Hap_9 = Hap_9
		Hap_10 = Hap_10
		Hap_11 = Hap_11
		Hap_15 = Hap_15
		Hap_16 = Hap_16
Haplotypes shared between "Summer" and "Nationality_1":
		Hap_1 = Hap_1
		Hap_2 = Hap_2
		Hap_3 = Hap_3
		Hap_4 = Hap_4
		Hap_6 = Hap_6
		Hap_7 = Hap_7
		Hap_8 = Hap_8
		Hap_9 = Hap_9
		Hap_10 = Hap_10
		Hap_11 = Hap_11
		Hap_13 = Hap_13
		Hap_14 = Hap_14
		Hap_20 = Hap_20
		Hap_24 = Hap_24
		Hap_25 = Hap_25
Haplotypes shared between "Summer" and "Nationality_2":
		Hap_1 = Hap_1
		Hap_2 = Hap_2
		Hap_3 = Hap_3
		Hap_4 = Hap_4
		Hap_5 = Hap_5
		Hap_6 = Hap_6
		Hap_7 = Hap_7
		Hap_8 = Hap_8
		Hap_9 = Hap_9
		Hap_10 = Hap_10
		Hap_11 = Hap_11
		Hap_12 = Hap_12
		Hap_14 = Hap_14
		Hap_15 = Hap_15
		Hap_16 = Hap_16
		Hap_17 = Hap_17
		Hap_21 = Hap_21
		Hap_22 = Hap_22
		Hap_26 = Hap_26
Haplotypes shared between "Summer" and "Nationality_unknown":
		Hap_1 = Hap_1
		Hap_2 = Hap_2
		Hap_3 = Hap_3
		Hap_4 = Hap_4
		Hap_6 = Hap_6
		Hap_7 = Hap_7
		Hap_8 = Hap_8
		Hap_10 = Hap_10
		Hap_11 = Hap_11
		Hap_12 = Hap_12
		Hap_13 = Hap_13
		Hap_16 = Hap_16
		Hap_20 = Hap_20
Haplotypes shared between "Summer" and "Winter":
		Hap_1 = Hap_1
		Hap_2 = Hap_2
		Hap_3 = Hap_3
		Hap_4 = Hap_4
		Hap_6 = Hap_6
		Hap_7 = Hap_7
		Hap_8 = Hap_8
		Hap_10 = Hap_10
		Hap_11 = Hap_11
		Hap_12 = Hap_12
		Hap_16 = Hap_16
		Hap_20 = Hap_20
---------------------------------------------------------------------
</data>
<A NAME="02_11_25at11_17_08_gr_shared7"></A>
<data>
=====================================================================
== Population : Winter
===============
Haplotypes shared between "Winter" and "region1":
		Hap_1 = Hap_1
		Hap_2 = Hap_2
		Hap_3 = Hap_3
		Hap_4 = Hap_4
		Hap_6 = Hap_6
		Hap_7 = Hap_7
		Hap_8 = Hap_8
		Hap_10 = Hap_10
		Hap_11 = Hap_11
		Hap_12 = Hap_12
		Hap_16 = Hap_16
		Hap_18 = Hap_18
		Hap_19 = Hap_19
		Hap_20 = Hap_20
		Hap_23 = Hap_23
Haplotypes shared between "Winter" and "region2":
		Hap_1 = Hap_1
		Hap_2 = Hap_2
		Hap_3 = Hap_3
		Hap_4 = Hap_4
		Hap_6 = Hap_6
		Hap_7 = Hap_7
		Hap_8 = Hap_8
		Hap_10 = Hap_10
		Hap_12 = Hap_12
		Hap_16 = Hap_16
		Hap_18 = Hap_18
		Hap_19 = Hap_19
		Hap_20 = Hap_20
		Hap_27 = Hap_27
Haplotypes shared between "Winter" and "region3":
		Hap_1 = Hap_1
		Hap_2 = Hap_2
		Hap_3 = Hap_3
		Hap_4 = Hap_4
		Hap_6 = Hap_6
		Hap_7 = Hap_7
		Hap_8 = Hap_8
		Hap_10 = Hap_10
		Hap_11 = Hap_11
		Hap_16 = Hap_16
		Hap_18 = Hap_18
Haplotypes shared between "Winter" and "Nationality_1":
		Hap_1 = Hap_1
		Hap_2 = Hap_2
		Hap_3 = Hap_3
		Hap_4 = Hap_4
		Hap_6 = Hap_6
		Hap_7 = Hap_7
		Hap_8 = Hap_8
		Hap_10 = Hap_10
		Hap_11 = Hap_11
		Hap_18 = Hap_18
		Hap_19 = Hap_19
		Hap_20 = Hap_20
Haplotypes shared between "Winter" and "Nationality_2":
		Hap_1 = Hap_1
		Hap_2 = Hap_2
		Hap_3 = Hap_3
		Hap_4 = Hap_4
		Hap_6 = Hap_6
		Hap_7 = Hap_7
		Hap_8 = Hap_8
		Hap_10 = Hap_10
		Hap_11 = Hap_11
		Hap_12 = Hap_12
		Hap_16 = Hap_16
Haplotypes shared between "Winter" and "Nationality_unknown":
		Hap_1 = Hap_1
		Hap_2 = Hap_2
		Hap_3 = Hap_3
		Hap_4 = Hap_4
		Hap_6 = Hap_6
		Hap_7 = Hap_7
		Hap_8 = Hap_8
		Hap_10 = Hap_10
		Hap_11 = Hap_11
		Hap_12 = Hap_12
		Hap_16 = Hap_16
		Hap_18 = Hap_18
		Hap_19 = Hap_19
		Hap_20 = Hap_20
		Hap_23 = Hap_23
		Hap_27 = Hap_27
Haplotypes shared between "Winter" and "Summer":
		Hap_1 = Hap_1
		Hap_2 = Hap_2
		Hap_3 = Hap_3
		Hap_4 = Hap_4
		Hap_6 = Hap_6
		Hap_7 = Hap_7
		Hap_8 = Hap_8
		Hap_10 = Hap_10
		Hap_11 = Hap_11
		Hap_12 = Hap_12
		Hap_16 = Hap_16
		Hap_20 = Hap_20
---------------------------------------------------------------------
Haplotype frequency distribution among the samples:
===================================================
Haplotype list
==============
Haplotype id Haplotype definition
------------ --------------------
Hap_1 ---------------------------------TG?TTAGTTCATAACAACAATTTTCATAATTTT?AAGAAATGATTATTCCTTATTATTTTCAAAATTATAATTCTCTCCATGTAGTTTTATTTTTTATCTCATATTTTGATTTCATTTTATGTTATTGTTTTTTTTTTTTTTTTTTTTTTTGT?TTTGTTTTCGTGTGATTTTTAATCGAAAAAATCATCTGATAAATTTTCTTCACTTTCTGAGACGTCTGATGATTTGTAATTCCATATCTCATCAGAAACATTCACACCTACAGCTGTTTCTACCTTAT?TAAATAAAGATGTTAATACTGGTACTATTATACCATATGTTGCTGGGTCGACTTTTGGTGGTTTAACATTTTCAGCT…
Hap_2 ---ATTTATATGTGTACTAACTATATTCTTAAATGT?TAGTTCATAACAACAATTTTCATAATTTT?AAGAAATGATTATTCCTTATTATTTTCAAAATTATAATTCTCTCCATGTAGTTTTATTTTTTATCTCATATTTTGATTTCATTTTATGTTATTGTTTTTTTTTTTTTTTTTTTTTTTGT?TTTGTTTTCGTGTGATTTTTAATCGAAAAAATCATCTGATAAATTTTCTTCACTTTCTGAGACGTCTGGTGAATTGTAATTCCATATGTCATCAGAAACATTCGCACCTACAGCTGTTTCTACCTTAT?TAAATAAAGATGTTAATACTGGTACTATTATACCATATGTTGCTGGGTCGACTTTTGGTGGTTTAACATTTTCAGCT…
Hap_3 ---ATTTATATGTGTACTAACTATATTCTTAAATGT?TAGTTCATAACAACAATTTTCATAATTTT?AAGAAATGATTATTCCTTATTATTTTCAAAATTATAATTCTCTCCATGTAGTTTTATTTTTTATCTCATATTTTGATTTCATTTTATGTTATTGTTTTTTTTTTTTTTTTTTTTTTTGT?TTTGTTTTCGTGTGATTTTTAATCGAAAAAATCATCTGATAAATTTTCTTCACTTTCTGAGACGTCTGATGAATTGTAATTCCATATCTCATCAGAAACATTCGCACCTACAGCTGTTTCTACCTTAT?TAAATAAAGATGTTAATACTGGTACTATTATACCATATGTTGCTGGGTCGACTTTTGGTGGTTTAACATTTTCAGCT…
Hap_4 ------------------------------------?TAGTTCATAACAACAATTTTCATAATTTT?AAGAAATGATTATTCCTTATTATTTTCAAAATTATAATTCTCTCCATGTAGTTTTATTTTTTATCTCATATTTTGATTTCATTTTATGTTATTGTTTTTTTTTTTTTTTTTTTTTTTGT?TTTGTTTTCGTGTGATTTTTAATCGAAAAAATCATCTGATAAATTTTCTTCACTTTCTGGGACGTCTGATGAATTGTAATTCCATATCTCATCAGAAACATTCGCACCTACAGCTGTTTCTACCTTAT?TAAATAAAGATGTTAATACTGGTACTATTATACCATATGTTGCTGGGTCGACTTTTGGTGGTTTAACATTTTCAGCT…
Hap_5 ---ATTTATATGTGTACTAACTATATTCTTAAATGT?TAGTTCATAACAACAATTTTCATAATTTT?AAGAAATGATTATTCCTTATTATTTTCAAAATTATAATTCTCTCCATGTAGTTTTATTTTTTATCTCATATTTTGATTTCATTTTATGTTATTGTTTTTTTTTTTTTTTTTTTTTTTGT?TTTGTTTTCGTGTGATTTTTAATCGAAAAAATCATCTGATAAATTTTCTTCACTTTCTGAGACGTCTGGTGAATTGTAATTCCATATGTCATCAGAAACATTCGTACCTACAGCTGTTTCTACCTTAT?TAAATAAAGATGTTAATACTGGTACTATTATACCATATGTTGCTGGGTCGACTTTTGGTGGTTTAACATTTTCAGCT…
Hap_6 ---ATTTATATGTGTACTAACTATATTCTTAAATGT?TAGTTCATAACAACAATTTTCATAATTTT?AAGAAATGATTATTCCTTATTATTTTCAAAATTATAATTCTCTCCATGTAGTTTTATTTTTTATCTCATATTTTGATTTCATTTTATGTTATTGTTTTTTTTTTTTTTTTTTTTTTTGT?TTTGTTTTCGTGTGATTTTTAATCGAAAAAATCATCTGATAAATTTTCTTCACTTTCTGAGACGTCTGGTGAATTGTAATTCCATATGTCATCAGAAACATTCGCACCTACAGCTGTTTCTACCTTAT?TAAATAAAGATGTTAATACTGGTACTATTATACCATATGTTGCTGGGTCGACTTTTGGTGGTTTAACATTTTCAGCT…
Hap_7 ---??TTATATGTGTACTAACTATATTCTTAAATGT?TAGTTCATAACAACAATTTTCATAATTTT?AAGAAATGATTATTCCTTATTATTTTCAAAATTATAATTCTCTCCATGTAGTTTTATTTTTTATCTCATATTTTGATTTCATTTTATGTTATTGTTTTTTTTTTTTTTTTTTTTTTTGT?TTTGTTTTCGTGTGATTTTTAATCGAAAAAATCATCTGATAAATTTTCTTCACTTTCTGGGACGTCTGATGTATTGTAATTCCATATCTCATCAGAAACATTCACACCTACAGCTGTTTCTACCTTAT?TAAATAAAGATGTTAATACTGGTACTATTATACCATATGTTGCTGGGTCGACTTTTGGTGGTTTAACATTTTCAGCT…
Hap_8 ---------------------??TATTCTTAAATGT?TAGTTCATAACAACAATTTTCATAATTTT?AAGAAATGATTATTCCTTATTATTTTCAAAATTATAATTCTCTCCATGTAGTTTTATTTTTTATCTCATATTTTGATTTCATTTTATGTTATTGTTTTTTTTTTTTTTTTTTTTTTTGT?TTTGTTTTCGTGTGATTTTTAATCGAAAAAATCATCTGATAAATTTTCTTCACTTTCTGGGACGTCTGATGTATTGTAATTCCATATCTCATCAGAAACATTCGCACCTACAGCTGTTTCTACCTTAT?TAAATAAAGATGTTAATACTGGTACTATTATACCATATGTTGCTGGGTCGACTTTTGGTGGTTTAACATTTTCAGCT…
Hap_9 ---ATTTATATGTGTACTAACTATATTCTTAAATGT?TAGTTCATAACAACAATTTTCATAATTTT?AAGAAATGATTATTCCTTATTATTTTCAAAATTATAATTCTCTCCATGTAGTTTTATTTTTTATCTCATATTTTGATTTCATTTTATGTTATTGTTTTTTTTTTTTTTTTTTTTTTTGT?TTTGTTTTCGTGTGATTTTTAATCGAAAAAATCATCTGATAAATTTTCTTCACTTTCTGGGACGTCTGATGTATTGTAATTCCATATCTCATCAGAAACATTCACACCTACAGCTGTTTCTACCTTAT?TAAATAAAGATGTTAATACTGGTACTATTATACCATATGTTGCTGGGTCGACTTTTGGTGGTTTAACATTTTCAGCT…
Hap_10 ------?ATATGTGTACTAACTATATTCTTAAATGT?TAGTTCATAACAACAATTTTCATAATTTT?AAGAAATGATTATTCCTTATTATTTTCAAAATTATAATTCTCTCCATGTAGTTTTATTTTTTATCTCATATTTTGATTTCATTTTATGTTATTGTTTTTTTTTTTTTTTTTTTTTTTGT?TTTGTTTTCGTGTGATTTTTAATCGAAAAAATCATCTGATAAATTTTCTTCACTTTCTGAGACGTCTGGTGAATTGTAATTCCATATATCATCAGAAACATTCGCACCTACAGCTGTTTCTACCTTAT?TAAATAAAGATGTTAATACTGGTACTATTATACCATATGTTGCTGGGTCGACTTTTGGTGGTTTAACATTTTCAGC…
Hap_11 ------?ATATGTGTACTAACTATATTCTTAAATGT?TAGTTCATAACAACAATTTTCATAATTTT?AAGAAATGATTATTCCTTATTATTTTCAAAATTATAATTCTCTCCATGTAGTTTTATTTTTTATCTCATATTTTGATTTCATTTTATGTTATTGTTTTTTTTTTTTTTTTTTTTTTTGT?TTTGTTTTCGTGTGATTTTTAATCGAAAAAATCATCTGATAAATTTTCTTCACTTTCTGAGACGTCTGGTGAATTGTAATTCCATATGTCATCAGAAACATTCGCACCTACAGCTGTTTCTACCTTAT?TAAATAAAGATGTTAATACTGGTACTATTATACCATATGTTGCTGGGTCGACTTTTGGTGGTTTAACATTTTCAGC…
Hap_12 ---ATTTATATGTGTACTAACTATATTCTTAAATGT?TAGTTCATAACAACAATTTTCATAATTTT?AAGAAATGATTATTCCTTATTATTTTCAAAATTATAATTCTCTCCATGTAGTTTTATTTTTTATCTCATATTTTGATTTCATTTTATGTTATTGTTTTTTTTTTTTTTTTTTTTTTTGT?TTTGTTTTCGTGTGATTTTTAATCGAAAAAATCATCTGATAAATTTTCTTCACTTTCTGAGACGTCTGGTGAATTGTAATTCCATATATCATCAGAAACATTCGTACCTACAGCTGTTTCTACCTTAT?TAAATAAAGATGTTAATACTGGTACTATTATACCATATGTTGCTGGGTCGACTTTTGGTGGTTTAACATTTTCAGC…
Hap_13 ---ATTTATATGTGTACTAACTATATTCTTAAATGT?TAGTTCATAACAACAATTTTCATAATTTT?AAGAAATGATTATTCCTTATTATTTTCAAAATTATAATTCTCTCCATGTAGTTTTATTTTTTATCTCATATTTTGATTTCATTTTATGTTATTGTTTTTTTTTTTTTTTTTTTTTTTGT?TTTGTTTTCGTGTGATTTTTAATCGAAAAAATCATCTGATAAATTTTCTTCACTTTCTGGGACGTCTGATGAATTGTAATTCCATATCTCATCAGAAACATTCGCACCTACAGCTGTTTCTACCTTAT?TAAATAAAGATGTTAATACTGGTACTATTATACCATATGTTGCTGGGTCGACTTTTGGTGGTTTAACATTTTCAGC…
Hap_14 ------TATATGTGTACTAACTATATTCTTAAATGT?TAGTTCATAACAACAATTTTCATAATTTT?AAGAAATGATTATTCCTTATTATTTTCAAAATTATAATTCTCTCCATGTAGTTTTATTTTTTATCTCATATTTTGATTTCATTTTATGTTATTGTTTTTTTTTTTTTTTTTTTTTTTGT?TTTGTTTTCGTGTGATTTTTAATCGAAAAAATCATCTGATAAATTTTCTTCACTTTCTGGGACGTCTGATGAATTGTAATTCCATATCTCATCAGAAACATTCGCACCTACAGCTGTTTCTACCTTAT?TAAATAAAGATGTTAATACTGGTACTATTATACCATATGTTGCTGGGTCGACTTTTGGTGGTTTAACATTTTCAGC…
Hap_15 ---ATTTATATGTGTACTAACTATATTCTTAAATGT?TAGTTCATAACAACAATTTTCATAATTTT?AAGAAATGATTATTCCTTATTATTTTCAAAATTATAATTCTCTCCATGTAGTTTTATTTTTTATCTCATATTTTGATTTCATTTTATGTTATTGTTTTTTTTTTTTTTTTTTTTTTTGT?TTTGTTTTCGTGTGATTTTTAATCGAAAAAATCATCTGATAAATTTTCTTCACTTTCTGAGACGTCTGGTGAATTGTAATTCCATATCTCATCAGAAACATTCGCACCTACAGCTGTTTCTACCTTAT?TAAATAAAGATGTTAATACTGGTACTATTATACCATATGTTGCTGGGTCGACTTTTGGTGGTTTAACATTTTCAGC…
Hap_16 ------?ATATGTGTACTAACTATATTCTTAAATGT?TAGTTCATAACAACAATTTTCATAATTTT?AAGAAATGATTATTCCTTATTATTTTCAAAATTATAATTCTCTCCATGTAGTTTTATTTTTTATCTCATATTTTGATTTCATTTTATGTTATTGTTTTTTTTTTTTTTTTTTTTTTTGT?TTTGTTTTCGTGTGATTTTTAATCGAAAAAATCATCTGATAAATTTTCTTCACTTTCTGAGACGTCTGGTGAATTGTAATTCCATATATCATCAGAAACATTCGCACCTACAGCTGTTTCTACCTTAT?TAAATAAAGATGTTAATACTGGTACTATTATACCATATGTTGCTGGGTCGACTTTTGGTGGTTTAACATTTTCAGC…
Hap_17 ------?ATATGTGTACTAACTATATTCTTAAATGT?TAGTTCATAACAACAATTTTCATAATTTT?AAGAAATGATTATTCCTTATTATTTTCAAAATTATAATTCTCTCCATGTAGTTTTATTTTTTATCTCATATTTTGATTTCATTTTATGTTATTGTTTTTTTTTTTTTTTTTTTTTTTGT?TTTGTTTTCGTGTGATTTTTAATCGAAAAAATCATCTGATAAATTTTCTTCACTTTCTGAGACGTCTGGTGAATTGTAATTCCATATGTCATCAGAAACATTCGCACCTACAGCTGTTTCTACCTTAT?TAAATAAAGATGTTAATACTGGTACTATTATACCATATGTTGCTGGGTCGACTTTTGGTGGTTTAACATTTTCAGC…
Hap_18 ------?ATATGTGTACTAACTATATTCTTAAATGT?TAGTTCATAACAACAATTTTCATAATTTT?AAGAAATGATTATTCCTTATTATTTTCAAAATTATAATTCTCTCCATGTAGTTTTATTTTTTATCTCATATTTTGATTTCATTTTATGTTATTGTTTTTTTTTTTTTTTTTTTTTTTGT?TTTGTTTTCGTGTGATTTTTAATCGAAAAAATCATCTGATAAATTTTCTTCACTTTCTGAGACGTCTGGTGAATTGTAATTCCATATGTCATCAGAAACATTCACACCTACAGCTGTTTCTACCTTAT?TAAATAAAGATGTTAATACTGGTACTATTATACCATATGTTGCTGGGTCGACTTTTGGTGGTTTAACATTTTCAGC…
Hap_19 ---------?TGTGTACTAACTATATTCTTAAATGT?TAGTTCATAACAACAATTTTCATAATTTT?AAGAAATGATTATTCCTTATTATTTTCAAAATTATAATTCTCTCCATGTAGTTTTATTTTTTATCTCATATTTTGATTTCATTTTATGTTATTGTTTTTTTTTTTTTTTTTTTTTTTGT?TTTGTTTTCGTGTGATTTTTAATCGAAAAAATCATCTGATAAATTTTCTTCACTTTCTGAGACGTCTGGTGAATTGTAATTCCATATGTCATCAGAAACATTCACACCTACAGCTGTTTCTACCTTAT?TAAATAAAGATGTTAATACTGGTACTATTATACCATATGTTGCTGGGTCGACTTTTGGTGGTTTAACATTTTCAGC…
Hap_20 ------?ATATGTGTACTAACTATATTCTTAAATGT?TAGTTCATAACAACAATTTTCATAATTTT?AAGAAATGATTATTCCTTATTATTTTCAAAATTATAATTCTCTCCATGTAGTTTTATTTTTTATCTCATATTTTGATTTCATTTTATGTTATTGTTTTTTTTTTTTTTTTTTTTTTTGT?TTTGTTTTCGTGTGATTTTTAATCGAAAAAATCATCTGATAAATTTTCTTCACTTTCTGAGACGTCTGGTGAATTGTAATTCCATATGTCATCAGAAACATTCACACCTACAGCTGTTTCTACCTTAT?TAAATAAAGATGTTAATACTGGTACTATTATACCATATGTTGCTGGGTCGACTTTTGGTGGTTTAACATTTTCAGC…
Hap_21 ---ATTTATATGTGTACTAACTATATTCTTAAATGT?TAGTTCATAACAACAATTTTCATAATTTT?AAGAAATGATTATTCCTTATTATTTTCAAAATTATAATTCTCTCCATGTAGTTTTATTTTTTATCTCATATTTTGATTTCATTTTATGTTATTGTTTTTTTTTTTTTTTTTTTTTTTGT?TTTGTTTTCGTGTGATTTTTAATCGAAAAAATCATCTGATAAATTTTCTTCACTTTCTGAGACGTCTGATGTATTGTAATTCCATATCTCATCAGAAACATTCACACCTACAGCTGTTTCTACCTTAT?TAAATAAAGATGTTAATACTGGTACTATTATACCATATGTTGCTGGGTCGACTTTTGGTGGTTTAACATTTTCAGC…
Hap_22 ---ATTTATATGTGTACTAACTATATTCTTAAATGT?TAGTTCATAACAACAATTTTCATAATTTT?AAGAAATGATTATTCCTTATTATTTTCAAAATTATAATTCTCTCCATGTAGTTTTATTTTTTATCTCATATTTTGATTTCATTTTATGTTATTGTTTTTTTTTTTTTTTTTTTTTTTGT?TTTGTTTTCGTGTGATTTTTAATCGAAAAAATCATCTGATAAATTTTCTTCACTTTCTGGGACGTCTGGTGAATTGTAATTCCATATATCATCAGAAACATTCGCACCTACAGCTGTTTCTACCTTAT?TAAATAAAGATGTTAATACTGGTACTATTATACCATATGTTGCTGGGTCGACTTTTGGTGGTTTAACATTTTCAGC…
Hap_23 ------?ATATGTGTACTAACTATATTCTTAAATGT?TAGTTCATAACAACAATTTTCATAATTTT?AAGAAATGATTATTCCTTATTATTTTCAAAATTATAATTCTCTCCATGTAGTTTTATTTTTTATCTCATATTTTGATTTCATTTTATGTTATTGTTTTTTTTTTTTTTTTTTTTTTTGT?TTTGTTTTCGTGTGATTTTTAATCGAAAAAATCATCTGATAAATTTTCTTCACTTTCTGAGACGTCTGGTGAATTGTAATTCCATATGTCATCAGAAACATTCGCACCTACAGCTGTTTCTACCTTAT?TAAATAAAGATGTTAATACTGGTACTATTATACCATATGTTGCTGGGTCGACTTTTGGTGGTTTAACATTTTCAGC…
Hap_24 ---ATTTATATGTGTACTAACTATATTCTTAAATGT?TAGTTCATAACAACAATTTTCATAATTTT?AAGAAATGATTATTCCTTATTATTTTCAAAATTATAATTCTCTCCATGTAGTTTTATTTTTTATCTCATATTTTGATTTCATTTTATGTTATTGTTTTTTTTTTTTTTTTTTTTTTTGT?TTTGTTTTCGTGTGATTTTTAATCGAAAAAATCATCTGATAAATTTTCTTCACTTTCTGGGACGTCTGATGTATTGTAATTCCATATCTCATCAGAAACATTCACACCTACAGCTGTTTCTACCTTAT?TAAATAAAGATGTTAATACTGGTACTATTATACCATATGTTGCTGGGTCGACTTTTGGTGGTTTAACATTTTCAGC…
Hap_25 ---ATTTATATGTGTACTAACTATATTCTTAAATGT?TAGTTCATAACAACAATTTTCATAATTTT?AAGAAATGATTATTCCTTATTATTTTCAAAATTATAATTCTCTCCATGTAGTTTTATTTTTTATCTCATATTTTGATTTCATTTTATGTTATTGTTTTTTTTTTTTTTTTTTTTTTTGT?TTTGTTTTCGTGTGATTTTTAATCGAAAAAATCATCTGATAAATTTTCTTCACTTTCTGGGACGTCTGGTGAATTGTAATTCCATATGTCATCAGAAACATTCGCACCTACAGCTGTTTCTACCTTAT?TAAATAAAGATGTTAATACTGGTACTATTATACCATATGTTGCTGGGTCGACTTTTGGTGGTTTAACATTTTCAGC…
Hap_26 ---?TTTATATGTGTACTAACTATATTCTTAAATGT?TAGTTCATAACAACAATTTTCATAATTTT?AAGAAATGATTATTCCTTATTATTTTCAAAATTATAATTCTCTCCATGTAGTTTTATTTTTTATCTCATATTTTGATTTCATTTTATGTTATTGTTTTTTTTTTTTTTTTTTTTTTTGT?TTTGTTTTCGTGTGATTTTTAATCGAAAAAATCATCTGATAAATTTTCTTCACTTTCTGGGACGTCTGATGAATTGTAATTCCATATCTCATCAGAAACATTCGCACCTACAGCTGTTTCTACCTTAT?TAAATAAAGATGTTAATACTGGTACTATTATACCATATGTTGCTGGGTCGACTTTTGGTGGTTTAACATTTTCAGC…
Hap_27 ---ATTTATATGTGTACTAACTATATTCTTAAATGT?TAGTTCATAACAACAATTTTCATAATTTT?AAGAAATGATTATTCCTTATTATTTTCAAAATTATAATTCTCTCCATGTAGTTTTATTTTTTATCTCATATTTTGATTTCATTTTATGTTATTGTTTTTTTTTTTTTTTTTTTTTTTGT?TTTGTTTTCGTGTGATTTTTAATCGAAAAAATCATCTGATAAATTTTCTTCACTTTCTGAGACGTCTGGTGAATTGTAATTCCATATATCATCAGAAACATTCGTACCTACAGCTGTTTCTACCTTAT?TAAATAAAGATGTTAATACTGGTACTATTATACCATATGTTGCTGGGTCGACTTTTGGTGGTTTAACATTTTCAGC…
Haplotype frequencies in populations
====================================
</data> <absHapFreq samp="whatever" time="02/11/25 at 11:17:08">
----------------------------------------------------------------------------------------------------------------------------------------------------------------------------------------------------------------
Haplotype: region1 region2 region3 Nationality_1 Nationality_2 Nationality_unknown Summer Winter
(70) (87) (44) (74) (72) (56) (129) (72)
----------------------------------------------------------------------------------------------------------------------------------------------------------------------------------------------------------------
Hap_1 5 7 2 7 3 4 8 6
Hap_2 9 6 13 10 11 7 18 10
Hap_3 1 12 1 8 4 2 12 2
Hap_4 12 10 3 8 12 5 17 8
Hap_5 1 0 0 0 1 0 1 0
Hap_6 10 13 5 10 13 5 22 6
Hap_7 7 10 2 9 5 5 11 8
Hap_8 5 2 3 2 5 3 6 4
Hap_9 2 0 2 1 3 0 4 0
Hap_10 4 6 3 2 2 9 4 9
Hap_11 1 0 6 4 1 2 3 4
Hap_12 1 4 0 0 4 2 5 1
Hap_13 1 2 0 2 0 1 2 0
Hap_14 1 4 0 4 1 0 5 0
Hap_15 0 0 1 0 1 0 1 0
Hap_16 2 1 1 0 2 2 2 2
Hap_17 0 1 0 0 1 0 1 0
Hap_18 2 1 2 2 0 3 0 5
Hap_19 2 2 0 1 0 3 0 4
Hap_20 1 2 0 2 0 1 2 1
Hap_21 0 1 0 0 1 0 1 0
Hap_22 0 1 0 0 1 0 1 0
Hap_23 1 0 0 0 0 1 0 1
Hap_24 1 0 0 1 0 0 1 0
Hap_25 1 0 0 1 0 0 1 0
Hap_26 0 1 0 0 1 0 1 0
Hap_27 0 1 0 0 0 1 0 1
</absHapFreq> <data>
Relative frequencies:
</data> <relHapFreq samp="whatever" time="02/11/25 at 11:17:08">
Haplotype: region1 region2 region3 Nationality_1 Nationality_2 Nationality_unknown Summer Winter
(70) (87) (44) (74) (72) (56) (129) (72)
----------------------------------------------------------------------------------------------------------------------------------------------------------------------------------------------------------------
Hap_1 0.0714 0.0805 0.0455 0.0946 0.0417 0.0714 0.062 0.0833
Hap_2 0.129 0.069 0.295 0.135 0.153 0.125 0.14 0.139
Hap_3 0.0143 0.138 0.0227 0.108 0.0556 0.0357 0.093 0.0278
Hap_4 0.171 0.115 0.0682 0.108 0.167 0.0893 0.132 0.111
Hap_5 0.0143 0 0 0 0.0139 0 0.00775 0
Hap_6 0.143 0.149 0.114 0.135 0.181 0.0893 0.171 0.0833
Hap_7 0.1 0.115 0.0455 0.122 0.0694 0.0893 0.0853 0.111
Hap_8 0.0714 0.023 0.0682 0.027 0.0694 0.0536 0.0465 0.0556
Hap_9 0.0286 0 0.0455 0.0135 0.0417 0 0.031 0
Hap_10 0.0571 0.069 0.0682 0.027 0.0278 0.161 0.031 0.125
Hap_11 0.0143 0 0.136 0.0541 0.0139 0.0357 0.0233 0.0556
Hap_12 0.0143 0.046 0 0 0.0556 0.0357 0.0388 0.0139
Hap_13 0.0143 0.023 0 0.027 0 0.0179 0.0155 0
Hap_14 0.0143 0.046 0 0.0541 0.0139 0 0.0388 0
Hap_15 0 0 0.0227 0 0.0139 0 0.00775 0
Hap_16 0.0286 0.0115 0.0227 0 0.0278 0.0357 0.0155 0.0278
Hap_17 0 0.0115 0 0 0.0139 0 0.00775 0
Hap_18 0.0286 0.0115 0.0455 0.027 0 0.0536 0 0.0694
Hap_19 0.0286 0.023 0 0.0135 0 0.0536 0 0.0556
Hap_20 0.0143 0.023 0 0.027 0 0.0179 0.0155 0.0139
Hap_21 0 0.0115 0 0 0.0139 0 0.00775 0
Hap_22 0 0.0115 0 0 0.0139 0 0.00775 0
Hap_23 0.0143 0 0 0 0 0.0179 0 0.0139
Hap_24 0.0143 0 0 0.0135 0 0 0.00775 0
Hap_25 0.0143 0 0 0.0135 0 0 0.00775 0
Hap_26 0 0.0115 0 0 0.0139 0 0.00775 0
Hap_27 0 0.0115 0 0 0 0.0179 0 0.0139
</relHapFreq> <data>
</data>
<A NAME="02_11_25at11_17_08_gr_gen_struct"></A>
<data>
===============================================================================
== GENETIC STRUCTURE ANALYSIS
===============================================================================
Number of usable loci for distance computation : 877
Allowed level of missing data : 1
List of usable loci :
---------------------
4 5 6 7 8 9 10 11 12 13 14 15 16 17 18
19 20 21 22 23 24 25 26 27 28 29 30 31 32 33
34 35 36 37 38 39 40 41 42 43 44 45 46 47 48
49 50 51 52 53 54 55 56 57 58 59 60 61 62 63
64 65 66 68 69 70 71 72 73 74 75 76 77 78 79
80 81 82 83 84 85 86 87 88 89 90 91 92 93 94
95 96 97 98 99 100 101 102 103 104 105 106 107 108 109
110 111 112 113 114 115 116 117 118 119 120 121 122 123 124
125 126 127 128 129 130 131 132 133 134 135 136 137 138 139
140 141 142 143 144 145 146 147 148 149 150 151 152 153 154
155 156 157 158 159 160 161 162 163 164 165 166 167 168 169
170 171 172 173 174 175 176 177 178 179 180 181 182 183 184
185 186 188 189 190 191 192 193 194 195 196 197 198 199 200
201 202 203 204 205 206 207 208 209 210 211 212 213 214 215
216 217 218 219 220 221 222 223 224 225 226 227 228 229 230
231 232 233 234 235 236 237 238 239 240 241 242 243 244 245
246 247 248 249 250 251 252 253 254 255 256 257 258 259 260
261 262 263 264 265 266 267 268 269 270 271 272 273 274 275
276 277 278 279 280 281 282 283 284 285 286 287 288 289 290
291 292 293 294 295 296 297 298 299 300 301 302 303 304 305
306 307 308 309 310 311 312 313 314 315 317 318 319 320 321
322 323 324 325 326 327 328 329 330 331 332 333 334 335 336
337 338 339 340 341 342 343 344 345 346 347 348 349 350 351
352 353 354 355 356 357 358 359 360 361 362 363 364 365 366
367 368 369 370 371 372 373 374 375 376 377 378 379 380 381
382 383 384 385 386 387 388 389 390 391 392 393 394 395 396
397 398 399 400 401 402 403 404 405 406 407 408 409 410 411
412 413 414 415 416 417 418 419 420 421 422 423 424 425 426
427 428 429 430 431 432 433 434 435 436 437 438 439 440 441
442 443 444 445 446 447 448 449 450 451 452 453 454 455 456
457 458 459 460 461 462 463 464 465 466 467 468 469 470 471
472 473 474 475 476 477 478 479 480 481 482 483 484 485 486
487 488 489 490 491 492 493 494 495 496 497 498 499 500 501
502 503 504 505 506 507 508 509 510 511 512 513 514 515 516
517 518 519 520 521 522 523 524 525 526 527 528 529 530 531
532 533 534 535 536 537 538 539 540 541 542 543 544 545 546
547 548 549 550 551 552 553 554 555 556 557 558 559 560 561
562 563 564 565 566 567 568 569 570 571 572 573 574 575 576
577 578 579 580 581 582 583 584 585 586 587 588 589 590 591
592 593 594 595 596 597 598 599 600 601 602 603 604 605 606
607 608 609 610 611 612 613 614 615 616 617 618 619 620 621
622 623 624 625 626 627 628 629 630 631 632 633 634 635 636
637 638 639 640 641 642 643 644 645 646 647 648 649 650 651
652 653 654 655 656 657 658 659 660 661 662 663 664 665 666
667 668 669 670 671 672 673 674 675 676 677 678 679 680 681
682 683 684 685 686 687 688 689 690 691 692 693 694 695 696
697 698 699 700 701 702 703 704 705 706 707 708 709 710 711
712 713 714 715 716 717 718 719 720 721 722 723 724 725 726
727 728 729 730 731 732 733 734 735 736 737 738 739 740 741
742 743 744 745 746 747 748 749 750 751 752 753 754 755 756
757 758 759 760 761 762 763 764 765 766 767 768 769 770 771
772 773 774 775 776 777 778 779 780 781 782 783 784 785 786
787 788 789 790 791 792 795 796 797 798 799 800 801 802 803
804 805 806 807 808 809 810 811 812 813 814 815 816 817 818
819 820 821 822 823 824 825 826 827 828 829 830 831 832 833
834 835 836 837 838 839 840 841 842 843 844 845 846 847 848
849 850 851 852 853 854 855 856 857 858 859 860 861 862 863
864 865 866 867 868 869 870 871 872 873 874 875 876 877 878
879 880 881 882 883 884 885
List of loci with too much missing data :
-----------------------------------------
1 2 3 67 187 316 793 794
</data>
<A NAME="02_11_25at11_17_08_gr_amova_dm"></A>
<data>
</data>
<A NAME="02_11_25at11_17_08_pop_amova_dm"></A>
<data>
---------------------------------------------------------------------------
Matrix of Euclidian square distances used in the genetic structure section:
---------------------------------------------------------------------------
</data>
<Reference>Jukes, T. and Cantor, C. 1969.</Reference>
<Reference>Jin, L. and M. Nei (1990).</Reference>
<Reference>Kumar, S., Tamura, K., and M. Nei. 1993.</Reference>
<Reference>Tamura, K., 1992.</Reference>
<Reference>Kimura, M. 1980.</Reference>
<Reference>Tajima, F. and Nei, M. 1984.</Reference>
<Reference>Tamura, K., and M. Nei, 1993.</Reference>
<data>
Euclidean square distance matrix used for AMOVA computations: Haplotype Data from Nationality.nex DnaSP file
Distance method: Pairwise difference
	[[DistanceMatrix]]
		MatrixName= ""
		MatrixSize= 27
		LabelPosition=LINE
		MatrixData={
#[INFO # 1] : missing haplotype label(s)
</data> <hapDistMatrix time="02/11/25 at 11:17:08">
0
34.00000 0.00000
35.00000 5.00000 0.00000
9.00000 40.00000 38.00000 0.00000
39.00000 5.00000 7.00000 37.00000 0.00000
37.00000 3.00000 2.00000 40.00000 5.00000 0.00000
32.00000 6.00000 7.00000 38.00000 11.00000 9.00000 0.00000
20.00000 28.00000 23.00000 19.00000 28.00000 25.00000 22.00000 0.00000
62.00000 33.00000 35.00000 67.00000 38.00000 36.00000 29.00000 53.00000 0.00000
30.00000 4.00000 8.00000 36.00000 9.00000 7.00000 7.00000 24.00000 37.00000 0.00000
33.00000 5.00000 9.00000 36.00000 8.00000 6.00000 9.00000 24.00000 36.00000 4.00000 0.00000
39.00000 6.00000 4.00000 40.00000 4.00000 3.00000 11.00000 25.00000 40.00000 8.00000 11.00000 0.00000
34.00000 4.00000 3.00000 36.00000 7.00000 5.00000 4.00000 24.00000 31.00000 7.00000 7.00000 7.00000 0.00000
33.00000 9.00000 4.00000 34.00000 11.00000 6.00000 7.00000 19.00000 37.00000 6.00000 7.00000 8.00000 5.00000 0.00000
34.00000 2.00000 3.00000 38.00000 5.00000 3.00000 6.00000 26.00000 34.00000 5.00000 6.00000 5.00000 2.00000 7.00000 0.00000
35.00000 9.00000 7.00000 36.00000 9.00000 6.00000 10.00000 19.00000 41.00000 5.00000 6.00000 5.00000 10.00000 5.00000 8.00000 0.00000
34.00000 7.00000 6.00000 35.00000 7.00000 4.00000 11.00000 20.00000 40.00000 5.00000 4.00000 5.00000 9.00000 4.00000 7.00000 2.00000 0.00000
32.00000 7.00000 9.00000 38.00000 10.00000 7.00000 9.00000 25.00000 39.00000 5.00000 7.00000 10.00000 11.00000 7.00000 9.00000 7.00000 5.00000 0.00000
31.00000 12.00000 12.00000 32.00000 10.00000 10.00000 14.00000 20.00000 43.00000 9.00000 8.00000 11.00000 14.00000 10.00000 12.00000 7.00000 5.00000 8.00000 0.00000
32.00000 6.00000 10.00000 37.00000 9.00000 7.00000 8.00000 25.00000 35.00000 5.00000 1.00000 12.00000 8.00000 8.00000 7.00000 7.00000 5.00000 6.00000 7.00000 0.00000
33.00000 5.00000 6.00000 41.00000 10.00000 8.00000 1.00000 25.00000 31.00000 8.00000 11.00000 10.00000 5.00000 10.00000 5.00000 11.00000 12.00000 10.00000 15.00000 10.00000 0.00000
38.00000 5.00000 7.00000 36.00000 4.00000 6.00000 8.00000 26.00000 35.00000 7.00000 8.00000 5.00000 4.00000 9.00000 4.00000 8.00000 8.00000 12.00000 11.00000 9.00000 9.00000 0.00000
34.00000 7.00000 9.00000 32.00000 4.00000 7.00000 11.00000 23.00000 40.00000 5.00000 4.00000 8.00000 9.00000 7.00000 7.00000 5.00000 3.00000 6.00000 5.00000 5.00000 12.00000 6.00000 0.00000
34.00000 6.00000 5.00000 38.00000 9.00000 7.00000 2.00000 24.00000 30.00000 9.00000 10.00000 9.00000 2.00000 7.00000 4.00000 12.00000 11.00000 11.00000 14.00000 9.00000 3.00000 6.00000 11.00000 0.00000
39.00000 5.00000 4.00000 38.00000 5.00000 2.00000 9.00000 25.00000 37.00000 9.00000 9.00000 5.00000 5.00000 6.00000 5.00000 8.00000 6.00000 9.00000 10.00000 10.00000 10.00000 4.00000 7.00000 7.00000 0.00000
32.00000 3.00000 4.00000 36.00000 8.00000 6.00000 3.00000 24.00000 30.00000 5.00000 7.00000 8.00000 1.00000 5.00000 3.00000 10.00000 9.00000 9.00000 14.00000 8.00000 4.00000 5.00000 9.00000 3.00000 6.00000 0.00000
131.00000 97.00000 102.00000 136.00000 100.00000 100.00000 102.00000 124.00000 71.00000 100.00000 100.00000 101.00000 100.00000 106.00000 99.00000 104.00000 104.00000 105.00000 109.00000 101.00000 102.00000 100.00000 104.00000 103.00000 103.00000 99.00000 0.00000</hapDistMatrix> <data>
		}
==================================================================
Corresponding list of Haplotypes: Haplotype Data from Nationality.nex DnaSP file
</data> <hapDistMatrixLabels time="02/11/25 at 11:17:08">
Ext_Id	Freq.
Hap_1	42	---------------------------------TG?TTAGTTCATAACAACAATTTTCATAATTTT?AAGAAATGATTATTCCTTATTATTTTCAAAATTATAATTCTCTCCATGTAGTTTTATTTTTTATCTCATATTTTGATTTCATTTTATGTTATTGTTTTTTTTTTTTTTTTTTTTTTTGT?TTTGTTTTCGTGTGATTTTTAATCGAAAAAATCATCTGATAAATTTTCTTCACTTTCTGAGACGTCTGATGATTTGTAATTCCATATCTCATCAGAAACATTCACACCTACAGCTGTTTCTACCTTAT?TAAATAAAGATGTTAATACTGGTACTATTATACCATATGTTGCTGGGTCGACTTTTGGTGGTTTAACATTTTCAGCTACGACT…
Hap_2	84	---ATTTATATGTGTACTAACTATATTCTTAAATGT?TAGTTCATAACAACAATTTTCATAATTTT?AAGAAATGATTATTCCTTATTATTTTCAAAATTATAATTCTCTCCATGTAGTTTTATTTTTTATCTCATATTTTGATTTCATTTTATGTTATTGTTTTTTTTTTTTTTTTTTTTTTTGT?TTTGTTTTCGTGTGATTTTTAATCGAAAAAATCATCTGATAAATTTTCTTCACTTTCTGAGACGTCTGGTGAATTGTAATTCCATATGTCATCAGAAACATTCGCACCTACAGCTGTTTCTACCTTAT?TAAATAAAGATGTTAATACTGGTACTATTATACCATATGTTGCTGGGTCGACTTTTGGTGGTTTAACATTTTCAGCTACGACT…
Hap_3	42	---ATTTATATGTGTACTAACTATATTCTTAAATGT?TAGTTCATAACAACAATTTTCATAATTTT?AAGAAATGATTATTCCTTATTATTTTCAAAATTATAATTCTCTCCATGTAGTTTTATTTTTTATCTCATATTTTGATTTCATTTTATGTTATTGTTTTTTTTTTTTTTTTTTTTTTTGT?TTTGTTTTCGTGTGATTTTTAATCGAAAAAATCATCTGATAAATTTTCTTCACTTTCTGAGACGTCTGATGAATTGTAATTCCATATCTCATCAGAAACATTCGCACCTACAGCTGTTTCTACCTTAT?TAAATAAAGATGTTAATACTGGTACTATTATACCATATGTTGCTGGGTCGACTTTTGGTGGTTTAACATTTTCAGCTACGAGT…
Hap_4	75	------------------------------------?TAGTTCATAACAACAATTTTCATAATTTT?AAGAAATGATTATTCCTTATTATTTTCAAAATTATAATTCTCTCCATGTAGTTTTATTTTTTATCTCATATTTTGATTTCATTTTATGTTATTGTTTTTTTTTTTTTTTTTTTTTTTGT?TTTGTTTTCGTGTGATTTTTAATCGAAAAAATCATCTGATAAATTTTCTTCACTTTCTGGGACGTCTGATGAATTGTAATTCCATATCTCATCAGAAACATTCGCACCTACAGCTGTTTCTACCTTAT?TAAATAAAGATGTTAATACTGGTACTATTATACCATATGTTGCTGGGTCGACTTTTGGTGGTTTAACATTTTCAGCTATGAGA…
Hap_5	3	---ATTTATATGTGTACTAACTATATTCTTAAATGT?TAGTTCATAACAACAATTTTCATAATTTT?AAGAAATGATTATTCCTTATTATTTTCAAAATTATAATTCTCTCCATGTAGTTTTATTTTTTATCTCATATTTTGATTTCATTTTATGTTATTGTTTTTTTTTTTTTTTTTTTTTTTGT?TTTGTTTTCGTGTGATTTTTAATCGAAAAAATCATCTGATAAATTTTCTTCACTTTCTGAGACGTCTGGTGAATTGTAATTCCATATGTCATCAGAAACATTCGTACCTACAGCTGTTTCTACCTTAT?TAAATAAAGATGTTAATACTGGTACTATTATACCATATGTTGCTGGGTCGACTTTTGGTGGTTTAACATTTTCAGCTATGAGA…
Hap_6	84	---ATTTATATGTGTACTAACTATATTCTTAAATGT?TAGTTCATAACAACAATTTTCATAATTTT?AAGAAATGATTATTCCTTATTATTTTCAAAATTATAATTCTCTCCATGTAGTTTTATTTTTTATCTCATATTTTGATTTCATTTTATGTTATTGTTTTTTTTTTTTTTTTTTTTTTTGT?TTTGTTTTCGTGTGATTTTTAATCGAAAAAATCATCTGATAAATTTTCTTCACTTTCTGAGACGTCTGGTGAATTGTAATTCCATATGTCATCAGAAACATTCGCACCTACAGCTGTTTCTACCTTAT?TAAATAAAGATGTTAATACTGGTACTATTATACCATATGTTGCTGGGTCGACTTTTGGTGGTTTAACATTTTCAGCTACGAGT…
Hap_7	57	---??TTATATGTGTACTAACTATATTCTTAAATGT?TAGTTCATAACAACAATTTTCATAATTTT?AAGAAATGATTATTCCTTATTATTTTCAAAATTATAATTCTCTCCATGTAGTTTTATTTTTTATCTCATATTTTGATTTCATTTTATGTTATTGTTTTTTTTTTTTTTTTTTTTTTTGT?TTTGTTTTCGTGTGATTTTTAATCGAAAAAATCATCTGATAAATTTTCTTCACTTTCTGGGACGTCTGATGTATTGTAATTCCATATCTCATCAGAAACATTCACACCTACAGCTGTTTCTACCTTAT?TAAATAAAGATGTTAATACTGGTACTATTATACCATATGTTGCTGGGTCGACTTTTGGTGGTTTAACATTTTCAGCTACGACT…
Hap_8	30	---------------------??TATTCTTAAATGT?TAGTTCATAACAACAATTTTCATAATTTT?AAGAAATGATTATTCCTTATTATTTTCAAAATTATAATTCTCTCCATGTAGTTTTATTTTTTATCTCATATTTTGATTTCATTTTATGTTATTGTTTTTTTTTTTTTTTTTTTTTTTGT?TTTGTTTTCGTGTGATTTTTAATCGAAAAAATCATCTGATAAATTTTCTTCACTTTCTGGGACGTCTGATGTATTGTAATTCCATATCTCATCAGAAACATTCGCACCTACAGCTGTTTCTACCTTAT?TAAATAAAGATGTTAATACTGGTACTATTATACCATATGTTGCTGGGTCGACTTTTGGTGGTTTAACATTTTCAGCTATGAGT…
Hap_9	12	---ATTTATATGTGTACTAACTATATTCTTAAATGT?TAGTTCATAACAACAATTTTCATAATTTT?AAGAAATGATTATTCCTTATTATTTTCAAAATTATAATTCTCTCCATGTAGTTTTATTTTTTATCTCATATTTTGATTTCATTTTATGTTATTGTTTTTTTTTTTTTTTTTTTTTTTGT?TTTGTTTTCGTGTGATTTTTAATCGAAAAAATCATCTGATAAATTTTCTTCACTTTCTGGGACGTCTGATGTATTGTAATTCCATATCTCATCAGAAACATTCACACCTACAGCTGTTTCTACCTTAT?TAAATAAAGATGTTAATACTGGTACTATTATACCATATGTTGCTGGGTCGACTTTTGGTGGTTTAACATTTTCAGCTACGACT…
Hap_10	39	------?ATATGTGTACTAACTATATTCTTAAATGT?TAGTTCATAACAACAATTTTCATAATTTT?AAGAAATGATTATTCCTTATTATTTTCAAAATTATAATTCTCTCCATGTAGTTTTATTTTTTATCTCATATTTTGATTTCATTTTATGTTATTGTTTTTTTTTTTTTTTTTTTTTTTGT?TTTGTTTTCGTGTGATTTTTAATCGAAAAAATCATCTGATAAATTTTCTTCACTTTCTGAGACGTCTGGTGAATTGTAATTCCATATATCATCAGAAACATTCGCACCTACAGCTGTTTCTACCTTAT?TAAATAAAGATGTTAATACTGGTACTATTATACCATATGTTGCTGGGTCGACTTTTGGTGGTTTAACATTTTCAGCTACGACT…
Hap_11	21	------?ATATGTGTACTAACTATATTCTTAAATGT?TAGTTCATAACAACAATTTTCATAATTTT?AAGAAATGATTATTCCTTATTATTTTCAAAATTATAATTCTCTCCATGTAGTTTTATTTTTTATCTCATATTTTGATTTCATTTTATGTTATTGTTTTTTTTTTTTTTTTTTTTTTTGT?TTTGTTTTCGTGTGATTTTTAATCGAAAAAATCATCTGATAAATTTTCTTCACTTTCTGAGACGTCTGGTGAATTGTAATTCCATATGTCATCAGAAACATTCGCACCTACAGCTGTTTCTACCTTAT?TAAATAAAGATGTTAATACTGGTACTATTATACCATATGTTGCTGGGTCGACTTTTGGTGGTTTAACATTTTCAGCTACGAGT…
Hap_12	17	---ATTTATATGTGTACTAACTATATTCTTAAATGT?TAGTTCATAACAACAATTTTCATAATTTT?AAGAAATGATTATTCCTTATTATTTTCAAAATTATAATTCTCTCCATGTAGTTTTATTTTTTATCTCATATTTTGATTTCATTTTATGTTATTGTTTTTTTTTTTTTTTTTTTTTTTGT?TTTGTTTTCGTGTGATTTTTAATCGAAAAAATCATCTGATAAATTTTCTTCACTTTCTGAGACGTCTGGTGAATTGTAATTCCATATATCATCAGAAACATTCGTACCTACAGCTGTTTCTACCTTAT?TAAATAAAGATGTTAATACTGGTACTATTATACCATATGTTGCTGGGTCGACTTTTGGTGGTTTAACATTTTCAGCTATGAGT…
Hap_13	8	---ATTTATATGTGTACTAACTATATTCTTAAATGT?TAGTTCATAACAACAATTTTCATAATTTT?AAGAAATGATTATTCCTTATTATTTTCAAAATTATAATTCTCTCCATGTAGTTTTATTTTTTATCTCATATTTTGATTTCATTTTATGTTATTGTTTTTTTTTTTTTTTTTTTTTTTGT?TTTGTTTTCGTGTGATTTTTAATCGAAAAAATCATCTGATAAATTTTCTTCACTTTCTGGGACGTCTGATGAATTGTAATTCCATATCTCATCAGAAACATTCGCACCTACAGCTGTTTCTACCTTAT?TAAATAAAGATGTTAATACTGGTACTATTATACCATATGTTGCTGGGTCGACTTTTGGTGGTTTAACATTTTCAGCTACGAGT…
Hap_14	15	------TATATGTGTACTAACTATATTCTTAAATGT?TAGTTCATAACAACAATTTTCATAATTTT?AAGAAATGATTATTCCTTATTATTTTCAAAATTATAATTCTCTCCATGTAGTTTTATTTTTTATCTCATATTTTGATTTCATTTTATGTTATTGTTTTTTTTTTTTTTTTTTTTTTTGT?TTTGTTTTCGTGTGATTTTTAATCGAAAAAATCATCTGATAAATTTTCTTCACTTTCTGGGACGTCTGATGAATTGTAATTCCATATCTCATCAGAAACATTCGCACCTACAGCTGTTTCTACCTTAT?TAAATAAAGATGTTAATACTGGTACTATTATACCATATGTTGCTGGGTCGACTTTTGGTGGTTTAACATTTTCAGCTACGAGT…
Hap_15	3	---ATTTATATGTGTACTAACTATATTCTTAAATGT?TAGTTCATAACAACAATTTTCATAATTTT?AAGAAATGATTATTCCTTATTATTTTCAAAATTATAATTCTCTCCATGTAGTTTTATTTTTTATCTCATATTTTGATTTCATTTTATGTTATTGTTTTTTTTTTTTTTTTTTTTTTTGT?TTTGTTTTCGTGTGATTTTTAATCGAAAAAATCATCTGATAAATTTTCTTCACTTTCTGAGACGTCTGGTGAATTGTAATTCCATATCTCATCAGAAACATTCGCACCTACAGCTGTTTCTACCTTAT?TAAATAAAGATGTTAATACTGGTACTATTATACCATATGTTGCTGGGTCGACTTTTGGTGGTTTAACATTTTCAGCTACGAGT…
Hap_16	12	------?ATATGTGTACTAACTATATTCTTAAATGT?TAGTTCATAACAACAATTTTCATAATTTT?AAGAAATGATTATTCCTTATTATTTTCAAAATTATAATTCTCTCCATGTAGTTTTATTTTTTATCTCATATTTTGATTTCATTTTATGTTATTGTTTTTTTTTTTTTTTTTTTTTTTGT?TTTGTTTTCGTGTGATTTTTAATCGAAAAAATCATCTGATAAATTTTCTTCACTTTCTGAGACGTCTGGTGAATTGTAATTCCATATATCATCAGAAACATTCGCACCTACAGCTGTTTCTACCTTAT?TAAATAAAGATGTTAATACTGGTACTATTATACCATATGTTGCTGGGTCGACTTTTGGTGGTTTAACATTTTCAGCTATGAGT…
Hap_17	3	------?ATATGTGTACTAACTATATTCTTAAATGT?TAGTTCATAACAACAATTTTCATAATTTT?AAGAAATGATTATTCCTTATTATTTTCAAAATTATAATTCTCTCCATGTAGTTTTATTTTTTATCTCATATTTTGATTTCATTTTATGTTATTGTTTTTTTTTTTTTTTTTTTTTTTGT?TTTGTTTTCGTGTGATTTTTAATCGAAAAAATCATCTGATAAATTTTCTTCACTTTCTGAGACGTCTGGTGAATTGTAATTCCATATGTCATCAGAAACATTCGCACCTACAGCTGTTTCTACCTTAT?TAAATAAAGATGTTAATACTGGTACTATTATACCATATGTTGCTGGGTCGACTTTTGGTGGTTTAACATTTTCAGCTATGAGT…
Hap_18	15	------?ATATGTGTACTAACTATATTCTTAAATGT?TAGTTCATAACAACAATTTTCATAATTTT?AAGAAATGATTATTCCTTATTATTTTCAAAATTATAATTCTCTCCATGTAGTTTTATTTTTTATCTCATATTTTGATTTCATTTTATGTTATTGTTTTTTTTTTTTTTTTTTTTTTTGT?TTTGTTTTCGTGTGATTTTTAATCGAAAAAATCATCTGATAAATTTTCTTCACTTTCTGAGACGTCTGGTGAATTGTAATTCCATATGTCATCAGAAACATTCACACCTACAGCTGTTTCTACCTTAT?TAAATAAAGATGTTAATACTGGTACTATTATACCATATGTTGCTGGGTCGACTTTTGGTGGTTTAACATTTTCAGCTACGACT…
Hap_19	12	---------?TGTGTACTAACTATATTCTTAAATGT?TAGTTCATAACAACAATTTTCATAATTTT?AAGAAATGATTATTCCTTATTATTTTCAAAATTATAATTCTCTCCATGTAGTTTTATTTTTTATCTCATATTTTGATTTCATTTTATGTTATTGTTTTTTTTTTTTTTTTTTTTTTTGT?TTTGTTTTCGTGTGATTTTTAATCGAAAAAATCATCTGATAAATTTTCTTCACTTTCTGAGACGTCTGGTGAATTGTAATTCCATATGTCATCAGAAACATTCACACCTACAGCTGTTTCTACCTTAT?TAAATAAAGATGTTAATACTGGTACTATTATACCATATGTTGCTGGGTCGACTTTTGGTGGTTTAACATTTTCAGCTATGAGA…
Hap_20	9	------?ATATGTGTACTAACTATATTCTTAAATGT?TAGTTCATAACAACAATTTTCATAATTTT?AAGAAATGATTATTCCTTATTATTTTCAAAATTATAATTCTCTCCATGTAGTTTTATTTTTTATCTCATATTTTGATTTCATTTTATGTTATTGTTTTTTTTTTTTTTTTTTTTTTTGT?TTTGTTTTCGTGTGATTTTTAATCGAAAAAATCATCTGATAAATTTTCTTCACTTTCTGAGACGTCTGGTGAATTGTAATTCCATATGTCATCAGAAACATTCACACCTACAGCTGTTTCTACCTTAT?TAAATAAAGATGTTAATACTGGTACTATTATACCATATGTTGCTGGGTCGACTTTTGGTGGTTTAACATTTTCAGCTACGAGT…
Hap_21	3	---ATTTATATGTGTACTAACTATATTCTTAAATGT?TAGTTCATAACAACAATTTTCATAATTTT?AAGAAATGATTATTCCTTATTATTTTCAAAATTATAATTCTCTCCATGTAGTTTTATTTTTTATCTCATATTTTGATTTCATTTTATGTTATTGTTTTTTTTTTTTTTTTTTTTTTTGT?TTTGTTTTCGTGTGATTTTTAATCGAAAAAATCATCTGATAAATTTTCTTCACTTTCTGAGACGTCTGATGTATTGTAATTCCATATCTCATCAGAAACATTCACACCTACAGCTGTTTCTACCTTAT?TAAATAAAGATGTTAATACTGGTACTATTATACCATATGTTGCTGGGTCGACTTTTGGTGGTTTAACATTTTCAGCTACGACT…
Hap_22	3	---ATTTATATGTGTACTAACTATATTCTTAAATGT?TAGTTCATAACAACAATTTTCATAATTTT?AAGAAATGATTATTCCTTATTATTTTCAAAATTATAATTCTCTCCATGTAGTTTTATTTTTTATCTCATATTTTGATTTCATTTTATGTTATTGTTTTTTTTTTTTTTTTTTTTTTTGT?TTTGTTTTCGTGTGATTTTTAATCGAAAAAATCATCTGATAAATTTTCTTCACTTTCTGGGACGTCTGGTGAATTGTAATTCCATATATCATCAGAAACATTCGCACCTACAGCTGTTTCTACCTTAT?TAAATAAAGATGTTAATACTGGTACTATTATACCATATGTTGCTGGGTCGACTTTTGGTGGTTTAACATTTTCAGCTATGAGA…
Hap_23	3	------?ATATGTGTACTAACTATATTCTTAAATGT?TAGTTCATAACAACAATTTTCATAATTTT?AAGAAATGATTATTCCTTATTATTTTCAAAATTATAATTCTCTCCATGTAGTTTTATTTTTTATCTCATATTTTGATTTCATTTTATGTTATTGTTTTTTTTTTTTTTTTTTTTTTTGT?TTTGTTTTCGTGTGATTTTTAATCGAAAAAATCATCTGATAAATTTTCTTCACTTTCTGAGACGTCTGGTGAATTGTAATTCCATATGTCATCAGAAACATTCGCACCTACAGCTGTTTCTACCTTAT?TAAATAAAGATGTTAATACTGGTACTATTATACCATATGTTGCTGGGTCGACTTTTGGTGGTTTAACATTTTCAGCTATGAGA…
Hap_24	3	---ATTTATATGTGTACTAACTATATTCTTAAATGT?TAGTTCATAACAACAATTTTCATAATTTT?AAGAAATGATTATTCCTTATTATTTTCAAAATTATAATTCTCTCCATGTAGTTTTATTTTTTATCTCATATTTTGATTTCATTTTATGTTATTGTTTTTTTTTTTTTTTTTTTTTTTGT?TTTGTTTTCGTGTGATTTTTAATCGAAAAAATCATCTGATAAATTTTCTTCACTTTCTGGGACGTCTGATGTATTGTAATTCCATATCTCATCAGAAACATTCACACCTACAGCTGTTTCTACCTTAT?TAAATAAAGATGTTAATACTGGTACTATTATACCATATGTTGCTGGGTCGACTTTTGGTGGTTTAACATTTTCAGCTACGAGT…
Hap_25	3	---ATTTATATGTGTACTAACTATATTCTTAAATGT?TAGTTCATAACAACAATTTTCATAATTTT?AAGAAATGATTATTCCTTATTATTTTCAAAATTATAATTCTCTCCATGTAGTTTTATTTTTTATCTCATATTTTGATTTCATTTTATGTTATTGTTTTTTTTTTTTTTTTTTTTTTTGT?TTTGTTTTCGTGTGATTTTTAATCGAAAAAATCATCTGATAAATTTTCTTCACTTTCTGGGACGTCTGGTGAATTGTAATTCCATATGTCATCAGAAACATTCGCACCTACAGCTGTTTCTACCTTAT?TAAATAAAGATGTTAATACTGGTACTATTATACCATATGTTGCTGGGTCGACTTTTGGTGGTTTAACATTTTCAGCTACGAGA…
Hap_26	3	---?TTTATATGTGTACTAACTATATTCTTAAATGT?TAGTTCATAACAACAATTTTCATAATTTT?AAGAAATGATTATTCCTTATTATTTTCAAAATTATAATTCTCTCCATGTAGTTTTATTTTTTATCTCATATTTTGATTTCATTTTATGTTATTGTTTTTTTTTTTTTTTTTTTTTTTGT?TTTGTTTTCGTGTGATTTTTAATCGAAAAAATCATCTGATAAATTTTCTTCACTTTCTGGGACGTCTGATGAATTGTAATTCCATATCTCATCAGAAACATTCGCACCTACAGCTGTTTCTACCTTAT?TAAATAAAGATGTTAATACTGGTACTATTATACCATATGTTGCTGGGTCGACTTTTGGTGGTTTAACATTTTCAGCTACGACT…
Hap_27	3	---ATTTATATGTGTACTAACTATATTCTTAAATGT?TAGTTCATAACAACAATTTTCATAATTTT?AAGAAATGATTATTCCTTATTATTTTCAAAATTATAATTCTCTCCATGTAGTTTTATTTTTTATCTCATATTTTGATTTCATTTTATGTTATTGTTTTTTTTTTTTTTTTTTTTTTTGT?TTTGTTTTCGTGTGATTTTTAATCGAAAAAATCATCTGATAAATTTTCTTCACTTTCTGAGACGTCTGGTGAATTGTAATTCCATATATCATCAGAAACATTCGTACCTACAGCTGTTTCTACCTTAT?TAAATAAAGATGTTAATACTGGTACTATTATACCATATGTTGCTGGGTCGACTTTTGGTGGTTTAACATTTTCAGCTACGACT…
</hapDistMatrixLabels> <data>
==================================================================
</data>
<A NAME="02_11_25at11_17_08_gr_glob_spann"></A>
<data>
===========================================
MINIMUM SPANNING TREE between 27 OTUs
===========================================
Reference: </data>
<Reference>Rohlf, F.J., 1973.</Reference>
<data>
OTU 1 OTU 2 Connection length
===== ===== =================
Hap_1 Hap_4 9.00000
Hap_4 Hap_8 19.00000
Hap_8 Hap_14 19.00000
Hap_14 Hap_3 4.00000
Hap_3 Hap_6 2.00000
Hap_6 Hap_25 2.00000
Hap_6 Hap_12 3.00000
Hap_3 Hap_13 3.00000
Hap_13 Hap_26 1.00000
Hap_13 Hap_15 2.00000
Hap_15 Hap_2 2.00000
Hap_13 Hap_24 2.00000
Hap_24 Hap_7 2.00000
Hap_7 Hap_21 1.00000
Hap_14 Hap_17 4.00000
Hap_17 Hap_16 2.00000
Hap_17 Hap_23 3.00000
Hap_17 Hap_11 4.00000
Hap_11 Hap_20 1.00000
Hap_25 Hap_22 4.00000
Hap_12 Hap_5 4.00000
Hap_2 Hap_10 4.00000
Hap_17 Hap_19 5.00000
Hap_17 Hap_18 5.00000
Hap_7 Hap_9 29.00000
Hap_9 Hap_27 71.00000
-------------------------------------------
NEXUS notation for MST
-------------------------------------------
#NEXUS
begin trees; [NEXUS Treefile section generated by Arlequin]
tree MST_AMOVA_MST = [&amp;U] (Hap_1:0, (Hap_4:0, (Hap_8:0, ((Hap_14:0, (((((Hap_17:0, Hap_18:5.00000):0, Hap_19:5.00000):0, (Hap_11:0, Hap_20:1.00000):4.00000):0, Hap_23:3.00000):0, Hap_16:2.00000):4.00000):0, ((Hap_3:0, (((Hap_13:0, (Hap_24:0, ((Hap_7:0, (Hap_9:0, Hap_27:71.00000):29.00000):0, Hap_21:1.00000):2.00000):2.00000):0, (Hap_15:0, (Hap_2:0, Hap_10:4.00000):2.00000):2.00000):0, Hap_26:…
end;
===================================================================
Alternative connections between OTUs
to extend the minimum spanning tree into a MINIMUM SPANNING NETWORK
===================================================================
OTU List of alternative links
=== =========================
Hap_3 Hap_12 (4.00000) Hap_25 (4.00000) Hap_26 (4.00000)
Hap_5 Hap_22 (4.00000) Hap_23 (4.00000)
Hap_8 Hap_16 (19.00000)
Hap_10 Hap_11 (4.00000)
Hap_11 Hap_23 (4.00000)
Hap_17 Hap_6 (4.00000)
Hap_18 Hap_10 (5.00000)
Hap_19 Hap_23 (5.00000)
Hap_22 Hap_15 (4.00000) Hap_13 (4.00000)
</data>
<A NAME="02_11_25at11_17_08_gr_amova"></A>
<data>
=================================================================
AMOVA ANALYSIS
=================================================================
---------------------------
Genetic structure to test :
---------------------------
No. of Groups = 1
	[[Structure]]
		StructureName = "Pooled flat structure"
		NbGroups = 1
	#Group1
		Group={
		Group1
		Group2
		Group3
		}
---------------------------
Distance method: Pairwise difference
--------------------------
AMOVA design and results :
--------------------------
</data>
<Reference>Weir, B.S. and Cockerham, C.C. 1984.</Reference>
<Reference>Excoffier, L., Smouse, P., and Quattro, J. 1992.</Reference>
<Reference>Weir, B. S., 1996.</Reference>
<data>
----------------------------------------------------------------------
Source of Sum of Variance Percentage
variation d.f. squares components of variation
----------------------------------------------------------------------
Among
populations 2 0.028 -0.04583 Va -0.50
Within
populations 601 5553.654 9.24069 Vb 100.50
----------------------------------------------------------------------
Total 603 5553.682 9.19486
----------------------------------------------------------------------
Fixation Index FST : -0.00498
----------------------------------------------------------------------
Significance tests (10100 permutations)
------------------
Va and FST : P(rand. value > obs. value) = 1.00000
P(rand. value = obs. value) = 0.00000
P-value = 1.00000+-0.00000
</data>
<A NAME="02_11_25at11_17_08_gr_pairw_diff"></A>
<data>
======================================================================================
== Comparisons of pairs of population samples
======================================================================================
List of labels for population samples used below:
-------------------------------------------------
</data> <pairDistPopLabels time="02/11/25 at 11:17:08">
Label	Population name
-----	---------------
1:	Group1
2:	Group2
3:	Group3
</pairDistPopLabels> <data>
------------------------
Population pairwise FSTs
------------------------
</data> <PairFstMat time="02/11/25 at 11:17:08">
Distance method: Pairwise difference
1 2 3
1 0.00000
2 -0.00498 0.00000
3 -0.00499 -0.00498 0.00000
</PairFstMat> <data>
------------
FST P values
------------
Number of permutations : 10100
</data> <PairFstPvalMat time="02/11/25 at 11:17:08">
1 2 3
1 *
2 0.99990+-0.0000 *
3 0.99990+-0.0000 0.99990+-0.0000 *
</PairFstPvalMat> <data>
------------
Matrix of significant Fst P values
Significance Level=0.0500
------------
Number of permutations : 10100
1 2 3
1 - -
2 - -
3 - -
---------------------------------------
Population average pairwise differences
----------------------------------------
Above diagonal : Average number of pairwise differences between populations (PiXY)
Diagonal elements : Average number of pairwise differences within population (PiX)
Below diagonal : Corrected average pairwise difference (PiXY-(PiX+PiY)/2)
Distance method: Pairwise difference
</data> <pairwiseDifferenceMatrix time="02/11/25 at 11:17:08">
1 2 3
1 18.48632 18.37779 18.40415
2 -0.09152 18.45229 18.38737
3 -0.09185 -0.09161 18.50567
</pairwiseDifferenceMatrix> <data>
-----------
PXY P value
-----------
1 2
2 1.00000
3 1.00000 1.00000
---------------------
Corrected PXY P value
---------------------
1 2
2 1.00000
3 1.00000 1.00000
------------------------------------------------------------
Divergence times allowing for unequal population sizes (tau)
------------------------------------------------------------
Reference: </data>
<Reference>Gaggiotti, O., and L. Excoffier, 2000.</Reference>
<data>
</data> <tauMatrix time="02/11/25 at 11:17:08">
----------
tau values
----------
1 2 3
1 0.00000
2 -0.04453 0.00000
3 -0.04549 -0.04187 0.00000
An * denotes the cases where the estimation of divergence time did not converge
</tauMatrix> <data>
------------
tau P values
------------
1 2
2 0.56562
3 0.56892 0.55711
------------------------------------------------------------
Unequal population sizes (k)
------------------------------------------------------------
1 2 3
1 0.00000
2 0.40775 0.00000
3 0.55244 0.64530 0.00000
An * denotes the cases where the estimation of divergence time did not converge
------------
k P values
------------
1 2
2 0.50614
3 0.49782 0.48544
------------------------------------------------------------
Ancestral population sizes (theta0)
------------------------------------------------------------
</data> <ancestralPopSize time="02/11/25 at 11:17:08">
1 2 3
1 0.00000
2 18.42232 0.00000
3 18.44964 18.42924 0.00000
</ancestralPopSize> <data>
An * denotes the cases where the estimation of divergence time did not converge
---------------
theta0 P values
---------------
1 2
2 0.42329
3 0.41566 0.43112
---------------------------------------------------
Matrix of coancestry coefficients as t/M=-ln(1-FST)
(M=N for haploid data, M=2N for diploid data)
---------------------------------------------------
Reference: </data>
<Reference>Reynolds, J., Weir, B.S., and Cockerham, C.C. 1983.</Reference>
<data>
</data> <coancestryCoefficients time="02/11/25 at 11:17:08">
1 2 3
1 -0.00000
2 0 -0.00000
3 0 0 -0.00000
</coancestryCoefficients> <data>
----------------------------------------------------
Matrix of Slatkin linearized FSTs as t/M=FST/(1-FST)
(M=N for haploid data, M=2N for diploid data)
----------------------------------------------------
Reference: </data>
<Reference>Slatkin, M., 1995. </Reference>
<data>
</data> <slatkinFst time="02/11/25 at 11:17:08">
1 2 3
1 0.00000
2 0 0.00000
3 0 0 0.00000
</slatkinFst> <data>
------------------------------------------------------------------
Matrix of M values (M=Nm for haploid data, M=2Nm for diploid data)
------------------------------------------------------------------
1 2 3
1
2 inf
3 inf inf
********************
Locus by locus AMOVA:
********************
Distance method for locus-by-locus analysis: Pairwise difference
#[ERROR # 1] : ill-defined genetic structure
#[ERROR # 2] : ill-defined genetic structure
List of loci with only one allele:
----------------------------------
1 2 3 37 38 39 40 41 42 43 44 45 46 47 48 49 50 51 52 53 54 55 56 57 58 59 60 61 62 63
64 65 66 67 68 69 70 71 72 73 74 75 76 77 78 79 80 81 82 83 84 85 86 87 88 89 90 91 92 93
94 95 96 97 98 99 100 101 102 103 104 105 106 107 108 109 110 111 112 113 114 115 116 117 118 119 120 121 122 123
124 125 126 127 128 129 130 131 132 133 134 135 136 137 138 139 140 141 142 143 144 145 146 147 148 149 150 151 152 153
154 155 156 157 158 159 160 161 162 163 164 165 166 167 168 169 170 171 172 173 174 175 176 177 178 179 180 181 182 183
184 185 186 187 188 189 190 191 192 193 194 195 196 197 198 199 200 201 202 203 204 205 206 207 208 209 210 211 212 213
214 215 216 217 218 219 220 221 222 223 224 225 226 227 228 229 230 231 232 233 234 235 236 237 238 239 240 241 242 243
244 245 246 248 249 250 251 252 253 254 255 257 258 261 262 263 264 265 266 267 268 269 270 271 272 273 274 276 277 278
279 280 281 282 283 284 285 286 287 288 289 290 293 294 295 296 297 298 299 300 301 302 303 304 305 306 307 308 309 310
311 312 313 314 315 316 317 318 319 320 321 322 323 324 325 326 327 328 329 330 331 332 333 334 335 336 337 338 339 340
341 342 343 344 345 346 347 348 349 350 351 352 353 354 355 356 357 358 359 360 361 362 363 364 365 366 367 368 369 370
371 372 373 374 375 376 377 378 379 380 381 382 383 384 385 386 387 388 389 390 391 392 393 394 396 397 400 401 402 403
404 405 406 407 408 409 411 412 413 414 415 416 417 418 419 420 421 423 424 425 426 427 428 429 430 431 432 433 434 435
436 437 438 439 440 441 442 443 444 447 448 449 450 451 452 453 454 455 456 458 459 460 461 462 463 464 465 466 467 468
469 470 471 472 473 474 475 476 477 478 479 480 481 482 483 484 485 486 487 488 489 490 491 492 493 494 495 496 497 498
499 500 501 502 503 504 505 506 507 508 509 510 511 512 513 514 515 516 517 518 519 520 521 522 523 524 525 526 527 528
529 530 531 532 533 534 535 536 537 538 539 540 541 542 543 544 545 546 547 548 549 550 551 552 553 554 555 556 557 558
559 560 561 562 563 564 565 566 567 568 569 570 571 572 573 574 575 576 577 578 579 580 581 582 583 584 585 586 587 588
589 590 591 592 593 594 595 596 597 598 599 600 601 602 603 604 605 606 607 608 609 610 611 612 613 614 615 616 617 618
619 620 621 622 623 624 625 626 627 628 629 630 631 632 633 634 635 636 637 638 639 640 641 642 643 644 645 646 647 648
649 650 651 652 653 654 655 656 657 658 659 660 661 662 663 664 665 666 667 668 669 670 671 672 673 674 675 676 677 678
679 680 681 682 683 684 685 686 687 688 689 690 691 692 693 694 695 696 697 698 699 700 701 702 703 704 705 706 707 708
709 710 711 712 713 714 715 716 717 718 719 720 721 722 723 724 725 726 727 728 729 730 731 732 733 734 735 736 737 738
739 740 741 742 743 744 745 746 747 748 749 750 751 752 753 754 755 756 757 758 759 760 761 762 763 764 765 766 767 768
769 770 771 772 773 774 775 776 777 778 779 780 781 782 783 784 785 786
</data>
<A NAME="02_11_25at11_17_08gr_Loc_by_Loc_AMOVA"></A>
<data>
----------------------------------------
AMOVA Results for polymorphic loci only:
----------------------------------------
Among populations: Within populations: Fixation indices:
Locus SSD d.f. Va % variation SSD d.f. Vb % variation FST P-value
4 0.00094 2 -0.00138 -0.55348 135.96964 541 0.25133 100.55348 -0.00553 1.00000
5 0.00093 2 -0.00138 -0.55045 136.73764 544 0.25136 100.55045 -0.00550 1.00000
6 0.00069 2 -0.00124 -0.49848 149.88010 601 0.24938 100.49848 -0.00498 1.00000
7 0.00040 2 -0.00130 -0.60065 108.63904 499 0.21771 100.60065 -0.00601 1.00000
8 0.00023 2 -0.00097 -0.49887 117.14381 601 0.19491 100.49887 -0.00499 1.00000
9 0.00023 2 -0.00097 -0.49887 117.14381 601 0.19491 100.49887 -0.00499 1.00000
10 0.00021 2 -0.00095 -0.50906 110.49810 589 0.18760 100.50906 -0.00509 1.00000
11 0.00020 2 -0.00092 -0.49890 111.22331 601 0.18506 100.49890 -0.00499 1.00000
12 0.00020 2 -0.00092 -0.49890 111.22331 601 0.18506 100.49890 -0.00499 1.00000
13 0.00020 2 -0.00092 -0.49890 111.22331 601 0.18506 100.49890 -0.00499 1.00000
14 0.00020 2 -0.00092 -0.49890 111.22331 601 0.18506 100.49890 -0.00499 1.00000
15 0.00020 2 -0.00092 -0.49890 111.22331 601 0.18506 100.49890 -0.00499 1.00000
16 0.00020 2 -0.00092 -0.49890 111.22331 601 0.18506 100.49890 -0.00499 1.00000
17 0.00020 2 -0.00092 -0.49890 111.22331 601 0.18506 100.49890 -0.00499 1.00000
18 0.00020 2 -0.00092 -0.49890 111.22331 601 0.18506 100.49890 -0.00499 1.00000
19 0.00020 2 -0.00092 -0.49890 111.22331 601 0.18506 100.49890 -0.00499 1.00000
20 0.00020 2 -0.00092 -0.49890 111.22331 601 0.18506 100.49890 -0.00499 1.00000
21 0.00020 2 -0.00092 -0.49890 111.22331 601 0.18506 100.49890 -0.00499 1.00000
22 0.00014 2 -0.00085 -0.52516 93.15142 571 0.16314 100.52516 -0.00525 1.00000
23 0.00014 2 -0.00085 -0.52516 93.15142 571 0.16314 100.52516 -0.00525 1.00000
24 0.00012 2 -0.00078 -0.49897 94.33597 601 0.15697 100.49897 -0.00499 1.00000
25 0.00012 2 -0.00078 -0.49897 94.33597 601 0.15697 100.49897 -0.00499 1.00000
26 0.00012 2 -0.00078 -0.49897 94.33597 601 0.15697 100.49897 -0.00499 1.00000
27 0.00012 2 -0.00078 -0.49897 94.33597 601 0.15697 100.49897 -0.00499 1.00000
28 0.00012 2 -0.00078 -0.49897 94.33597 601 0.15697 100.49897 -0.00499 1.00000
29 0.00012 2 -0.00078 -0.49897 94.33597 601 0.15697 100.49897 -0.00499 1.00000
30 0.00012 2 -0.00078 -0.49897 94.33597 601 0.15697 100.49897 -0.00499 1.00000
31 0.00012 2 -0.00078 -0.49897 94.33597 601 0.15697 100.49897 -0.00499 1.00000
32 0.00012 2 -0.00078 -0.49897 94.33597 601 0.15697 100.49897 -0.00499 1.00000
33 0.00012 2 -0.00078 -0.49897 94.33597 601 0.15697 100.49897 -0.00499 1.00000
34 0.00005 2 -0.00054 -0.49905 65.68704 601 0.10930 100.49905 -0.00499 1.00000
35 0.00005 2 -0.00054 -0.49905 65.68704 601 0.10930 100.49905 -0.00499 1.00000
36 0.00006 2 -0.00062 -0.53653 64.99104 559 0.11626 100.53653 -0.00537 1.00000
247 0.00257 2 -0.00112 -0.49634 136.67790 601 0.22742 100.49634 -0.00496 1.00000
256 0.00249 2 -0.00124 -0.49668 150.75910 601 0.25085 100.49668 -0.00497 1.00000
259 0.00010 2 -0.00072 -0.49900 86.74659 601 0.14434 100.49900 -0.00499 1.00000
260 0.00002 2 -0.00032 -0.49911 39.07945 601 0.06502 100.49911 -0.00499 1.00000
275 0.00298 2 -0.00148 -0.49667 179.89934 601 0.29933 100.49667 -0.00497 1.00000
291 0.00021 2 -0.00094 -0.49889 114.24317 601 0.19009 100.49889 -0.00499 1.00000
292 0.00319 2 -0.00017 -0.47742 22.12098 601 0.03681 100.47742 -0.00477 1.00000
395 0.00268 2 -0.00096 -0.49571 116.66620 601 0.19412 100.49571 -0.00496 1.00000
398 0.00060 2 -0.00122 -0.49855 147.79410 601 0.24591 100.49855 -0.00499 1.00000
399 0.00009 2 -0.00068 -0.49901 82.77309 601 0.13773 100.49901 -0.00499 1.00000
410 0.00001 2 -0.00024 -0.49913 28.50993 601 0.04744 100.49913 -0.00499 1.00000
422 0.00000 2 -0.00012 -0.49915 14.62748 601 0.02434 100.49915 -0.00499 1.00000
445 0.00256 2 -0.00153 -0.49709 185.40803 601 0.30850 100.49709 -0.00497 1.00000
446 0.00254 2 -0.00121 -0.49657 147.50574 601 0.24543 100.49657 -0.00497 1.00000
457 0.00009 2 -0.00070 -0.49900 84.77474 601 0.14106 100.49900 -0.00499 1.00000
787 0.00000 2 -0.00002 -0.49917 2.98510 601 0.00497 100.49917 -0.00499 1.00000
788 0.00000 2 -0.00002 -0.49917 2.98510 601 0.00497 100.49917 -0.00499 1.00000
789 0.00000 2 -0.00002 -0.49917 2.98510 601 0.00497 100.49917 -0.00499 1.00000
790 0.00000 2 -0.00002 -0.49917 2.98510 601 0.00497 100.49917 -0.00499 1.00000
791 0.00000 2 -0.00002 -0.49917 2.98510 601 0.00497 100.49917 -0.00499 1.00000
792 0.00000 2 -0.00002 -0.49917 2.98510 601 0.00497 100.49917 -0.00499 1.00000
795 0.00000 2 -0.00002 -0.49917 2.98510 601 0.00497 100.49917 -0.00499 1.00000
796 0.00000 2 -0.00002 -0.49917 2.98510 601 0.00497 100.49917 -0.00499 1.00000
797 0.00000 2 -0.00002 -0.49917 2.98510 601 0.00497 100.49917 -0.00499 1.00000
798 0.00000 2 -0.00002 -0.49917 2.98510 601 0.00497 100.49917 -0.00499 1.00000
799 0.00000 2 -0.00002 -0.49917 2.98510 601 0.00497 100.49917 -0.00499 1.00000
800 0.00000 2 -0.00002 -0.49917 2.98510 601 0.00497 100.49917 -0.00499 1.00000
801 0.00000 2 -0.00002 -0.49917 2.98510 601 0.00497 100.49917 -0.00499 1.00000
802 0.00000 2 -0.00002 -0.49917 2.98510 601 0.00497 100.49917 -0.00499 1.00000
803 0.00000 2 -0.00002 -0.49917 2.98510 601 0.00497 100.49917 -0.00499 1.00000
804 0.00000 2 -0.00002 -0.49917 2.98510 601 0.00497 100.49917 -0.00499 1.00000
805 0.00000 2 -0.00002 -0.49917 2.98510 601 0.00497 100.49917 -0.00499 1.00000
806 0.00000 2 -0.00002 -0.49917 2.98510 601 0.00497 100.49917 -0.00499 1.00000
807 0.00000 2 -0.00002 -0.49917 2.98510 601 0.00497 100.49917 -0.00499 1.00000
808 0.00000 2 -0.00002 -0.49917 2.98510 601 0.00497 100.49917 -0.00499 1.00000
809 0.00000 2 -0.00002 -0.49917 2.98510 601 0.00497 100.49917 -0.00499 1.00000
810 0.00000 2 -0.00002 -0.49917 2.98510 601 0.00497 100.49917 -0.00499 1.00000
811 0.00000 2 -0.00002 -0.49917 2.98510 601 0.00497 100.49917 -0.00499 1.00000
812 0.00000 2 -0.00002 -0.49917 2.98510 601 0.00497 100.49917 -0.00499 1.00000
813 0.00000 2 -0.00002 -0.49917 2.98510 601 0.00497 100.49917 -0.00499 1.00000
814 0.00000 2 -0.00002 -0.49917 2.98510 601 0.00497 100.49917 -0.00499 1.00000
815 0.00000 2 -0.00002 -0.49917 2.98510 601 0.00497 100.49917 -0.00499 1.00000
816 0.00000 2 -0.00002 -0.49917 2.98510 601 0.00497 100.49917 -0.00499 1.00000
817 0.00000 2 -0.00002 -0.49917 2.98510 601 0.00497 100.49917 -0.00499 1.00000
818 0.00000 2 -0.00002 -0.49917 2.98510 601 0.00497 100.49917 -0.00499 1.00000
819 0.00000 2 -0.00002 -0.49917 2.98510 601 0.00497 100.49917 -0.00499 1.00000
820 0.00000 2 -0.00002 -0.49917 2.98510 601 0.00497 100.49917 -0.00499 1.00000
821 0.00000 2 -0.00002 -0.49917 2.98510 601 0.00497 100.49917 -0.00499 1.00000
822 0.00000 2 -0.00002 -0.49917 2.98510 601 0.00497 100.49917 -0.00499 1.00000
823 0.00000 2 -0.00002 -0.49917 2.98510 601 0.00497 100.49917 -0.00499 1.00000
824 0.00000 2 -0.00002 -0.49917 2.98510 601 0.00497 100.49917 -0.00499 1.00000
825 0.00000 2 -0.00002 -0.49917 2.98510 601 0.00497 100.49917 -0.00499 1.00000
826 0.00000 2 -0.00002 -0.49917 2.98510 601 0.00497 100.49917 -0.00499 1.00000
827 0.00000 2 -0.00002 -0.49917 2.98510 601 0.00497 100.49917 -0.00499 1.00000
828 0.00000 2 -0.00002 -0.49917 2.98510 601 0.00497 100.49917 -0.00499 1.00000
829 0.00000 2 -0.00002 -0.49917 2.98510 601 0.00497 100.49917 -0.00499 1.00000
830 0.00000 2 -0.00002 -0.49917 2.98510 601 0.00497 100.49917 -0.00499 1.00000
831 0.00000 2 -0.00002 -0.49917 2.98510 601 0.00497 100.49917 -0.00499 1.00000
832 0.00000 2 -0.00002 -0.49917 2.98510 601 0.00497 100.49917 -0.00499 1.00000
833 0.00000 2 -0.00002 -0.49917 2.98510 601 0.00497 100.49917 -0.00499 1.00000
834 0.00000 2 -0.00002 -0.49917 2.98510 601 0.00497 100.49917 -0.00499 1.00000
835 0.00000 2 -0.00002 -0.49917 2.98510 601 0.00497 100.49917 -0.00499 1.00000
836 0.00000 2 -0.00002 -0.49917 2.98510 601 0.00497 100.49917 -0.00499 1.00000
837 0.00000 2 -0.00002 -0.49917 2.98510 601 0.00497 100.49917 -0.00499 1.00000
838 0.00000 2 -0.00002 -0.49917 2.98510 601 0.00497 100.49917 -0.00499 1.00000
839 0.00000 2 -0.00002 -0.49917 2.98510 601 0.00497 100.49917 -0.00499 1.00000
840 0.00000 2 -0.00002 -0.49917 2.98510 601 0.00497 100.49917 -0.00499 1.00000
841 0.00000 2 -0.00002 -0.49917 2.98510 601 0.00497 100.49917 -0.00499 1.00000
842 0.00000 2 -0.00002 -0.49917 2.98510 601 0.00497 100.49917 -0.00499 1.00000
843 0.00000 2 -0.00002 -0.49917 2.98510 601 0.00497 100.49917 -0.00499 1.00000
844 0.00000 2 -0.00002 -0.49917 2.98510 601 0.00497 100.49917 -0.00499 1.00000
845 0.00000 2 -0.00002 -0.49917 2.98510 601 0.00497 100.49917 -0.00499 1.00000
846 0.00000 2 -0.00002 -0.49917 2.98510 601 0.00497 100.49917 -0.00499 1.00000
847 0.00000 2 -0.00002 -0.49917 2.98510 601 0.00497 100.49917 -0.00499 1.00000
848 0.00000 2 -0.00002 -0.49917 2.98510 601 0.00497 100.49917 -0.00499 1.00000
849 0.00000 2 -0.00002 -0.49917 2.98510 601 0.00497 100.49917 -0.00499 1.00000
850 0.00000 2 -0.00002 -0.49917 2.98510 601 0.00497 100.49917 -0.00499 1.00000
851 0.00000 2 -0.00002 -0.49917 2.98510 601 0.00497 100.49917 -0.00499 1.00000
852 0.00000 2 -0.00002 -0.49917 2.98510 601 0.00497 100.49917 -0.00499 1.00000
853 0.00000 2 -0.00002 -0.49917 2.98510 601 0.00497 100.49917 -0.00499 1.00000
854 0.00000 2 -0.00003 -0.50933 2.98480 589 0.00507 100.50933 -0.00509 1.00000
855 0.00000 2 -0.00003 -0.50933 2.98480 589 0.00507 100.50933 -0.00509 1.00000
856 0.00000 2 -0.00012 -0.49915 14.62748 601 0.02434 100.49915 -0.00499 1.00000
857 0.00000 2 -0.00012 -0.49915 14.62748 601 0.02434 100.49915 -0.00499 1.00000
858 0.00000 2 -0.00012 -0.49915 14.62748 601 0.02434 100.49915 -0.00499 1.00000
859 0.00000 2 -0.00012 -0.49915 14.62748 601 0.02434 100.49915 -0.00499 1.00000
860 0.00000 2 -0.00012 -0.49915 14.62748 601 0.02434 100.49915 -0.00499 1.00000
861 0.00000 2 -0.00012 -0.49915 14.62748 601 0.02434 100.49915 -0.00499 1.00000
862 0.00000 2 -0.00012 -0.49915 14.62748 601 0.02434 100.49915 -0.00499 1.00000
863 0.00000 2 -0.00012 -0.49915 14.62748 601 0.02434 100.49915 -0.00499 1.00000
864 0.00000 2 -0.00012 -0.49915 14.62748 601 0.02434 100.49915 -0.00499 1.00000
865 0.00000 2 -0.00012 -0.49915 14.62748 601 0.02434 100.49915 -0.00499 1.00000
866 0.00000 2 -0.00012 -0.49915 14.62748 601 0.02434 100.49915 -0.00499 1.00000
867 0.00000 2 -0.00012 -0.49915 14.62748 601 0.02434 100.49915 -0.00499 1.00000
868 0.00000 2 -0.00012 -0.49915 14.62748 601 0.02434 100.49915 -0.00499 1.00000
869 0.00000 2 -0.00012 -0.49915 14.62748 601 0.02434 100.49915 -0.00499 1.00000
870 0.00000 2 -0.00012 -0.49915 14.62748 601 0.02434 100.49915 -0.00499 1.00000
871 0.00000 2 -0.00012 -0.49915 14.62748 601 0.02434 100.49915 -0.00499 1.00000
872 0.00000 2 -0.00012 -0.49915 14.62748 601 0.02434 100.49915 -0.00499 1.00000
873 0.00000 2 -0.00012 -0.49915 14.62748 601 0.02434 100.49915 -0.00499 1.00000
874 0.00000 2 -0.00012 -0.49915 14.62748 601 0.02434 100.49915 -0.00499 1.00000
875 0.00000 2 -0.00012 -0.49915 14.62748 601 0.02434 100.49915 -0.00499 1.00000
876 0.00000 2 -0.00012 -0.49915 14.62748 601 0.02434 100.49915 -0.00499 1.00000
877 0.00000 2 -0.00012 -0.49915 14.62748 601 0.02434 100.49915 -0.00499 1.00000
878 0.00000 2 -0.00012 -0.49915 14.62748 601 0.02434 100.49915 -0.00499 1.00000
879 0.00000 2 -0.00012 -0.49915 14.62748 601 0.02434 100.49915 -0.00499 1.00000
880 0.00000 2 -0.00012 -0.49915 14.62748 601 0.02434 100.49915 -0.00499 1.00000
881 0.00000 2 -0.00012 -0.49915 14.62748 601 0.02434 100.49915 -0.00499 1.00000
882 0.00000 2 -0.00012 -0.49915 14.62748 601 0.02434 100.49915 -0.00499 1.00000
883 0.01728 2 -0.00969 -4.86546 12.32143 59 0.20884 104.86546 -0.04865 1.00000
884 0.00035 2 -0.00213 -1.33785 36.07895 224 0.16107 101.33785 -0.01338 1.00000
885 0.00002 2 -0.00034 -0.49910 41.64733 601 0.06930 100.49910 -0.00499 1.00000
====================================================
Global AMOVA results as a weighted average over loci
====================================================
----------------------------------------------------
AMOVA design and results (average over 147 loci):
----------------------------------------------------
------------------------------------------------------------------------
Source of Sum of Variance Percentage
variation squares components variation
------------------------------------------------------------------------
Among
populations 0.045 -0.05923 -0.60794
Within
populations 5648.073 9.80140 100.60794
------------------------------------------------------------------------
Total 5648.118 9.74218
------------------------------------------------------------------------
Average F-Statistics over all loci
Fixation Indices
FST : -0.00608
</data>
<A NAME="02_11_25at11_17_08_gr_comp_sum_gr_bootstrap"></A>
<data>
FST bootstrap percentile values (over 20000 bootstraps)
-------------------------------------------------------
0.05 % : -0.01011
0.1 % : -0.00970
0.25 % : -0.00930
0.5 % : -0.00896
1 % : -0.00865
2.5 % : -0.00810
5 % : -0.00776
10 % : -0.00722
50 % : -0.00601
90 % : -0.00507
95 % : -0.00504
97.5 % : -0.00502
99 % : -0.00501
99.5 % : -0.00500
99.75 % : -0.00500
99.9 % : -0.00499
99.95 % : -0.00499
------------------
Significance tests (10100 permutations)
------------------
Va and FST : P(rand. value > obs. value) = 1.00000
P(rand. value = obs. value) = 0.00000
P-value = 1.00000
</data>
<A NAME="02_11_25at11_17_08_pop_gen_struct"></A>
<data>
===============================================================================
== GENETIC STRUCTURE ANALYSIS
===============================================================================
Number of usable loci for distance computation : 877
Allowed level of missing data : 1.00000
List of usable loci :
---------------------
4 5 6 7 8 9 10 11 12 13 14 15 16 17 18
19 20 21 22 23 24 25 26 27 28 29 30 31 32 33
34 35 36 37 38 39 40 41 42 43 44 45 46 47 48
49 50 51 52 53 54 55 56 57 58 59 60 61 62 63
64 65 66 68 69 70 71 72 73 74 75 76 77 78 79
80 81 82 83 84 85 86 87 88 89 90 91 92 93 94
95 96 97 98 99 100 101 102 103 104 105 106 107 108 109
110 111 112 113 114 115 116 117 118 119 120 121 122 123 124
125 126 127 128 129 130 131 132 133 134 135 136 137 138 139
140 141 142 143 144 145 146 147 148 149 150 151 152 153 154
155 156 157 158 159 160 161 162 163 164 165 166 167 168 169
170 171 172 173 174 175 176 177 178 179 180 181 182 183 184
185 186 188 189 190 191 192 193 194 195 196 197 198 199 200
201 202 203 204 205 206 207 208 209 210 211 212 213 214 215
216 217 218 219 220 221 222 223 224 225 226 227 228 229 230
231 232 233 234 235 236 237 238 239 240 241 242 243 244 245
246 247 248 249 250 251 252 253 254 255 256 257 258 259 260
261 262 263 264 265 266 267 268 269 270 271 272 273 274 275
276 277 278 279 280 281 282 283 284 285 286 287 288 289 290
291 292 293 294 295 296 297 298 299 300 301 302 303 304 305
306 307 308 309 310 311 312 313 314 315 317 318 319 320 321
322 323 324 325 326 327 328 329 330 331 332 333 334 335 336
337 338 339 340 341 342 343 344 345 346 347 348 349 350 351
352 353 354 355 356 357 358 359 360 361 362 363 364 365 366
367 368 369 370 371 372 373 374 375 376 377 378 379 380 381
382 383 384 385 386 387 388 389 390 391 392 393 394 395 396
397 398 399 400 401 402 403 404 405 406 407 408 409 410 411
412 413 414 415 416 417 418 419 420 421 422 423 424 425 426
427 428 429 430 431 432 433 434 435 436 437 438 439 440 441
442 443 444 445 446 447 448 449 450 451 452 453 454 455 456
457 458 459 460 461 462 463 464 465 466 467 468 469 470 471
472 473 474 475 476 477 478 479 480 481 482 483 484 485 486
487 488 489 490 491 492 493 494 495 496 497 498 499 500 501
502 503 504 505 506 507 508 509 510 511 512 513 514 515 516
517 518 519 520 521 522 523 524 525 526 527 528 529 530 531
532 533 534 535 536 537 538 539 540 541 542 543 544 545 546
547 548 549 550 551 552 553 554 555 556 557 558 559 560 561
562 563 564 565 566 567 568 569 570 571 572 573 574 575 576
577 578 579 580 581 582 583 584 585 586 587 588 589 590 591
592 593 594 595 596 597 598 599 600 601 602 603 604 605 606
607 608 609 610 611 612 613 614 615 616 617 618 619 620 621
622 623 624 625 626 627 628 629 630 631 632 633 634 635 636
637 638 639 640 641 642 643 644 645 646 647 648 649 650 651
652 653 654 655 656 657 658 659 660 661 662 663 664 665 666
667 668 669 670 671 672 673 674 675 676 677 678 679 680 681
682 683 684 685 686 687 688 689 690 691 692 693 694 695 696
697 698 699 700 701 702 703 704 705 706 707 708 709 710 711
712 713 714 715 716 717 718 719 720 721 722 723 724 725 726
727 728 729 730 731 732 733 734 735 736 737 738 739 740 741
742 743 744 745 746 747 748 749 750 751 752 753 754 755 756
757 758 759 760 761 762 763 764 765 766 767 768 769 770 771
772 773 774 775 776 777 778 779 780 781 782 783 784 785 786
787 788 789 790 791 792 795 796 797 798 799 800 801 802 803
804 805 806 807 808 809 810 811 812 813 814 815 816 817 818
819 820 821 822 823 824 825 826 827 828 829 830 831 832 833
834 835 836 837 838 839 840 841 842 843 844 845 846 847 848
849 850 851 852 853 854 855 856 857 858 859 860 861 862 863
864 865 866 867 868 869 870 871 872 873 874 875 876 877 878
879 880 881 882 883 884 885
List of loci with too much missing data :
-----------------------------------------
1 2 3 67 187 316 793 794
</data>
<A NAME="02_11_25at11_17_08_pop_amova_dm"></A>
<data>
---------------------------------------------------------------------------
Matrix of Euclidian square distances used in the genetic structure section:
---------------------------------------------------------------------------
</data>
<Reference>Jukes, T. and Cantor, C. 1969.</Reference>
<Reference>Jin, L. and M. Nei (1990).</Reference>
<Reference>Kumar, S., Tamura, K., and M. Nei. 1993.</Reference>
<Reference>Tamura, K., 1992.</Reference>
<Reference>Kimura, M. 1980.</Reference>
<Reference>Tajima, F. and Nei, M. 1984.</Reference>
<Reference>Tamura, K., and M. Nei, 1993.</Reference>
<data>
Euclidean square distance matrix used for AMOVA computations: Haplotype Data from Nationality.nex DnaSP file
Distance method: Pairwise difference
	[[DistanceMatrix]]
		MatrixName= ""
		MatrixSize= 27
		LabelPosition=LINE
		MatrixData={
