# Supplementary material for: Genetic diversity and haplotype structure of the CelTOS gene in Plasmodium falciparum from Jazan Province, Saudi Arabia: implications for vaccine development and malaria elimination
Source: Front Cell Infect Microbiol. 2026 Jan 28;15:1660506. doi: 10.3389/fcimb.2025.1660506 (PMC12891083; doi:10.3389/fcimb.2025.1660506)
Supplement: Supplementary file 9 [file DataSheet9.xlsx]

## Sheet: counts by group
Haplotype	region1	region2	region3	Nationality_1	Nationality_2	Nationality_unknown	PD1	PD2	PD3	PD4	PD_Unknown	with_O (winter)	without_O (summer)
Hap_1	5	7	2	7	3	4	1	2	4	7	0	6	8
Hap_2	9	6	13	11	10	7	2	1	2	8	0	9	4
Hap_3	1	12	1	7	5	2	0	1	1	5	0	4	3
Hap_4	12	10	3	8	12	5	1	3	7	16	1	10	18
Hap_5	1	0	0	0	1	0	0	1	2	11	0	2	12
Hap_6	10	13	5	10	13	5	3	0	3	22	0	6	22
Hap_7	7	10	2	9	5	5	1	0	1	1	0	1	2
Hap_8	5	2	3	2	5	3	0	0	1	0	0	0	1
Hap_9	2	0	2	1	3	0	1	2	0	2	0	5	0
Hap_10	4	6	3	2	2	9	0	0	0	1	0	0	1
Hap_11	1	0	6	4	1	2	1	1	4	13	0	8	11
Hap_12	2	4	0	0	3	3	0	0	1	3	0	0	4
Hap_13	1	2	0	2	0	1	0	0	2	1	0	1	2
Hap_14	1	4	0	4	1	0	0	0	0	1	0	0	1
Hap_15	0	0	1	0	1	0	0	0	0	1	0	0	1
Hap_16	2	1	1	0	2	2	0	0	1	0	0	1	0
Hap_17	0	1	0	0	1	0	0	0	0	1	0	0	1
Hap_18	2	1	2	2	0	3	0	4	8	13	0	8	17
Hap_19	2	2	0	1	0	3	1	0	0	0	0	1	0
Hap_20	1	2	0	2	0	1	0	0	0	1	0	0	1
Hap_21	0	1	0	0	1	0	0	0	0	1	0	0	1
Hap_22	0	1	0	0	1	0	0	0	2	3	0	0	5
Hap_23	1	0	0	0	0	1	2	2	0	0	0	4	0
Hap_24	1	0	0	1	0	0	1	0	1	2	0	2	2
Hap_25	1	0	0	1	0	0	0	0	0	1	0	0	1
Hap_26	0	1	0	0	1	0	1	2	0	3	0	1	5
Hap_27	0	1	0	0	0	1	1	2	3	4	0	4	6

## Sheet: frequencies by group
Haplotype	region1	region2	region3	Nationality_1	Nationality_2	Nationality_unknown	PD1	PD2	PD3	PD4	PD_ Unknown	with_O (winter)	without_O (summer)
Hap_1	0.0704225	0.0804598	0.0454545	0.0945946	0.0422535	0.0701754	0.063	0.095	0.093	0.058	0	0.082	0.062
Hap_2	0.126761	0.0689655	0.295455	0.148649	0.140845	0.122807	0.125	0.048	0.047	0.066	0	0.123	0.031
Hap_3	0.0140845	0.137931	0.0227273	0.0945946	0.0704225	0.0350877	0	0.048	0.023	0.041	0	0.055	0.023
Hap_4	0.169014	0.114943	0.0681818	0.108108	0.169014	0.0877193	0.063	0.143	0.163	0.132	1	0.137	0.14
Hap_5	0.0140845	0	0	0	0.0140845	0	0	0.048	0.047	0.091	0	0.027	0.093
Hap_6	0.140845	0.149425	0.113636	0.135135	0.183099	0.0877193	0.188	0	0.07	0.182	0	0.082	0.171
Hap_7	0.0985915	0.114943	0.0454545	0.121622	0.0704225	0.0877193	0.063	0	0.023	0.008	0	0.014	0.016
Hap_8	0.0704225	0.0229885	0.0681818	0.027027	0.0704225	0.0526316	0	0	0.023	0	0	0	0.008
Hap_9	0.028169	0	0.0454545	0.0135135	0.0422535	0	0.063	0.095	0	0.017	0	0.068	0
Hap_10	0.056338	0.0689655	0.0681818	0.027027	0.028169	0.157895	0	0	0	0.008	0	0	0.008
Hap_11	0.0140845	0	0.136364	0.0540541	0.0140845	0.0350877	0.063	0.048	0.093	0.107	0	0.11	0.085
Hap_12	0.028169	0.045977	0	0	0.0422535	0.0526316	0	0	0.023	0.025	0	0	0.031
Hap_13	0.0140845	0.0229885	0	0.027027	0	0.0175439	0	0	0.047	0.008	0	0.014	0.016
Hap_14	0.0140845	0.045977	0	0.0540541	0.0140845	0	0	0	0	0.008	0	0	0.008
Hap_15	0	0	0.0227273	0	0.0140845	0	0	0	0	0.008	0	0	0.008
Hap_16	0.028169	0.0114943	0.0227273	0	0.028169	0.0350877	0	0	0.023	0	0	0.014	0
Hap_17	0	0.0114943	0	0	0.0140845	0	0	0	0	0.008	0	0	0.008
Hap_18	0.028169	0.0114943	0.0454545	0.027027	0	0.0526316	0	0.19	0.186	0.107	0	0.11	0.132
Hap_19	0.028169	0.0229885	0	0.0135135	0	0.0526316	0.063	0	0	0	0	0.014	0
Hap_20	0.0140845	0.0229885	0	0.027027	0	0.0175439	0	0	0	0.008	0	0	0.008
Hap_21	0	0.0114943	0	0	0.0140845	0	0	0	0	0.008	0	0	0.008
Hap_22	0	0.0114943	0	0	0.0140845	0	0	0	0.047	0.025	0	0	0.039
Hap_23	0.0140845	0	0	0	0	0.0175439	0.125	0.095	0	0	0	0.055	0
Hap_24	0.0140845	0	0	0.0135135	0	0	0.063	0	0.023	0.017	0	0.027	0.016
Hap_25	0.0140845	0	0	0.0135135	0	0	0	0	0	0.008	0	0	0.008
Hap_26	0	0.0114943	0	0	0.0140845	0	0.063	0.095	0	0.025	0	0.014	0.039
Hap_27	0	0.0114943	0	0	0	0.0175439	0.063	0.095	0.07	0.033	0	0.055	0.047
