# Supplementary material for: Genetic diversity and haplotype structure of the CelTOS gene in Plasmodium falciparum from Jazan Province, Saudi Arabia: implications for vaccine development and malaria elimination
Source: Front Cell Infect Microbiol. 2026 Jan 28;15:1660506. doi: 10.3389/fcimb.2025.1660506 (PMC12891083; doi:10.3389/fcimb.2025.1660506)
Supplement: Supplementary file 10 [file DataSheet10.xlsx]

## Sheet: Sheet1
DnaSP Ver. 6.12.03 26 - October - 2025 3:02:46 PM
==========================================================================
Haplotype/DNA Sequences Data File
---------------------------------
Input Data File: C:\...\codon_alignment.fas
Number of sequences: 202 Number of sequences used: 202
Selected region: 1-885 Number of sites: 885
Total number of sites (excluding sites with gaps / missing data): 726
Sites with alignment gaps: not considered
Number of variable sites: 15
=========== Haplotype Distribution ===========
Number of haplotypes, h: 27
Haplotype diversity, Hd: 0.9206
Hap_1: 14 [1-2 20-31]
Hap_2: 13 [3 8 35-36 38 42 44 48 50 52 58 60 62]
Hap_3: 7 [4-5 15 43 47 56 66]
Hap_4: 28 [6-7 9-10 14 16 18-19 32-34 37 39-40 45-46 49 51 53-55 57 59 61 64 67-68 108]
Hap_5: 14 [11 69-81]
Hap_6: 28 [12-13 82-107]
Hap_7: 3 [17 63 65]
Hap_8: 1 [41]
Hap_9: 5 [109-113]
Hap_10: 1 [114]
Hap_11: 19 [115-133]
Hap_12: 4 [134 138-139 141]
Hap_13: 3 [135 137 143]
Hap_14: 1 [136]
Hap_15: 1 [140]
Hap_16: 1 [142]
Hap_17: 1 [144]
Hap_18: 25 [145-169]
Hap_19: 1 [170]
Hap_20: 1 [171]
Hap_21: 1 [172]
Hap_22: 5 [173-177]
Hap_23: 4 [178-181]
Hap_24: 4 [182-184 186]
Hap_25: 1 [185]
Hap_26: 6 [187-192]
Hap_27: 10 [193-202]
Hap_1: 14 [1_CTPFO_Consensus.seq 94_CTPFO_Consensus.seq 128_O_CTPFO_Consensus.seq 98_CTPFO_Consensus.seq 143_CTPFO_Consensus.seq 244_O_CTPFO_Consensus.seq 210_CTPFO_Consensus.seq 220_O_CTPFO_Consensus.seq 226_O_CTPFO_Consensus.seq 245_O_CTPFO_Consensus.seq 95_CTPFO_Consensus.seq 130_O_CTPFO_Consensus.seq 218_CTPFO_Consensus.seq 221_CTPFO_Consensus.seq]
Hap_2: 13 [22_CTPFO_Consensus.seq 248_O_CTPFO_Consensus.seq 264_O_CTPFO_Consensus.seq 42_CTPFO_Consensus.seq 240_O_CTPFO_Consensus.seq 64_CTPFO_Consensus.seq 254_O_CTPFO_Consensus.seq 253_O_CTPFO_Consensus.seq 250_O_CTPFO_Consensus.seq 276_O_CTPFO_Consensus.seq 168_O_CTPFO_Consensus.seq 251_O_CTPFO_Consensus.seq 247_CTPFO_Consensus.seq]
Hap_3: 7 [215_O_CTPFO_Consensus.seq 31_CTPFO_Consensus.seq 59_CTPFO_Consensus.seq 203_O_CTPFO_Consensus.seq 153_O_CTPFO_Consensus.seq 265_O_CTPFO_Consensus.seq 51_CTPFO_Consensus.seq]
Hap_4: 28 [32_CTPFO_Consensus.seq 46_CTPFO_Consensus.seq 168_CTPFO_Consensus.seq 68_CTPFO_Consensus.seq 65_CTPFO_Consensus.seq 121_CTPFO_Consensus.seq 78_CTPFO_Consensus.seq 67_CTPFO_Consensus.seq 2_CTPFO_Consensus.seq 212_CTPFO_Consensus.seq 238_O_CTPFO_Consensus.seq 260_O_CTPFO_Consensus.seq 53_CTPFO_Consensus.seq 55_CTPFO_Consensus.seq 211_CTPFO_Consensus.seq 243_CTPFO_Consensus.seq 201_O_CTPF…
Hap_5: 14 [201_CTPFO_Consensus.seq 3_CTPFO_Consensus.seq 134_CTPFO_Consensus.seq 204_CTPFO_Consensus.seq 221_O_CTPFO_Consensus.seq 206_CTPFO_Consensus.seq 70_CTPFO_Consensus.seq 79_CTPFO_Consensus.seq 215_CTPFO_Consensus.seq 250_CTPFO_Consensus.seq 83_CTPFO_Consensus.seq 82_CTPFO_Consensus.seq 155_O_CTPFO_Consensus.seq 74_CTPFO_Consensus.seq]
Hap_6: 28 [298_O_CTPFO_Consensus.seq 178_CTPFO_Consensus.seq 9_CTPFO_Consensus.seq 50_CTPFO_Consensus.seq 26_CTPFO_Consensus.seq 63_CTPFO_Consensus.seq 33_CTPFO_Consensus.seq 62_CTPFO_Consensus.seq 142_CTPFO_Consensus.seq 182_CTPFO_Consensus.seq 183_CTPFO_Consensus.seq 184_CTPFO_Consensus.seq 227_O_CTPFO_Consensus.seq 15_CTPFO_Consensus.seq 16_CTPFO_Consensus.seq 219_O_CTPFO_Consensus.seq 238_CTP…
Hap_7: 3 [154_CTPFO_Consensus.seq 272_O_CTPFO_Consensus.seq 230_CTPFO_Consensus.seq]
Hap_8: 1 [56_CTPFO_Consensus.seq]
Hap_9: 5 [263_O_CTPFO_Consensus.seq 134_O_CTPFO_Consensus.seq 154_O_CTPFO_Consensus.seq 282_O_CTPFO_Consensus.seq 216_O_CTPFO_Consensus.seq]
Hap_10: 1 [202_CTPFO_Consensus.seq]
Hap_11: 19 [10_CTPFO_Consensus.seq 249_O_CTPFO_Consensus.seq 224_CTPFO_Consensus.seq 208_O_CTPFO_Consensus.seq 210_O_CTPFO_Consensus.seq 128_CTPFO_Consensus.seq 153_CTPFO_Consensus.seq 188_CTPFO_Consensus.seq 156_CTPFO_Consensus.seq 203_CTPFO_Consensus.seq 84_CTPFO_Consensus.seq 126_CTPFO_Consensus.seq 129_O_CTPFO_Consensus.seq 239_O_CTPFO_Consensus.seq 241_O_CTPFO_Consensus.seq 200_O_CTPFO_Conse…
Hap_12: 4 [19_CTPFO_Consensus.seq 57_CTPFO_Consensus.seq 61_CTPFO_Consensus.seq 167_CTPFO_Consensus.seq]
Hap_13: 3 [107_CTPFO_Consensus.seq 44_CTPFO_Consensus.seq 199_O_CTPFO_Consensus.seq]
Hap_14: 1 [244_CTPFO_Consensus.seq]
Hap_15: 1 [223_CTPFO_Consensus.seq]
Hap_16: 1 [299_O_CTPFO_Consensus.seq]
Hap_17: 1 [239_CTPFO_Consensus.seq]
Hap_18: 25 [4_CTPFO.seq 6_CTPFO_Consensus.seq 140_O_CTPFO_Consensus.seq 29_CTPFO_Consensus.seq 127_O_CTPFO_Consensus.seq 39_CTPFO_Consensus.seq 23_CTPFO_Consensus.seq 30_CTPFO_Consensus.seq 34_CTPFO_Consensus.seq 35_CTPFO_Consensus.seq 52_CTPFO_Consensus.seq 76_CTPFO_Consensus.seq 92_CTPFO_Consensus.seq 131_CTPFO_Consensus.seq 143_O_CTPFO_Consensus.seq 146_CTPFO_Consensus.seq 148_CTPFO_Consensus.…
Hap_19: 1 [211_O_CTPFO_Consensus.seq]
Hap_20: 1 [205_CTPFO_Consensus.seq]
Hap_21: 1 [8_CTPFO_Consensus.seq]
Hap_22: 5 [72_CTPFO_Consensus.seq 49_CTPFO_Consensus.seq 80_CTPFO_Consensus.seq 73_CTPFO_Consensus.seq 81_CTPFO_Consensus.seq]
Hap_23: 4 [281_O_CTPFO_Consensus.seq 280_O_CTPFO_Consensus.seq 160_O_CTPFO_Consensus.seq 137_O_CTPFO_Consensus.seq]
Hap_24: 4 [286_O_CTPFO_Consensus.seq 85_CTPFO_Consensus.seq 232_CTPFO_Consensus.seq 270_O_CTPFO_Consensus.seq]
Hap_25: 1 [87_CTPFO_Consensus.seq]
Hap_26: 6 [255_O_CTPFO_Consensus.seq 149_CTPFO_Consensus.seq 37_CTPFO_Consensus.seq 48_CTPFO_Consensus.seq 111_CTPFO_Consensus.seq 145_CTPFO_Consensus.seq]
Hap_27: 10 [12_CTPFO_Consensus.seq 13_CTPFO_Consensus.seq 21_CTPFO_Consensus.seq 218_O_CTPFO_Consensus.seq 58_CTPFO_Consensus.seq 217_O_CTPFO_Consensus.seq 77_CTPFO_Consensus.seq 175_CTPFO_Consensus.seq 148_O_CTPFO_Consensus.seq 181_O_CTPFO_Consensus.seq]
