# Supplementary material for: Genetic diversity and haplotype structure of the CelTOS gene in Plasmodium falciparum from Jazan Province, Saudi Arabia: implications for vaccine development and malaria elimination
Source: Front Cell Infect Microbiol. 2026 Jan 28;15:1660506. doi: 10.3389/fcimb.2025.1660506 (PMC12891083; doi:10.3389/fcimb.2025.1660506)
Supplement: Supplementary file 11 [file DataSheet11.xlsx]

## Sheet: Summary
		Method	Positive/diversifying	Purifying/negative	Threshold	Notes
		SLAC	0	1	p ≤ 0.1	Per-site pervasive test
		FEL	1	1	p ≤ 0.1	Per-site pervasive test
		MEME	1	–	p ≤ 0.1	Episodic (branch-wise) selection
		FUBAR	0	1	PP ≥ 0.9	Pervasive; Bayesian

## Sheet: SLAC
	Table: Detailed site-by-site results from the FEL analysis
	Partition	Site	ES	EN	S	N	P[S]	dS	dN	dN-dS	P [dN/dS > 1]	P [dN/dS < 1]	Total branch length
	1	1	0.0143363	0.0382229	0	0	0.272765	0	0	0	1	1	0.0608789
	1	2	0.720811	2.09381	0	0	0.256095	0	0	0	1	1	0.0616449
	1	3	0.476772	2	0	0	0.192497	0	0	0	1	1	0.0616449
	1	4	0	3	0	0	0	null	0	null	1	1	0.0616449
	1	5	0.476772	2.23172	0	0	0.176029	0	0	0	1	1	0.0616449
	1	6	1	2	0	0	0.333333	0	0	0	1	1	0.0616449
	1	7	0.524449	2.47555	0	0	0.174816	0	0	0	1	1	0.0616449
	1	8	0.476772	2	0	0	0.192497	0	0	0	1	1	0.0616449
	1	9	0.768285	2.23172	0	0	0.256095	0	0	0	1	1	0.0616449
	1	10	1	2	0	0	0.333333	0	0	0	1	1	0.0616449
	1	11	0.762854	2.03389	0	0	0.272765	0	0	0	1	1	0.0616449
	1	12	0.476772	2.23172	0	0	0.176029	0	0	0	1	1	0.0616449
	1	13	1.23963	1.23715	0	0	0.500501	0	0	0	1	1	0.0616449
	1	14	1	2	0	0	0.333333	0	0	0	1	1	0.0616449
	1	15	0.476772	2.52323	0	0	0.158924	0	0	0	1	1	0.0616449
	1	16	0.524449	2.47555	0	0	0.174816	0	0	0	1	1	0.0616449
	1	17	0.524449	2.47555	0	0	0.174816	0	0	0	1	1	0.0616449
	1	18	0.476772	2.52323	0	0	0.158924	0	0	0	1	1	0.0616449
	1	19	0.476772	2.52323	0	0	0.158924	0	0	0	1	1	0.0616449
	1	20	0.476772	2.52323	0	0	0.158924	0	0	0	1	1	0.0616449
	1	21	0.476772	2.52323	0	0	0.158924	0	0	0	1	1	0.0616449
	1	22	0.476772	2.52323	0	0	0.158924	0	0	0	1	1	0.0616449
	1	23	0.762854	2.03389	0	0	0.272765	0	0	0	1	1	0.0616449
	1	24	0.762854	2.1016	0	0	0.266317	0	0	0	1	1	0.0616449
	1	25	0	3	0	0	0	null	0	null	1	1	0.0616449
	1	26	0.768285	2.23172	0	0	0.256095	0	0	0	1	1	0.0616449
	1	27	0.768285	2.23172	0	0	0.256095	0	0	0	1	1	0.0616449
	1	28	1	2	0	0	0.333333	0	0	0	1	1	0.0616449
	1	29	0.476772	2	0	0	0.192497	0	0	0	1	1	0.0616449
	1	30	0.476772	2	0	0	0.192497	0	0	0	1	1	0.0616449
	1	31	0.476772	2.52323	0	0	0.158924	0	0	0	1	1	0.0616449
	1	32	0.762854	1.7127	0	0	0.308155	0	0	0	1	1	0.0616449
	1	33	0.476772	2.52323	0	0	0.158924	0	0	0	1	1	0.0616449
	1	34	0.476772	2	0	0	0.192497	0	0	0	1	1	0.0616449
	1	35	0.476772	2.52323	0	0	0.158924	0	0	0	1	1	0.0616449
	1	36	1	2	0	0	0.333333	0	0	0	1	1	0.0616449
	1	37	1	2	0	0	0.333333	0	0	0	1	1	0.0616449
	1	38	0.476772	2.52323	0	0	0.158924	0	0	0	1	1	0.0616449
	1	39	1	2	0	0	0.333333	0	0	0	1	1	0.0616449
	1	40	1	2	0	0	0.333333	0	0	0	1	1	0.0616449
	1	41	1.23963	1.23715	0	0	0.500501	0	0	0	1	1	0.0616449
	1	42	0.476772	2.52323	0	0	0.158924	0	0	0	1	1	0.0616449
	1	43	0.476772	2.52323	0	0	0.158924	0	0	0	1	1	0.0616449
	1	44	0.577922	2.42208	0	0	0.192641	0	0	0	1	1	0.0616449
	1	45	1	1.52445	0	0	0.396126	0	0	0	1	1	0.0616449
	1	46	0.476772	2	0	0	0.192497	0	0	0	1	1	0.0616449
	1	47	0.476772	2.52323	0	0	0.158924	0	0	0	1	1	0.0616449
	1	48	0.476772	2.52323	0	0	0.158924	0	0	0	1	1	0.0616449
	1	49	0.524449	2.47555	0	0	0.174816	0	0	0	1	1	0.0616449
	1	50	0.768285	2.23172	0	0	0.256095	0	0	0	1	1	0.0616449
	1	51	1.23963	1.23715	0	0	0.500501	0	0	0	1	1	0.0616449
	1	52	0.476772	2.23172	0	0	0.176029	0	0	0	1	1	0.0616449
	1	53	0.476772	2	0	0	0.192497	0	0	0	1	1	0.0616449
	1	54	0.476772	2.23172	0	0	0.176029	0	0	0	1	1	0.0616449
	1	55	0.476772	2.52323	0	0	0.158924	0	0	0	1	1	0.0616449
	1	56	0.476772	2.52323	0	0	0.158924	0	0	0	1	1	0.0616449
	1	57	0.476772	2.52323	0	0	0.158924	0	0	0	1	1	0.0616449
	1	58	0.476772	2.52323	0	0	0.158924	0	0	0	1	1	0.0616449
	1	59	0.476772	2.52323	0	0	0.158924	0	0	0	1	1	0.0616449
	1	60	0.476772	2.52323	0	0	0.158924	0	0	0	1	1	0.0616449
	1	61	0.476772	2.52323	0	0	0.158924	0	0	0	1	1	0.0616449
	1	62	0.476772	2.23172	0	0	0.176029	0	0	0	1	1	0.0616449
	1	63	0.476772	2.52323	0	0	0.158924	0	0	0	1	1	0.0616449
	1	64	0.476772	2.23172	0	0	0.176029	0	0	0	1	1	0.0616449
	1	65	0.476772	2.52323	0	0	0.158924	0	0	0	1	1	0.0616449
	1	66	1	2	0	0	0.333333	0	0	0	1	1	0.0616449
	1	67	1	2	0	0	0.333333	0	0	0	1	1	0.0616449
	1	68	0.768285	2.23172	0	0	0.256095	0	0	0	1	1	0.0616449
	1	69	0.476772	2.52323	0	0	0.158924	0	0	0	1	1	0.0616449
	1	70	0.476772	2.52323	0	0	0.158924	0	0	0	1	1	0.0616449
	1	71	1.05347	1.42208	0	0	0.425551	0	0	0	1	1	0.0616449
	1	72	0.762854	2.03389	0	0	0.272765	0	0	0	1	1	0.0616449
	1	73	0.476772	2.52323	0	0	0.158924	0	0	0	1	1	0.0616449
	1	74	0.476772	2.52323	0	0	0.158924	0	0	0	1	1	0.0616449
	1	75	1.52445	1.47555	0	0	0.50815	0	0	0	1	1	0.0616449
	1	76	0.237146	2.76285	0	0	0.0790485	0	0	0	1	1	0.0616449
	1	77	0.476772	2.52323	0	0	0.158924	0	0	0	1	1	0.0616449
	1	78	0.476772	2.52323	0	0	0.158924	0	0	0	1	1	0.0616449
	1	79	1	2	0	0	0.333333	0	0	0	1	1	0.0616449
	1	80	0.524449	2.47555	0	0	0.174816	0	0	0	1	1	0.0616449
	1	81	0.476772	2.52323	0	0	0.158924	0	0	0	1	1	0.0616449
	1	82	1.52445	1.47555	0	0	0.50815	0	0	0	1	1	0.0616449
	1	83	0.87224	1.94966	0	6	0.309097	0	3.07746	49.9225	0.108768	1	0.0616449
	1	84	1	2	0	0	0.333333	0	0	0	1	1	0.0616449
	1	85	1.52445	1.47555	0	0	0.50815	0	0	0	1	1	0.0616449
	1	86	0.656022	2.34398	0	2	0.218674	0	0.85325	13.8414	0.61047	1	0.0616449
	1	87	0.48495	2.4615	0	3	0.164588	0	1.21877	19.7708	0.583046	1	0.0616449
	1	88	0.476772	2.23172	0	0	0.176029	0	0	0	1	1	0.0616449
	1	89	0.476772	2.52323	0	0	0.158924	0	0	0	1	1	0.0616449
	1	90	1	2	0	0	0.333333	0	0	0	1	1	0.0616449
	1	91	0.237146	2.76285	0	0	0.0790485	0	0	0	1	1	0.0616449
	1	92	0.661598	2.11831	0	7	0.237993	0	3.30453	53.6059	0.149181	1	0.0616449
	1	93	0.476772	2.52323	0	0	0.158924	0	0	0	1	1	0.0616449
	1	94	0.640007	1.83554	0	0	0.258531	0	0	0	1	1	0.0616449
	1	95	0.762854	2.03389	0	0	0.272765	0	0	0	1	1	0.0616449
	1	96	0.476772	2.52323	0	0	0.158924	0	0	0	1	1	0.0616449
	1	97	1	1.86003	4	0	0.349646	4	0	-64.8878	1	0.0149457	0.0616449
	1	98	0.524449	2.43719	0	3	0.177081	0	1.23093	19.968	0.557277	1	0.0616449
	1	99	1.52445	1.47555	0	0	0.50815	0	0	0	1	1	0.0616449
	1	100	0.640007	1.83554	0	0	0.258531	0	0	0	1	1	0.0616449
	1	101	1.52445	1.47555	0	0	0.50815	0	0	0	1	1	0.0616449
	1	102	0.476772	2.52323	0	0	0.158924	0	0	0	1	1	0.0616449
	1	103	1.52445	1.47555	0	0	0.50815	0	0	0	1	1	0.0616449
	1	104	1	2	0	0	0.333333	0	0	0	1	1	0.0616449
	1	105	0.476772	2	0	0	0.192497	0	0	0	1	1	0.0616449
	1	106	1.23963	1.23715	0	0	0.500501	0	0	0	1	1	0.0616449
	1	107	0.476772	2.52323	0	0	0.158924	0	0	0	1	1	0.0616449
	1	108	0.762854	2.03389	0	0	0.272765	0	0	0	1	1	0.0616449
	1	109	0.476772	2.52323	0	0	0.158924	0	0	0	1	1	0.0616449
	1	110	1	2	0	0	0.333333	0	0	0	1	1	0.0616449
	1	111	0.476772	2.52323	0	0	0.158924	0	0	0	1	1	0.0616449
	1	112	1	2	0	0	0.333333	0	0	0	1	1	0.0616449
	1	113	1	2	0	0	0.333333	0	0	0	1	1	0.0616449
	1	114	1	2	0	0	0.333333	0	0	0	1	1	0.0616449
	1	115	0.768285	2.23172	0	0	0.256095	0	0	0	1	1	0.0616449
	1	116	0.237146	2.76285	0	0	0.0790485	0	0	0	1	1	0.0616449
	1	117	1	2	0	0	0.333333	0	0	0	1	1	0.0616449
	1	118	0.476772	2	0	0	0.192497	0	0	0	1	1	0.0616449
	1	119	1	2	0	0	0.333333	0	0	0	1	1	0.0616449
	1	120	1	2	0	0	0.333333	0	0	0	1	1	0.0616449
	1	121	1	2	0	0	0.333333	0	0	0	1	1	0.0616449
	1	122	1	1.94653	0	0	0.339383	0	0	0	1	1	0.0616449
	1	123	1	2	0	0	0.333333	0	0	0	1	1	0.0616449
	1	124	0.476772	2.52323	0	0	0.158924	0	0	0	1	1	0.0616449
	1	125	1	2	0	0	0.333333	0	0	0	1	1	0.0616449
	1	126	1	2	0	0	0.333333	0	0	0	1	1	0.0616449
	1	127	1.23963	1.23715	0	0	0.500501	0	0	0	1	1	0.0616449
	1	128	1	2	0	0	0.333333	0	0	0	1	1	0.0616449
	1	129	0.476772	2.52323	0	0	0.158924	0	0	0	1	1	0.0616449
	1	130	1	1.52445	0	0	0.396126	0	0	0	1	1	0.0616449
	1	131	1	2	0	0	0.333333	0	0	0	1	1	0.0616449
	1	132	0.664024	2.33598	0	3	0.221341	0	1.28426	20.8332	0.472108	1	0.0616449
	1	133	0.672368	2.28041	0	6	0.227707	0	2.6311	42.6816	0.212175	1	0.0616449
	1	134	0.476772	2.52323	0	0	0.158924	0	0	0	1	1	0.0616449
	1	135	1	1.94653	0	0	0.339383	0	0	0	1	1	0.0616449
	1	136	1	2	0	0	0.333333	0	0	0	1	1	0.0616449
	1	137	0.496216	2.50378	0	1	0.165405	0	0.399395	6.47897	0.834595	1	0.0616449
	1	138	1	2	0	0	0.333333	0	0	0	1	1	0.0616449
	1	139	0.476772	2.52323	0	0	0.158924	0	0	0	1	1	0.0616449
	1	140	1	2	0	0	0.333333	0	0	0	1	1	0.0616449
	1	141	0.980366	2.01963	0	1	0.326789	0	0.495139	8.03212	0.673211	1	0.0616449
	1	142	1.11678	1.59171	0	0	0.412326	0	0	0	1	1	0.0616449
	1	143	0.768285	2.23172	0	0	0.256095	0	0	0	1	1	0.0616449
	1	144	0.476772	2.52323	0	0	0.158924	0	0	0	1	1	0.0616449
	1	145	1	2	0	0	0.333333	0	0	0	1	1	0.0616449
	1	146	0.476772	2.52323	0	0	0.158924	0	0	0	1	1	0.0616449
	1	147	0.524449	2.47555	0	0	0.174816	0	0	0	1	1	0.0616449
	1	148	0.237146	2.76285	0	0	0.0790485	0	0	0	1	1	0.0616449
	1	149	0.488347	2.44469	0	9	0.166499	0	3.68145	59.7203	0.194158	1	0.0616449
	1	150	0.476772	2.52323	0	0	0.158924	0	0	0	1	1	0.0616449
	1	151	1	2	0	0	0.333333	0	0	0	1	1	0.0616449
	1	152	0.476772	2.23172	0	0	0.176029	0	0	0	1	1	0.0616449
	1	153	0.515687	2.48431	0	3	0.171896	0	1.20758	19.5892	0.567878	1	0.0616449
	1	154	0.476772	2.52323	0	0	0.158924	0	0	0	1	1	0.0616449
	1	155	1	2	0	0	0.333333	0	0	0	1	1	0.0616449
	1	156	1	2	0	0	0.333333	0	0	0	1	1	0.0616449
	1	157	0.476772	2.52323	0	0	0.158924	0	0	0	1	1	0.0616449
	1	158	1.11678	1.59171	0	0	0.412326	0	0	0	1	1	0.0616449
	1	159	0.237146	2.76285	0	0	0.0790485	0	0	0	1	1	0.0616449
	1	160	1	1.52445	0	0	0.396126	0	0	0	1	1	0.0616449
	1	161	0.640007	2.15674	0	0	0.22884	0	0	0	1	1	0.0616449
	1	162	1	2	0	0	0.333333	0	0	0	1	1	0.0616449
	1	163	0.476772	2.52323	0	0	0.158924	0	0	0	1	1	0.0616449
	1	164	1	2	0	0	0.333333	0	0	0	1	1	0.0616449
	1	165	0.762854	2.03389	0	0	0.272765	0	0	0	1	1	0.0616449
	1	166	0.640007	2.15674	0	0	0.22884	0	0	0	1	1	0.0616449
	1	167	1	2	0	0	0.333333	0	0	0	1	1	0.0616449
	1	168	1	2	0	0	0.333333	0	0	0	1	1	0.0616449
	1	169	0.762854	2.1016	0	0	0.266317	0	0	0	1	1	0.0616449
	1	170	0.476772	2.52323	0	0	0.158924	0	0	0	1	1	0.0616449
	1	171	0.476772	2.52323	0	0	0.158924	0	0	0	1	1	0.0616449
	1	172	0.476772	2.23172	0	0	0.176029	0	0	0	1	1	0.0616449
	1	173	0.762854	2.03389	0	0	0.272765	0	0	0	1	1	0.0616449
	1	174	1	2	0	0	0.333333	0	0	0	1	1	0.0616449
	1	175	1.52445	1.47555	0	0	0.50815	0	0	0	1	1	0.0616449
	1	176	1	2	0	0	0.333333	0	0	0	1	1	0.0616449
	1	177	0.476772	2.52323	0	0	0.158924	0	0	0	1	1	0.0616449
	1	178	1	1.52445	0	0	0.396126	0	0	0	1	1	0.0616449
	1	179	0.476772	2.52323	0	0	0.158924	0	0	0	1	1	0.0616449
	1	180	0.476772	2.52323	0	0	0.158924	0	0	0	1	1	0.0616449
	1	181	0	3	0	0	0	null	0	null	1	1	0.0616449
	1	182	1	2	0	0	0.333333	0	0	0	1	1	0.0616449
	1	183	1	2	0	0	0.333333	0	0	0	1	1	0.0616449
	1	184	1	2	0	0	0.333333	0	0	0	1	1	0.0616449
	1	185	0.762854	2.03389	0	0	0.272765	0	0	0	1	1	0.0616449
	1	186	1	1.52445	0	0	0.396126	0	0	0	1	1	0.0616449
	1	187	1	1.52445	0	0	0.396126	0	0	0	1	1	0.0616449
	1	188	1	2	0	0	0.333333	0	0	0	1	1	0.0616449
	1	189	0.577922	2.42208	0	0	0.192641	0	0	0	1	1	0.0616449
	1	190	1.23963	1.23715	0	0	0.500501	0	0	0	1	1	0.0616449
	1	191	0.524449	2.47555	0	0	0.174816	0	0	0	1	1	0.0616449
	1	192	0.768285	2.23172	0	0	0.256095	0	0	0	1	1	0.0616449
	1	193	0.476772	2.52323	0	0	0.158924	0	0	0	1	1	0.0616449
	1	194	0.476772	2.23172	0	0	0.176029	0	0	0	1	1	0.0616449
	1	195	0.476772	2.52323	0	0	0.158924	0	0	0	1	1	0.0616449
	1	196	1	1.52445	0	0	0.396126	0	0	0	1	1	0.0616449
	1	197	0.796748	2	0	0	0.284884	0	0	0	1	1	0.0616449
	1	198	0.762854	2.03389	0	0	0.272765	0	0	0	1	1	0.0616449
	1	199	1	2	0	0	0.333333	0	0	0	1	1	0.0616449
	1	200	0.762854	2.1016	0	0	0.266317	0	0	0	1	1	0.0616449
	1	201	1	2	0	0	0.333333	0	0	0	1	1	0.0616449
	1	202	0.762854	2.03389	0	0	0.272765	0	0	0	1	1	0.0616449
	1	203	1.52445	1.47555	0	0	0.50815	0	0	0	1	1	0.0616449
	1	204	1.23963	1.23715	0	0	0.500501	0	0	0	1	1	0.0616449
	1	205	0.476772	2.52323	0	0	0.158924	0	0	0	1	1	0.0616449
	1	206	0.476772	2.52323	0	0	0.158924	0	0	0	1	1	0.0616449
	1	207	0.476772	2.23172	0	0	0.176029	0	0	0	1	1	0.0616449
	1	208	1	1.52445	0	0	0.396126	0	0	0	1	1	0.0616449
	1	209	0.237146	2.76285	0	0	0.0790485	0	0	0	1	1	0.0616449
	1	210	0.476772	2.52323	0	0	0.158924	0	0	0	1	1	0.0616449
	1	211	0	1.71999	0	0	0	null	0	null	1	1	0.0616449
	1	212	1	2	0	0	0.333333	0	0	0	1	1	0.0616449
	1	213	1	2	0	0	0.333333	0	0	0	1	1	0.0616449
	1	214	1.23963	1.23715	0	0	0.500501	0	0	0	1	1	0.0616449
	1	215	0.796748	2	0	0	0.284884	0	0	0	1	1	0.0616449
	1	216	0.476772	2.52323	0	0	0.158924	0	0	0	1	1	0.0616449
	1	217	0.476772	2.52323	0	0	0.158924	0	0	0	1	1	0.0616449
	1	218	0.762854	2.1016	0	0	0.266317	0	0	0	1	1	0.0616449
	1	219	0.762854	2.1016	0	0	0.266317	0	0	0	1	1	0.0616449
	1	220	1.11678	1.59171	0	0	0.412326	0	0	0	1	1	0.0616449
	1	221	0.476772	2.23172	0	0	0.176029	0	0	0	1	1	0.0616449
	1	222	1	2	0	0	0.333333	0	0	0	1	1	0.0616449
	1	223	1.11678	1.59171	0	0	0.412326	0	0	0	1	1	0.0616449
	1	224	0.476772	2.52323	0	0	0.158924	0	0	0	1	1	0.0616449
	1	225	1	2	0	0	0.333333	0	0	0	1	1	0.0616449
	1	226	1.52445	1.47555	0	0	0.50815	0	0	0	1	1	0.0616449
	1	227	0.762854	2.03389	0	0	0.272765	0	0	0	1	1	0.0616449
	1	228	0.476772	2.52323	0	0	0.158924	0	0	0	1	1	0.0616449
	1	229	0.762854	2.03389	0	0	0.272765	0	0	0	1	1	0.0616449
	1	230	1	2	0	0	0.333333	0	0	0	1	1	0.0616449
	1	231	1.11678	1.59171	0	0	0.412326	0	0	0	1	1	0.0616449
	1	232	0.762854	2.1016	0	0	0.266317	0	0	0	1	1	0.0616449
	1	233	0.640007	2.15674	0	0	0.22884	0	0	0	1	1	0.0616449
	1	234	1	2	0	0	0.333333	0	0	0	1	1	0.0616449
	1	235	0.796748	2	0	0	0.284884	0	0	0	1	1	0.0616449
	1	236	0.476772	2.52323	0	0	0.158924	0	0	0	1	1	0.0616449
	1	237	1	2	0	0	0.333333	0	0	0	1	1	0.0616449
	1	238	0.640007	2.15674	0	0	0.22884	0	0	0	1	1	0.0616449
	1	239	0.762854	2.03389	0	0	0.272765	0	0	0	1	1	0.0616449
	1	240	0.640007	2.22445	0	0	0.22343	0	0	0	1	1	0.0616449
	1	241	0.762854	1.7127	0	0	0.308155	0	0	0	1	1	0.0616449
	1	242	0.237146	2.76285	0	0	0.0790485	0	0	0	1	1	0.0616449
	1	243	1	2	0	0	0.333333	0	0	0	1	1	0.0616449
	1	244	1	2	0	0	0.333333	0	0	0	1	1	0.0616449
	1	245	0.476772	2.52323	0	0	0.158924	0	0	0	1	1	0.0616449
	1	246	1	2	0	0	0.333333	0	0	0	1	1	0.0616449
	1	247	1	2	0	0	0.333333	0	0	0	1	1	0.0616449
	1	248	0.640007	2.15674	0	0	0.22884	0	0	0	1	1	0.0616449
	1	249	1	2	0	0	0.333333	0	0	0	1	1	0.0616449
	1	250	0.524449	2.47555	0	0	0.174816	0	0	0	1	1	0.0616449
	1	251	0.768285	2.23172	0	0	0.256095	0	0	0	1	1	0.0616449
	1	252	1.23963	1.23715	0	0	0.500501	0	0	0	1	1	0.0616449
	1	253	1	2	0	0	0.333333	0	0	0	1	1	0.0616449
	1	254	0.762854	2.03389	0	0	0.272765	0	0	0	1	1	0.0616449
	1	255	0.640007	2.15674	0	0	0.22884	0	0	0	1	1	0.0616449
	1	256	0.476772	2.52323	0	0	0.158924	0	0	0	1	1	0.0616449
	1	257	0.237146	2.76285	0	0	0.0790485	0	0	0	1	1	0.0616449
	1	258	0.476772	2	0	0	0.192497	0	0	0	1	1	0.0616449
	1	259	0.524449	2.47555	0	0	0.174816	0	0	0	1	1	0.0616449
	1	260	0.796748	2	0	0	0.284884	0	0	0	1	1	0.0616449
	1	261	0.476772	2.52323	0	0	0.158924	0	0	0	1	1	0.0616449
	1	262	0.640007	2.15674	0	0	0.22884	0	0	0	1	1	0.0616449
	1	263	0.762854	2.03389	0	0	0.272765	0	0	0	1	1	0.0590753
	1	264	0.762854	2.03389	0	0	0.272765	0	0	0	1	1	0.0590753
	1	265	0.505667	2.48747	1.125	4.125	0.168942	2.22478	1.65831	-9.58901	0.804263	0.571007	0.0590753
	1	266	0.707545	1.94779	0	1	0.266462	0	0.513404	8.61253	0.733538	1	0.0596112
	1	267	0.705081	1.87986	0	0	0.272765	0	0	0	1	1	0.0570697
	1	268	0.924267	1.409	0	0	0.396126	0	0	0	1	1	0.0570697
	1	269	0.762854	2.03389	0	0	0.272765	0	0	0	1	1	0.0552661
	1	270	0.523693	2.47631	1	0	0.174564	1.90952	0	-34.5513	1	0.174564	0.0552661
	1	271	0.705081	1.87986	0	0	0.272765	0	0	0	1	1	0.0570697
	1	272	0.705081	1.58299	0	0	0.308155	0	0	0	1	1	0.0570697
	1	273	0.924267	1.84853	0	0	0.333333	0	0	0	1	1	0.0570697
	1	274	0.484731	2.28807	0	0	0.174816	0	0	0	1	1	0.0570697
	1	275	0.924267	1.84853	0	0	0.333333	0	0	0	1	1	0.0570697
	1	276	0.219186	2.55362	0	0	0.0790485	0	0	0	1	1	0.0570697
	1	277	0.924267	1.84853	0	0	0.333333	0	0	0	1	1	0.0570697
	1	278	0.924267	1.84853	0	0	0.333333	0	0	0	1	1	0.0570697
	1	279	0.219186	2.55362	0	0	0.0790485	0	0	0	1	1	0.0570697
	1	280	1.14575	1.14345	0	0	0.500501	0	0	0	1	1	0.0570697
	1	281	0.7101	2.0627	0	0	0.256095	0	0	0	1	1	0.0570697
	1	282	0.973691	1.31438	0	0	0.425551	0	0	0	1	1	0.0570697
	1	283	0.440665	2.33214	0	0	0.158924	0	0	0	1	1	0.0570697
	1	284	0.7101	2.0627	0	0	0.256095	0	0	0	1	1	0.0570697
	1	285	0.705081	1.58299	0	0	0.308155	0	0	0	1	1	0.0570697
	1	286	0.591538	1.99341	0	0	0.22884	0	0	0	1	1	0.0570697
	1	287	0.591538	1.99341	0	0	0.22884	0	0	0	1	1	0.0570697
	1	288	0.591538	1.99341	0	0	0.22884	0	0	0	1	1	0.0570697
	1	289	0.705081	1.87986	0	0	0.272765	0	0	0	1	1	0.0570697
	1	290	0.705081	1.87986	0	0	0.272765	0	0	0	1	1	0.0570697
	1	291	0.705081	1.87986	0	0	0.272765	0	0	0	1	1	0.0570697
	1	292	0.705081	1.87986	0	0	0.272765	0	0	0	1	1	0.0570697
	1	293	0.705081	1.87986	0	0	0.272765	0	0	0	1	1	0.0570697
	1	294	0.705081	1.87986	0	0	0.272765	0	0	0	1	1	0.0570697
	1	295	0.705081	1.87986	0	0	0.272765	0	0	0	1	1	0.0570697

## Sheet: FEL
	Table: Detailed site-by-site results from the FEL analysis
	partition	codon	alpha	beta	alpha=beta	LRT	p-value	Total branch length	class
	1	1	0	0	0	0	1	0	Invariable
	1	2	0	0	0	0	1	0	Neutral
	1	3	0	0	0	0	1	0	Neutral		Table column definitions
	1	4	0.034	0.036	0	-0.007	1	0	Neutral		alpha
	1	5	0	0	0	0	1	0	Invariable		Synonymous substitution rate at a site
	1	6	0	0	0	0	1	0	Neutral		beta
	1	7	0	0	0	0	1	0	Neutral		Non-synonymous substitution rate at a site
	1	8	0	0	0	0	1	0	Neutral		alpha=beta
	1	9	0	0	0	0	1	0	Invariable		The rate estimate under the neutral model
	1	10	0	0	0	0	1	0	Neutral		LRT
	1	11	0	0	0	0	1	0	Invariable		Likelihood ratio test statistic for beta = alpha, versus beta &neq; alpha
	1	12	0	0	0	0	1	0	Neutral		p-value
	1	13	0	0	0	0	1	0	Neutral		Asymptotic p-value for evidence of selection, i.e. beta &neq; alpha
	1	14	0	0	0	0	1	0	Invariable		Total branch length
	1	15	0	0	0	0	1	0	Invariable		The total length of branches contributing to inference at this site, and used to scale dN-dS
	1	16	0	0	0	0	1	0	Invariable		class
	1	17	0	0	0	0	1	0	Invariable		Site classification at p<=0.1
	1	18	0.019	0.001	0	0	1	0	Neutral
	1	19	0	0	0	0	1	0	Invariable
	1	20	0	0	0	0	1	0	Invariable
	1	21	0	0	0	0	1	0	Invariable
	1	22	0	0	0	0	1	0	Invariable
	1	23	0.008	0	0	0	1	0	Neutral
	1	24	0	0	0	0	1	0	Invariable
	1	25	0	0	0	0	1	0	Invariable
	1	26	0	0	0	0	1	0	Invariable
	1	27	0	0	0	0	1	0	Invariable
	1	28	0	0	0	0	1	0	Invariable
	1	29	0	0	0	0	1	0	Invariable
	1	30	0	0	0	0	1	0	Invariable
	1	31	0	0	0	0	1	0	Invariable
	1	32	0	0	0	0	1	0	Invariable
	1	33	0	0	0	0	1	0	Invariable
	1	34	0	0	0	0	1	0	Invariable
	1	35	0	0	0	0	1	0	Invariable
	1	36	0	0	0	0	1	0	Invariable
	1	37	0	0	0	0	1	0	Invariable
	1	38	0	0	0	0	1	0	Invariable
	1	39	0	0	0	0	1	0	Invariable
	1	40	0	0	0	0	1	0	Invariable
	1	41	0	0	0	0	1	0	Invariable
	1	42	0	0	0	0	1	0	Invariable
	1	43	0	0	0	0	1	0	Invariable
	1	44	0	0	0	0	1	0	Invariable
	1	45	0	0	0	0	1	0	Invariable
	1	46	0	0	0	0	1	0	Invariable
	1	47	0	0	0	0	1	0	Invariable
	1	48	0	0	0	0	1	0	Invariable
	1	49	0	0	0	0	1	0	Invariable
	1	50	0	0	0	0	1	0	Invariable
	1	51	0	0	0	0	1	0	Invariable
	1	52	0	0	0	0	1	0	Invariable
	1	53	0	0	0	0	1	0	Invariable
	1	54	0	0	0	0	1	0	Invariable
	1	55	0	0	0	0	1	0	Invariable
	1	56	0	0	0	0	1	0	Invariable
	1	57	0	0	0	0	1	0	Invariable
	1	58	0	0	0	0	1	0	Invariable
	1	59	0	0	0	0	1	0	Invariable
	1	60	0	0	0	0	1	0	Invariable
	1	61	0	0	0	0	1	0	Invariable
	1	62	0	0	0	0	1	0	Invariable
	1	63	0	0.001	0	0	1	0	Neutral
	1	64	0	0	0	0	1	0	Invariable
	1	65	0	0	0	0	1	0	Invariable
	1	66	0	0	0	0	1	0	Invariable
	1	67	0	0	0	0	1	0	Invariable
	1	68	0	0	0	0	1	0	Invariable
	1	69	0	0	0	0	1	0	Invariable
	1	70	0	0	0	0	1	0	Invariable
	1	71	0	0	0	0	1	0	Invariable
	1	72	0	0	0	0	1	0	Invariable
	1	73	0	0	0	0	1	0	Invariable
	1	74	0	0	0	0	1	0	Invariable
	1	75	0	0	0	0	1	0	Invariable
	1	76	0	0	0	0	1	0	Invariable
	1	77	0	0	0	0	1	0	Invariable
	1	78	0	0	0	0	1	0	Invariable
	1	79	0	0	0	0	1	0	Invariable
	1	80	0	0	0	0	1	0	Invariable
	1	81	0	0	0	0	1	0	Invariable
	1	82	0	0	0	0	1	0	Invariable
	1	83	0	55.532	46.86	2.026	0.1546	1.236	Neutral
	1	84	0	0	0	0	1	0	Invariable
	1	85	0	0	0	0	1	0	Invariable
	1	86	0.001	22.066	15.223	1.467	0.2258	0.401	Neutral
	1	87	0	69.716	64.089	0.492	0.4829	1.69	Neutral
	1	88	0	0	0	0	1	0	Invariable
	1	89	0	0	0	0	1	0	Invariable
	1	90	0	0	0	0	1	0	Invariable
	1	91	0	0	0	0	1	0	Invariable
	1	92	0.001	106.032	96.702	1.237	0.2661	2.55	Neutral
	1	93	0	0	0	0	1	0	Invariable
	1	94	0	0	0	0	1	0	Invariable
	1	95	0	0	0	0	1	0	Invariable
	1	96	0	0	0	0	1	0	Invariable
	1	97	81.351	0	41.887	5.215	0.0224	1.105	Purifying
	1	98	0	41.876	30.174	1.932	0.1645	0.796	Neutral
	1	99	0	0	0	0	1	0	Invariable
	1	100	0	0	0	0	1	0	Invariable
	1	101	0	0	0	0	1	0	Invariable
	1	102	0	0	0	0	1	0	Invariable
	1	103	0	0	0	0	1	0	Invariable
	1	104	0	0	0	0	1	0	Invariable
	1	105	0	0	0	0	1	0	Invariable
	1	106	0.008	0	0	0	1	0	Neutral
	1	107	0	0	0	0	1	0	Invariable
	1	108	0	0	0	0	1	0	Invariable
	1	109	0	0	0	0	1	0	Invariable
	1	110	0	0	0	0	1	0	Invariable
	1	111	0	0	0	0	1	0	Invariable
	1	112	0	0	0	0	1	0	Invariable
	1	113	0	0	0	0	1	0	Invariable
	1	114	0	0	0	0	1	0	Invariable
	1	115	0	0	0	0	1	0	Invariable
	1	116	0	0	0	0	1	0	Invariable
	1	117	0	0	0	0	1	0	Invariable
	1	118	0	0	0	0	1	0	Invariable
	1	119	0	0	0	0	1	0	Invariable
	1	120	0	0	0	0	1	0	Invariable
	1	121	0	0	0	0	1	0	Invariable
	1	122	0	0	0	0	1	0	Invariable
	1	123	0	0	0	0	1	0	Invariable
	1	124	0	0	0	0	1	0	Invariable
	1	125	0	0	0	0	1	0	Invariable
	1	126	0	0	0	0	1	0	Invariable
	1	127	0	0	0	0	1	0	Invariable
	1	128	0	0	0	0	1	0	Invariable
	1	129	0	0	0	0	1	0	Invariable
	1	130	0	0	0	0	1	0	Invariable
	1	131	0	0	0	0	1	0	Invariable
	1	132	0	43.18	27.095	2.759	0.0967	0.714	Diversifying
	1	133	0	67.182	61.576	1.061	0.3029	1.624	Neutral
	1	134	0	0	0	0	1	0	Invariable
	1	135	0	0	0	0	1	0	Invariable
	1	136	0	0	0	0	1	0	Invariable
	1	137	0	10.084	9.692	0.078	0.78	0.256	Neutral
	1	138	0	0	0	0	1	0	Invariable
	1	139	0	0	0	0	1	0	Invariable
	1	140	0	0	0	0	1	0	Invariable
	1	141	0.002	21.428	17.514	0.416	0.5188	0.462	Neutral
	1	142	0	0	0	0	1	0	Invariable
	1	143	0	0	0	0	1	0	Invariable
	1	144	0	0	0	0	1	0	Invariable
	1	145	0	0	0	0	1	0	Invariable
	1	146	0	0	0	0	1	0	Invariable
	1	147	0	0	0	0	1	0	Invariable
	1	148	0	0	0	0	1	0	Invariable
	1	149	0	110.472	105.579	0.802	0.3706	2.784	Neutral
	1	150	0	0	0	0	1	0	Invariable
	1	151	0	0	0	0	1	0	Invariable
	1	152	0	0	0	0	1	0	Invariable
	1	153	0	75.712	68.481	0.591	0.4419	1.806	Neutral
	1	154	0	0	0	0	1	0	Invariable
	1	155	0	0	0	0	1	0	Invariable
	1	156	0	0	0	0	1	0	Invariable
	1	157	0	0	0	0	1	0	Invariable
	1	158	0	0	0	0	1	0	Invariable
	1	159	0	0	0	0	1	0	Invariable
	1	160	0	0	0	0	1	0	Invariable
	1	161	0	0	0	0	1	0	Invariable
	1	162	0	0	0	0	1	0	Invariable
	1	163	0	0	0	0	1	0	Invariable
	1	164	0	0	0	0	1	0	Invariable
	1	165	0	0	0	0	1	0	Invariable
	1	166	0	0	0	0	1	0	Invariable
	1	167	0	0	0	0	1	0	Invariable
	1	168	0	0	0	0	1	0	Invariable
	1	169	0	0	0	0	1	0	Invariable
	1	170	0	0	0	0	1	0	Invariable
	1	171	0	0	0	0	1	0	Invariable
	1	172	0	0	0	0	1	0	Invariable
	1	173	0	0	0	0	1	0	Invariable
	1	174	0	0	0	0	1	0	Invariable
	1	175	0	0	0	0	1	0	Invariable
	1	176	0	0	0	0	1	0	Invariable
	1	177	0	0	0	0	1	0	Invariable
	1	178	0	0	0	0	1	0	Invariable
	1	179	0	0	0	0	1	0	Invariable
	1	180	0	0	0	0	1	0	Invariable
	1	181	0	0	0	0	1	0	Invariable
	1	182	0	0	0	0	1	0	Invariable
	1	183	0	0	0	0	1	0	Invariable
	1	184	0	0	0	0	1	0	Invariable
	1	185	0	0	0	0	1	0	Invariable
	1	186	0	0	0	0	1	0	Invariable
	1	187	0	0	0	0	1	0	Invariable
	1	188	0	0	0	0	1	0	Invariable
	1	189	0	0	0	0	1	0	Invariable
	1	190	0	0	0	0	1	0	Invariable
	1	191	0	0	0	0	1	0	Invariable
	1	192	0	0	0	0	1	0	Invariable
	1	193	0	0	0	0	1	0	Invariable
	1	194	0	0	0	0	1	0	Invariable
	1	195	0	0	0	0	1	0	Invariable
	1	196	0	0	0	0	1	0	Invariable
	1	197	0	0	0	0	1	0	Invariable
	1	198	0	0	0	0	1	0	Invariable
	1	199	0	0	0	0	1	0	Invariable
	1	200	0	0	0	0	1	0	Invariable
	1	201	0	0	0	0	1	0	Invariable
	1	202	0	0	0	0	1	0	Invariable
	1	203	0	0	0	0	1	0	Invariable
	1	204	0	0	0	0	1	0	Invariable
	1	205	0	0	0	0	1	0	Invariable
	1	206	0	0	0	0	1	0	Invariable
	1	207	0	0	0	0	1	0	Invariable
	1	208	0	0	0	0	1	0	Invariable
	1	209	0	0	0	0	1	0	Invariable
	1	210	0	0	0	0	1	0	Invariable
	1	211	0	0	0	0	1	0	Invariable
	1	212	0	0	0	0	1	0	Invariable
	1	213	0	0	0	0	1	0	Invariable
	1	214	0	0	0	0	1	0	Invariable
	1	215	0	0	0	0	1	0	Invariable
	1	216	0	0	0	0	1	0	Invariable
	1	217	0	0	0	0	1	0	Invariable
	1	218	0	0	0	0	1	0	Invariable
	1	219	0	0	0	0	1	0	Invariable
	1	220	0	0	0	0	1	0	Invariable
	1	221	0	0	0	0	1	0	Invariable
	1	222	0	0	0	0	1	0	Invariable
	1	223	0	0	0	0	1	0	Invariable
	1	224	0	0	0	0	1	0	Invariable
	1	225	0	0	0	0	1	0	Invariable
	1	226	0	0	0	0	1	0	Invariable
	1	227	0	0	0	0	1	0	Invariable
	1	228	0	0	0	0	1	0	Invariable
	1	229	0	0	0	0	1	0	Invariable
	1	230	0	0	0	0	1	0	Invariable
	1	231	0	0	0	0	1	0	Invariable
	1	232	0	0	0	0	1	0	Invariable
	1	233	0	0	0	0	1	0	Invariable
	1	234	0	0	0	0	1	0	Invariable
	1	235	0	0	0	0	1	0	Invariable
	1	236	0	0	0	0	1	0	Invariable
	1	237	0	0	0	0	1	0	Invariable
	1	238	0	0	0	0	1	0	Invariable
	1	239	0	0	0	0	1	0	Invariable
	1	240	0	0	0	0	1	0	Invariable
	1	241	0	0	0	0	1	0	Invariable
	1	242	0	0	0	0	1	0	Invariable
	1	243	0	0	0	0	1	0	Invariable
	1	244	0	0	0	0	1	0	Invariable
	1	245	0	0	0	0	1	0	Invariable
	1	246	0	0	0	0	1	0	Invariable
	1	247	0	0	0	0	1	0	Invariable
	1	248	0	0	0	0	1	0	Invariable
	1	249	0	0	0	0	1	0	Invariable
	1	250	0	0	0	0	1	0	Invariable
	1	251	0	0	0	0	1	0	Invariable
	1	252	0	0	0	0	1	0	Invariable
	1	253	0	0	0	0	1	0	Invariable
	1	254	0	0	0	0	1	0	Invariable
	1	255	0	0	0	0	1	0	Invariable
	1	256	0	0	0	0	1	0	Invariable
	1	257	0	0	0	0	1	0	Invariable
	1	258	0	0	0	0	1	0	Invariable
	1	259	0	0	0	0	1	0	Invariable
	1	260	0	0	0	0	1	0	Invariable
	1	261	0	0	0	0	1	0	Invariable
	1	262	0	0	0	0	1	0	Neutral
	1	263	0	0	0	0	1	0	Invariable
	1	264	0	0	0	0	1	0	Invariable
	1	265	320.432	0	256.423	-0.988	1	6.762	Neutral
	1	266	0.001	12.803	10.696	0.374	0.541	0.282	Neutral
	1	267	0	0	0	0	1	0	Invariable
	1	268	0	0	0	0	1	0	Invariable
	1	269	0	0	0	0	1	0	Invariable
	1	270	41.878	0	12.813	2.37	0.1237	0.338	Neutral
	1	271	0	0	0	0	1	0	Invariable
	1	272	0	0	0	0	1	0	Invariable
	1	273	0	0	0	0	1	0	Invariable
	1	274	0	0	0	0	1	0	Invariable
	1	275	0	0	0	0	1	0	Invariable
	1	276	0	0	0	0	1	0	Invariable
	1	277	0	0	0	0	1	0	Invariable
	1	278	0	0	0	0	1	0	Invariable
	1	279	0	0	0	0	1	0	Invariable
	1	280	0	0	0	0	1	0	Invariable
	1	281	0	0	0	0	1	0	Invariable
	1	282	0	0	0	0	1	0	Invariable
	1	283	0	0	0	0	1	0	Invariable
	1	284	0	0	0	0	1	0	Invariable
	1	285	0	0	0	0	1	0	Neutral
	1	286	0	0	0	0	1	0	Invariable
	1	287	0	0	0	0	1	0	Invariable
	1	288	0	0	0	0	1	0	Invariable
	1	289	0	0	0	0	1	0	Invariable
	1	290	0	0	0	0	1	0	Invariable
	1	291	0	0	0	0	1	0	Invariable
	1	292	0	0	0	0	1	0	Invariable
	1	293	0.008	0	0	0	1	0	Neutral
	1	294	0.008	0	0	0	1	0	Neutral
	1	295	0	0	0	0	1	0	Neutral

## Sheet: MEME
	Table: Detailed site-by-site results from the MEME analysis
	Part.	Codon	α	β1	p1	β+	p+	LRT	p-value	# branches under selection	q	Class
	1	1	0	0	1	0	0	0	1	0	1	Invariable
	1	2	0.049	0.002	0.733	0.036	0.267	0	0.667	0	1	Neutral
	1	3	0.049	0.002	0.733	0.036	0.267	0	0.667	0	1	Neutral
	1	4	1.611	0	1	0.006	0	0	0.667	0	1	Neutral
	1	5	0	0	1	0	0	0	1	0	1	Invariable
	1	6	0.013	0.01	1	0.036	0	-0.001	0.667	0	1	Neutral
	1	7	0.006	0.004	1	0.1	0	-0.001	0.667	0	1	Neutral
	1	8	0.013	0.01	1	0.036	0	-0.001	0.667	0	1	Neutral
	1	9	0	0	1	0	0	0	1	0	1	Invariable
	1	10	0.013	0.01	1	0.036	0	-0.001	0.667	0	1	Neutral
	1	11	0	0	1	0	0	0	1	0	1	Invariable
	1	12	0	0	0.999	0	0.001	0	0.667	0	1	Neutral
	1	13	0.002	0.002	1	0.036	0	0	0.667	0	1	Neutral
	1	14	0	0	1	0	0	0	1	0	1	Invariable
	1	15	0	0	1	0	0	0	1	0	1	Invariable
	1	16	0	0	1	0	0	0	1	0	1	Invariable
	1	17	0	0	1	0	0	0	1	0	1	Invariable
	1	18	0.013	0.01	1	0.036	0	-0.001	0.667	0	1	Neutral
	1	19	0	0	1	0	0	0	1	0	1	Invariable
	1	20	0	0	1	0	0	0	1	0	1	Invariable
	1	21	0	0	1	0	0	0	1	0	1	Invariable
	1	22	0	0	1	0	0	0	1	0	1	Invariable
	1	23	0.002	0	0.999	0.004	0.001	0	0.667	0	1	Neutral
	1	24	0	0	1	0	0	0	1	0	1	Invariable
	1	25	0	0	1	0	0	0	1	0	1	Invariable
	1	26	0	0	1	0	0	0	1	0	1	Invariable
	1	27	0	0	1	0	0	0	1	0	1	Invariable
	1	28	0	0	1	0	0	0	1	0	1	Invariable
	1	29	0	0	1	0	0	0	1	0	1	Invariable
	1	30	0	0	1	0	0	0	1	0	1	Invariable
	1	31	0	0	1	0	0	0	1	0	1	Invariable
	1	32	0	0	1	0	0	0	1	0	1	Invariable
	1	33	0	0	1	0	0	0	1	0	1	Invariable
	1	34	0	0	1	0	0	0	1	0	1	Invariable
	1	35	0	0	1	0	0	0	1	0	1	Invariable
	1	36	0	0	1	0	0	0	1	0	1	Invariable
	1	37	0	0	1	0	0	0	1	0	1	Invariable
	1	38	0	0	1	0	0	0	1	0	1	Invariable
	1	39	0	0	1	0	0	0	1	0	1	Invariable
	1	40	0	0	1	0	0	0	1	0	1	Invariable
	1	41	0	0	1	0	0	0	1	0	1	Invariable
	1	42	0	0	1	0	0	0	1	0	1	Invariable
	1	43	0	0	1	0	0	0	1	0	1	Invariable
	1	44	0	0	1	0	0	0	1	0	1	Invariable
	1	45	0	0	1	0	0	0	1	0	1	Invariable
	1	46	0	0	1	0	0	0	1	0	1	Invariable
	1	47	0	0	1	0	0	0	1	0	1	Invariable
	1	48	0	0	1	0	0	0	1	0	1	Invariable
	1	49	0	0	1	0	0	0	1	0	1	Invariable
	1	50	0	0	1	0	0	0	1	0	1	Invariable
	1	51	0	0	1	0	0	0	1	0	1	Invariable
	1	52	0	0	1	0	0	0	1	0	1	Invariable
	1	53	0	0	1	0	0	0	1	0	1	Invariable
	1	54	0	0	1	0	0	0	1	0	1	Invariable
	1	55	0	0	1	0	0	0	1	0	1	Invariable
	1	56	0	0	1	0	0	0	1	0	1	Invariable
	1	57	0	0	1	0	0	0	1	0	1	Invariable
	1	58	0	0	1	0	0	0	1	0	1	Invariable
	1	59	0	0	1	0	0	0	1	0	1	Invariable
	1	60	0	0	1	0	0	0	1	0	1	Invariable
	1	61	0	0	1	0	0	0	1	0	1	Invariable
	1	62	0	0	1	0	0	0	1	0	1	Invariable
	1	63	0.009	0.007	1	0.036	0	0	0.667	0	1	Neutral
	1	64	0	0	1	0	0	0	1	0	1	Invariable
	1	65	0	0	1	0	0	0	1	0	1	Invariable
	1	66	0	0	1	0	0	0	1	0	1	Invariable
	1	67	0	0	1	0	0	0	1	0	1	Invariable
	1	68	0	0	1	0	0	0	1	0	1	Invariable
	1	69	0	0	1	0	0	0	1	0	1	Invariable
	1	70	0	0	1	0	0	0	1	0	1	Invariable
	1	71	0	0	1	0	0	0	1	0	1	Invariable
	1	72	0	0	1	0	0	0	1	0	1	Invariable
	1	73	0	0	1	0	0	0	1	0	1	Invariable
	1	74	0	0	1	0	0	0	1	0	1	Invariable
	1	75	0	0	1	0	0	0	1	0	1	Invariable
	1	76	0	0	1	0	0	0	1	0	1	Invariable
	1	77	0	0	1	0	0	0	1	0	1	Invariable
	1	78	0	0	1	0	0	0	1	0	1	Invariable
	1	79	0	0	1	0	0	0	1	0	1	Invariable
	1	80	0	0	1	0	0	0	1	0	1	Invariable
	1	81	0	0	1	0	0	0	1	0	1	Invariable
	1	82	0	0	1	0	0	0	1	0	1	Invariable
	1	83	0.053	0.003	0.001	117.105	0.999	2.025	0.18	4	1	Neutral
	1	84	0	0	1	0	0	0	1	0	1	Invariable
	1	85	0	0	1	0	0	0	1	0	1	Invariable
	1	86	0.09	0.006	0.001	46.192	0.999	1.464	0.244	2	1	Neutral
	1	87	0.02	0.009	0.343	2188.94	0.657	0.98	0.321	2	1	Neutral
	1	88	0	0	1	0	0	0	1	0	1	Invariable
	1	89	0	0	1	0	0	0	1	0	1	Invariable
	1	90	0	0	1	0	0	0	1	0	1	Invariable
	1	91	0	0	1	0	0	0	1	0	1	Invariable
	1	92	0.017	0.001	0.001	223.935	0.999	1.238	0.277	3	1	Neutral
	1	93	0	0	1	0	0	0	1	0	1	Invariable
	1	94	0	0	1	0	0	0	1	0	1	Invariable
	1	95	0	0	1	0	0	0	1	0	1	Invariable
	1	96	0	0	1	0	0	0	1	0	1	Invariable
	1	97	169.333	0	1	6.037	0	0	0.667	0	1	Neutral
	1	98	0.069	0.035	0.772	648.833	0.228	2.148	0.168	3	1	Neutral
	1	99	0	0	1	0	0	0	1	0	1	Invariable
	1	100	0	0	1	0	0	0	1	0	1	Invariable
	1	101	0	0	1	0	0	0	1	0	1	Invariable
	1	102	0	0	1	0	0	0	1	0	1	Invariable
	1	103	0	0	1	0	0	0	1	0	1	Invariable
	1	104	0	0	1	0	0	0	1	0	1	Invariable
	1	105	0	0	1	0	0	0	1	0	1	Invariable
	1	106	0.002	0	0.999	0.004	0.001	0	0.667	0	1	Neutral
	1	107	0	0	1	0	0	0	1	0	1	Invariable
	1	108	0	0	1	0	0	0	1	0	1	Invariable
	1	109	0	0	1	0	0	0	1	0	1	Invariable
	1	110	0	0	1	0	0	0	1	0	1	Invariable
	1	111	0	0	1	0	0	0	1	0	1	Invariable
	1	112	0	0	1	0	0	0	1	0	1	Invariable
	1	113	0	0	1	0	0	0	1	0	1	Invariable
	1	114	0	0	1	0	0	0	1	0	1	Invariable
	1	115	0	0	1	0	0	0	1	0	1	Invariable
	1	116	0	0	1	0	0	0	1	0	1	Invariable
	1	117	0	0	1	0	0	0	1	0	1	Invariable
	1	118	0	0	1	0	0	0	1	0	1	Invariable
	1	119	0	0	1	0	0	0	1	0	1	Invariable
	1	120	0	0	1	0	0	0	1	0	1	Invariable
	1	121	0	0	1	0	0	0	1	0	1	Invariable
	1	122	0	0	1	0	0	0	1	0	1	Invariable
	1	123	0	0	1	0	0	0	1	0	1	Invariable
	1	124	0	0	1	0	0	0	1	0	1	Invariable
	1	125	0	0	1	0	0	0	1	0	1	Invariable
	1	126	0	0	1	0	0	0	1	0	1	Invariable
	1	127	0	0	1	0	0	0	1	0	1	Invariable
	1	128	0	0	1	0	0	0	1	0	1	Invariable
	1	129	0	0	1	0	0	0	1	0	1	Invariable
	1	130	0	0	1	0	0	0	1	0	1	Invariable
	1	131	0	0	1	0	0	0	1	0	1	Invariable
	1	132	0.057	0.004	0.001	91.117	0.999	2.756	0.121	2	1	Neutral
	1	133	0.129	0.003	0	137.344	1	1.054	0.308	6	1	Neutral
	1	134	0	0	1	0	0	0	1	0	1	Invariable
	1	135	0	0	1	0	0	0	1	0	1	Invariable
	1	136	0	0	1	0	0	0	1	0	1	Invariable
	1	137	0.135	0.007	0.499	21.202	0.501	0.076	0.588	1	1	Neutral
	1	138	0	0	1	0	0	0	1	0	1	Invariable
	1	139	0	0	1	0	0	0	1	0	1	Invariable
	1	140	0	0	1	0	0	0	1	0	1	Invariable
	1	141	0.149	0.074	0.815	360.552	0.185	1.423	0.25	1	1	Neutral
	1	142	0	0	1	0	0	0	1	0	1	Invariable
	1	143	0	0	1	0	0	0	1	0	1	Invariable
	1	144	0	0	1	0	0	0	1	0	1	Invariable
	1	145	0	0	1	0	0	0	1	0	1	Invariable
	1	146	0	0	1	0	0	0	1	0	1	Invariable
	1	147	0	0	1	0	0	0	1	0	1	Invariable
	1	148	0	0	1	0	0	0	1	0	1	Invariable
	1	149	0.095	0.051	0.352	1943.37	0.648	6.728	0.016	4	1	Diversifying
	1	150	0	0	1	0	0	0	1	0	1	Invariable
	1	151	0	0	1	0	0	0	1	0	1	Invariable
	1	152	0	0	1	0	0	0	1	0	1	Invariable
	1	153	0.051	0.001	0.001	154.155	0.999	0.588	0.406	2	1	Neutral
	1	154	0	0	1	0	0	0	1	0	1	Invariable
	1	155	0	0	1	0	0	0	1	0	1	Invariable
	1	156	0	0	1	0	0	0	1	0	1	Invariable
	1	157	0	0	1	0	0	0	1	0	1	Invariable
	1	158	0	0	1	0	0	0	1	0	1	Invariable
	1	159	0	0	1	0	0	0	1	0	1	Invariable
	1	160	0	0	1	0	0	0	1	0	1	Invariable
	1	161	0	0	1	0	0	0	1	0	1	Invariable
	1	162	0	0	1	0	0	0	1	0	1	Invariable
	1	163	0	0	1	0	0	0	1	0	1	Invariable
	1	164	0	0	1	0	0	0	1	0	1	Invariable
	1	165	0	0	1	0	0	0	1	0	1	Invariable
	1	166	0	0	1	0	0	0	1	0	1	Invariable
	1	167	0	0	1	0	0	0	1	0	1	Invariable
	1	168	0	0	1	0	0	0	1	0	1	Invariable
	1	169	0	0	1	0	0	0	1	0	1	Invariable
	1	170	0	0	1	0	0	0	1	0	1	Invariable
	1	171	0	0	1	0	0	0	1	0	1	Invariable
	1	172	0	0	1	0	0	0	1	0	1	Invariable
	1	173	0	0	1	0	0	0	1	0	1	Invariable
	1	174	0	0	1	0	0	0	1	0	1	Invariable
	1	175	0	0	1	0	0	0	1	0	1	Invariable
	1	176	0	0	1	0	0	0	1	0	1	Invariable
	1	177	0	0	1	0	0	0	1	0	1	Invariable
	1	178	0	0	1	0	0	0	1	0	1	Invariable
	1	179	0	0	1	0	0	0	1	0	1	Invariable
	1	180	0	0	1	0	0	0	1	0	1	Invariable
	1	181	0	0	1	0	0	0	1	0	1	Invariable
	1	182	0	0	1	0	0	0	1	0	1	Invariable
	1	183	0	0	1	0	0	0	1	0	1	Invariable
	1	184	0	0	1	0	0	0	1	0	1	Invariable
	1	185	0	0	1	0	0	0	1	0	1	Invariable
	1	186	0	0	1	0	0	0	1	0	1	Invariable
	1	187	0	0	1	0	0	0	1	0	1	Invariable
	1	188	0	0	1	0	0	0	1	0	1	Invariable
	1	189	0	0	1	0	0	0	1	0	1	Invariable
	1	190	0	0	1	0	0	0	1	0	1	Invariable
	1	191	0	0	1	0	0	0	1	0	1	Invariable
	1	192	0	0	1	0	0	0	1	0	1	Invariable
	1	193	0	0	1	0	0	0	1	0	1	Invariable
	1	194	0	0	1	0	0	0	1	0	1	Invariable
	1	195	0	0	1	0	0	0	1	0	1	Invariable
	1	196	0	0	1	0	0	0	1	0	1	Invariable
	1	197	0	0	1	0	0	0	1	0	1	Invariable
	1	198	0	0	1	0	0	0	1	0	1	Invariable
	1	199	0	0	1	0	0	0	1	0	1	Invariable
	1	200	0	0	1	0	0	0	1	0	1	Invariable
	1	201	0	0	1	0	0	0	1	0	1	Invariable
	1	202	0	0	1	0	0	0	1	0	1	Invariable
	1	203	0	0	1	0	0	0	1	0	1	Invariable
	1	204	0	0	1	0	0	0	1	0	1	Invariable
	1	205	0	0	1	0	0	0	1	0	1	Invariable
	1	206	0	0	1	0	0	0	1	0	1	Invariable
	1	207	0	0	1	0	0	0	1	0	1	Invariable
	1	208	0	0	1	0	0	0	1	0	1	Invariable
	1	209	0	0	1	0	0	0	1	0	1	Invariable
	1	210	0	0	1	0	0	0	1	0	1	Invariable
	1	211	0	0	1	0	0	0	1	0	1	Invariable
	1	212	0	0	1	0	0	0	1	0	1	Invariable
	1	213	0	0	1	0	0	0	1	0	1	Invariable
	1	214	0	0	1	0	0	0	1	0	1	Invariable
	1	215	0	0	1	0	0	0	1	0	1	Invariable
	1	216	0	0	1	0	0	0	1	0	1	Invariable
	1	217	0	0	1	0	0	0	1	0	1	Invariable
	1	218	0	0	1	0	0	0	1	0	1	Invariable
	1	219	0	0	1	0	0	0	1	0	1	Invariable
	1	220	0	0	1	0	0	0	1	0	1	Invariable
	1	221	0	0	1	0	0	0	1	0	1	Invariable
	1	222	0	0	1	0	0	0	1	0	1	Invariable
	1	223	0	0	1	0	0	0	1	0	1	Invariable
	1	224	0	0	1	0	0	0	1	0	1	Invariable
	1	225	0	0	1	0	0	0	1	0	1	Invariable
	1	226	0	0	1	0	0	0	1	0	1	Invariable
	1	227	0	0	1	0	0	0	1	0	1	Invariable
	1	228	0	0	1	0	0	0	1	0	1	Invariable
	1	229	0	0	1	0	0	0	1	0	1	Invariable
	1	230	0	0	1	0	0	0	1	0	1	Invariable
	1	231	0	0	1	0	0	0	1	0	1	Invariable
	1	232	0	0	1	0	0	0	1	0	1	Invariable
	1	233	0	0	1	0	0	0	1	0	1	Invariable
	1	234	0	0	1	0	0	0	1	0	1	Invariable
	1	235	0	0	1	0	0	0	1	0	1	Invariable
	1	236	0	0	1	0	0	0	1	0	1	Invariable
	1	237	0	0	1	0	0	0	1	0	1	Invariable
	1	238	0	0	1	0	0	0	1	0	1	Invariable
	1	239	0	0	1	0	0	0	1	0	1	Invariable
	1	240	0	0	1	0	0	0	1	0	1	Invariable
	1	241	0	0	1	0	0	0	1	0	1	Invariable
	1	242	0	0	1	0	0	0	1	0	1	Invariable
	1	243	0	0	1	0	0	0	1	0	1	Invariable
	1	244	0	0	1	0	0	0	1	0	1	Invariable
	1	245	0	0	1	0	0	0	1	0	1	Invariable
	1	246	0	0	1	0	0	0	1	0	1	Invariable
	1	247	0	0	1	0	0	0	1	0	1	Invariable
	1	248	0	0	1	0	0	0	1	0	1	Invariable
	1	249	0	0	1	0	0	0	1	0	1	Invariable
	1	250	0	0	1	0	0	0	1	0	1	Invariable
	1	251	0	0	1	0	0	0	1	0	1	Invariable
	1	252	0	0	1	0	0	0	1	0	1	Invariable
	1	253	0	0	1	0	0	0	1	0	1	Invariable
	1	254	0	0	1	0	0	0	1	0	1	Invariable
	1	255	0	0	1	0	0	0	1	0	1	Invariable
	1	256	0	0	1	0	0	0	1	0	1	Invariable
	1	257	0	0	1	0	0	0	1	0	1	Invariable
	1	258	0	0	1	0	0	0	1	0	1	Invariable
	1	259	0	0	1	0	0	0	1	0	1	Invariable
	1	260	0	0	1	0	0	0	1	0	1	Invariable
	1	261	0	0	1	0	0	0	1	0	1	Invariable
	1	262	0.001	0	0.999	0.003	0.001	0	0.667	0	1	Neutral
	1	263	0	0	1	0	0	0	1	0	1	Invariable
	1	264	0	0	1	0	0	0	1	0	1	Invariable
	1	265	1.96	0.115	0.001	1094.89	0.999	1.53	0.236	2	1	Neutral
	1	266	0.135	0.007	0.01	27.088	0.99	0.371	0.467	1	1	Neutral
	1	267	0	0	1	0	0	0	1	0	1	Invariable
	1	268	0	0	1	0	0	0	1	0	1	Invariable
	1	269	0	0	1	0	0	0	1	0	1	Invariable
	1	270	87.746	0	1	0.814	0	0	0.667	0	1	Neutral
	1	271	0	0	1	0	0	0	1	0	1	Invariable
	1	272	0	0	1	0	0	0	1	0	1	Invariable
	1	273	0	0	1	0	0	0	1	0	1	Invariable
	1	274	0	0	1	0	0	0	1	0	1	Invariable
	1	275	0	0	1	0	0	0	1	0	1	Invariable
	1	276	0	0	1	0	0	0	1	0	1	Invariable
	1	277	0	0	1	0	0	0	1	0	1	Invariable
	1	278	0	0	1	0	0	0	1	0	1	Invariable
	1	279	0	0	1	0	0	0	1	0	1	Invariable
	1	280	0	0	1	0	0	0	1	0	1	Invariable
	1	281	0	0	1	0	0	0	1	0	1	Invariable
	1	282	0	0	1	0	0	0	1	0	1	Invariable
	1	283	0	0	1	0	0	0	1	0	1	Invariable
	1	284	0	0	1	0	0	0	1	0	1	Invariable
	1	285	0.009	0.007	1	0.036	0	-0.001	0.667	0	1	Neutral
	1	286	0	0	1	0	0	0	1	0	1	Invariable
	1	287	0	0	1	0	0	0	1	0	1	Invariable
	1	288	0	0	1	0	0	0	1	0	1	Invariable
	1	289	0	0	1	0	0	0	1	0	1	Invariable
	1	290	0	0	1	0	0	0	1	0	1	Invariable
	1	291	0	0	1	0	0	0	1	0	1	Invariable
	1	292	0	0	1	0	0	0	1	0	1	Invariable
	1	293	0.009	0.007	1	0.036	0	-0.001	0.667	0	1	Neutral
	1	294	0.009	0.007	1	0.036	0	-0.001	0.667	0	1	Neutral
	1	295	0.004	0.001	1	0.422	0	0	0.667	0	1	Neutral

## Sheet: FUBAR
	Table: Detailed site-by-site results from the FUBAR analysis
	Site	Partition	&alpha;	&beta;	&beta;-&alpha;	Prob[&alpha;>&beta;]	Prob[&alpha;<&beta;]	BayesFactor[&alpha;<&beta;]
	1	1	3.574	3.262	-0.312	0.498	0.448	1
	2	1	2.36	0.851	-1.509	0.533	0.41	0.856
	3	1	2.868	0.922	-1.945	0.539	0.405	0.839
	4	1	3.389	0.574	-2.815	0.578	0.367	0.715
	5	1	2.83	0.582	-2.248	0.567	0.376	0.745
	6	1	1.962	0.709	-1.253	0.535	0.407	0.848
	7	1	1.262	0.678	-0.585	0.519	0.421	0.896
	8	1	2.866	0.908	-1.958	0.54	0.404	0.837
	9	1	2.306	0.817	-1.489	0.534	0.409	0.853
	10	1	1.963	0.729	-1.234	0.533	0.409	0.854
	11	1	1.518	0.787	-0.731	0.518	0.423	0.906
	12	1	2.83	0.582	-2.248	0.567	0.376	0.745
	13	1	1.514	1.494	-0.02	0.491	0.451	1.015
	14	1	1.953	0.599	-1.354	0.547	0.394	0.803
	15	1	2.844	0.671	-2.173	0.555	0.388	0.783
	16	1	1.262	0.678	-0.584	0.519	0.421	0.896
	17	1	1.262	0.678	-0.584	0.519	0.421	0.896
	18	1	2.852	0.747	-2.105	0.549	0.395	0.805
	19	1	2.863	0.868	-1.996	0.541	0.402	0.831
	20	1	2.844	0.671	-2.173	0.555	0.388	0.783
	21	1	2.852	0.747	-2.105	0.549	0.395	0.805
	22	1	2.863	0.868	-1.996	0.541	0.402	0.831
	23	1	1.527	1.068	-0.458	0.504	0.437	0.959
	24	1	1.509	0.595	-0.915	0.537	0.403	0.835
	25	1	3.389	0.574	-2.815	0.578	0.367	0.715
	26	1	2.306	0.817	-1.489	0.534	0.409	0.853
	27	1	2.306	0.817	-1.489	0.534	0.409	0.853
	28	1	1.958	0.648	-1.31	0.541	0.401	0.826
	29	1	2.866	0.908	-1.958	0.54	0.404	0.837
	30	1	2.866	0.908	-1.958	0.54	0.404	0.837
	31	1	2.863	0.868	-1.996	0.541	0.402	0.831
	32	1	1.518	0.787	-0.731	0.517	0.423	0.907
	33	1	2.852	0.747	-2.105	0.549	0.395	0.805
	34	1	2.866	0.908	-1.958	0.54	0.404	0.837
	35	1	2.852	0.747	-2.105	0.549	0.395	0.805
	36	1	1.966	0.763	-1.202	0.53	0.412	0.863
	37	1	0.905	0.723	-0.182	0.499	0.44	0.97
	38	1	2.844	0.671	-2.173	0.555	0.388	0.783
	39	1	1.266	0.597	-0.669	0.529	0.41	0.859
	40	1	1.953	0.599	-1.354	0.547	0.394	0.803
	41	1	1.242	1.193	-0.049	0.491	0.45	1.01
	42	1	2.863	0.868	-1.996	0.541	0.402	0.831
	43	1	2.863	0.868	-1.996	0.541	0.402	0.831
	44	1	1.203	0.711	-0.492	0.514	0.426	0.916
	45	1	1.276	0.954	-0.322	0.501	0.44	0.968
	46	1	2.866	0.908	-1.958	0.54	0.404	0.837
	47	1	2.863	0.868	-1.996	0.541	0.402	0.831
	48	1	2.829	0.577	-2.253	0.568	0.375	0.742
	49	1	1.265	0.752	-0.513	0.513	0.428	0.922
	50	1	2.306	0.817	-1.489	0.534	0.409	0.853
	51	1	1.242	1.193	-0.049	0.491	0.45	1.01
	52	1	2.83	0.582	-2.248	0.567	0.376	0.745
	53	1	2.866	0.908	-1.958	0.54	0.404	0.837
	54	1	2.83	0.582	-2.248	0.567	0.376	0.745
	55	1	2.863	0.868	-1.996	0.541	0.402	0.831
	56	1	2.863	0.868	-1.996	0.541	0.402	0.831
	57	1	2.863	0.868	-1.996	0.541	0.402	0.831
	58	1	2.863	0.868	-1.996	0.541	0.402	0.831
	59	1	2.863	0.868	-1.996	0.541	0.402	0.831
	60	1	2.863	0.868	-1.996	0.541	0.402	0.831
	61	1	2.863	0.868	-1.996	0.541	0.402	0.831
	62	1	2.83	0.582	-2.248	0.567	0.376	0.745
	63	1	2.443	1.286	-1.157	0.518	0.426	0.914
	64	1	2.83	0.582	-2.248	0.567	0.376	0.745
	65	1	2.863	0.868	-1.996	0.541	0.402	0.831
	66	1	1.948	0.55	-1.398	0.557	0.385	0.771
	67	1	0.741	0.595	-0.146	0.5	0.437	0.956
	68	1	2.306	0.817	-1.489	0.534	0.409	0.853
	69	1	2.863	0.868	-1.996	0.541	0.402	0.831
	70	1	2.852	0.747	-2.105	0.549	0.395	0.805
	71	1	1.202	0.581	-0.621	0.53	0.409	0.856
	72	1	1.518	0.787	-0.731	0.518	0.423	0.906
	73	1	2.852	0.747	-2.105	0.549	0.395	0.805
	74	1	2.844	0.671	-2.173	0.555	0.388	0.783
	75	1	0.67	0.897	0.227	0.466	0.472	1.105
	76	1	2.44	0.71	-1.73	0.544	0.398	0.817
	77	1	2.852	0.747	-2.105	0.549	0.395	0.805
	78	1	2.863	0.868	-1.996	0.541	0.402	0.831
	79	1	1.963	0.729	-1.234	0.533	0.409	0.854
	80	1	1.26	0.627	-0.634	0.525	0.415	0.874
	81	1	2.863	0.868	-1.996	0.541	0.402	0.831
	82	1	0.67	0.897	0.227	0.466	0.472	1.105
	83	1	1.769	22.495	20.726	0.011	0.971	41.43
	84	1	1.948	0.55	-1.398	0.557	0.385	0.771
	85	1	0.67	0.897	0.227	0.466	0.472	1.105
	86	1	0.996	7.104	6.108	0.082	0.884	9.41
	87	1	4.032	27.872	23.839	0.039	0.924	15.001
	88	1	2.83	0.582	-2.248	0.567	0.376	0.745
	89	1	2.852	0.747	-2.105	0.549	0.395	0.805
	90	1	0.905	0.757	-0.148	0.496	0.443	0.981
	91	1	2.44	0.71	-1.73	0.544	0.398	0.817
	92	1	3.609	39.328	35.719	0.012	0.96	29.841
	93	1	2.844	0.671	-2.173	0.555	0.388	0.783
	94	1	0.878	0.696	-0.183	0.499	0.439	0.967
	95	1	1.518	0.787	-0.731	0.518	0.423	0.906
	96	1	2.844	0.671	-2.173	0.555	0.388	0.783
	97	1	30.314	0.967	-29.347	0.995	0.001	0.001
	98	1	1.549	17.823	16.274	0.018	0.961	30.07
	99	1	0.904	0.9	-0.004	0.487	0.452	1.019
	100	1	0.878	0.696	-0.183	0.499	0.439	0.967
	101	1	0.67	0.897	0.227	0.466	0.472	1.105
	102	1	2.863	0.868	-1.996	0.541	0.402	0.831
	103	1	0.904	0.9	-0.004	0.487	0.452	1.019
	104	1	1.958	0.648	-1.31	0.541	0.401	0.826
	105	1	2.866	0.908	-1.958	0.54	0.404	0.837
	106	1	1.787	1.28	-0.507	0.504	0.439	0.964
	107	1	2.852	0.747	-2.105	0.549	0.395	0.805
	108	1	1.518	0.787	-0.731	0.518	0.423	0.906
	109	1	2.829	0.577	-2.253	0.568	0.375	0.742
	110	1	1.953	0.599	-1.354	0.547	0.394	0.803
	111	1	2.852	0.747	-2.105	0.549	0.395	0.805
	112	1	1.962	0.709	-1.253	0.535	0.407	0.848
	113	1	1.943	0.512	-1.431	0.567	0.374	0.738
	114	1	1.962	0.709	-1.253	0.535	0.407	0.848
	115	1	2.306	0.817	-1.489	0.534	0.409	0.853
	116	1	2.44	0.71	-1.73	0.544	0.398	0.817
	117	1	1.268	0.645	-0.623	0.522	0.417	0.884
	118	1	2.866	0.908	-1.958	0.54	0.404	0.837
	119	1	1.953	0.599	-1.354	0.547	0.394	0.803
	120	1	1.95	0.566	-1.384	0.553	0.388	0.783
	121	1	0.74	0.509	-0.231	0.521	0.415	0.876
	122	1	0.743	0.774	0.031	0.482	0.456	1.036
	123	1	1.962	0.709	-1.253	0.535	0.407	0.848
	124	1	2.863	0.868	-1.996	0.541	0.402	0.831
	125	1	1.943	0.512	-1.431	0.567	0.374	0.738
	126	1	1.943	0.512	-1.431	0.567	0.374	0.738
	127	1	1.242	1.193	-0.049	0.491	0.45	1.01
	128	1	1.27	0.706	-0.564	0.516	0.424	0.908
	129	1	2.863	0.868	-1.996	0.541	0.402	0.831
	130	1	1.276	0.954	-0.322	0.501	0.44	0.968
	131	1	1.95	0.566	-1.384	0.553	0.388	0.783
	132	1	1.034	18.451	17.417	0.008	0.979	58.346
	133	1	3.067	27.288	24.22	0.024	0.948	22.68
	134	1	2.863	0.868	-1.996	0.541	0.402	0.831
	135	1	0.743	0.774	0.031	0.482	0.456	1.036
	136	1	1.962	0.709	-1.253	0.535	0.407	0.848
	137	1	3.005	1.78	-1.225	0.347	0.6	1.848
	138	1	0.9	0.51	-0.391	0.534	0.403	0.835
	139	1	2.852	0.747	-2.105	0.549	0.395	0.805
	140	1	1.958	0.648	-1.31	0.541	0.401	0.826
	141	1	2.236	4.964	2.728	0.247	0.704	2.932
	142	1	0.817	0.856	0.039	0.483	0.456	1.033
	143	1	2.306	0.817	-1.489	0.534	0.409	0.853
	144	1	2.852	0.747	-2.105	0.549	0.395	0.805
	145	1	0.905	0.757	-0.148	0.496	0.443	0.981
	146	1	2.863	0.868	-1.996	0.541	0.402	0.831
	147	1	1.262	0.678	-0.584	0.519	0.421	0.896
	148	1	2.44	0.71	-1.73	0.544	0.398	0.817
	149	1	4.185	40.604	36.419	0.013	0.953	24.964
	150	1	2.863	0.868	-1.996	0.541	0.402	0.831
	151	1	0.741	0.563	-0.178	0.507	0.43	0.931
	152	1	2.83	0.582	-2.248	0.567	0.376	0.745
	153	1	3.962	30.472	26.509	0.032	0.932	17.052
	154	1	2.863	0.868	-1.996	0.541	0.402	0.831
	155	1	1.962	0.709	-1.253	0.535	0.407	0.848
	156	1	1.966	0.763	-1.202	0.53	0.412	0.863
	157	1	2.829	0.577	-2.253	0.568	0.375	0.742
	158	1	0.817	0.856	0.039	0.483	0.456	1.033
	159	1	2.44	0.71	-1.73	0.544	0.398	0.817
	160	1	1.276	0.954	-0.322	0.501	0.44	0.968
	161	1	0.878	0.695	-0.183	0.499	0.439	0.966
	162	1	1.963	0.729	-1.234	0.533	0.409	0.854
	163	1	2.829	0.577	-2.253	0.568	0.375	0.742
	164	1	1.966	0.763	-1.202	0.53	0.412	0.863
	165	1	1.518	0.787	-0.731	0.518	0.423	0.906
	166	1	0.878	0.695	-0.183	0.499	0.439	0.966
	167	1	1.953	0.599	-1.354	0.547	0.394	0.803
	168	1	1.943	0.512	-1.431	0.567	0.374	0.738
	169	1	1.509	0.595	-0.915	0.537	0.403	0.835
	170	1	2.863	0.868	-1.996	0.541	0.402	0.831
	171	1	2.863	0.868	-1.996	0.541	0.402	0.831
	172	1	2.83	0.582	-2.248	0.567	0.376	0.745
	173	1	1.518	0.787	-0.731	0.518	0.423	0.906
	174	1	1.27	0.706	-0.564	0.516	0.424	0.908
	175	1	0.67	0.897	0.227	0.466	0.472	1.105
	176	1	1.27	0.706	-0.564	0.516	0.424	0.908
	177	1	2.826	0.561	-2.266	0.571	0.372	0.732
	178	1	1.276	0.954	-0.322	0.501	0.44	0.968
	179	1	2.863	0.868	-1.996	0.541	0.402	0.831
	180	1	2.829	0.577	-2.253	0.568	0.375	0.742
	181	1	3.389	0.574	-2.815	0.578	0.367	0.715
	182	1	0.903	0.596	-0.307	0.514	0.425	0.911
	183	1	1.966	0.763	-1.202	0.53	0.412	0.863
	184	1	1.95	0.566	-1.384	0.553	0.388	0.783
	185	1	1.518	0.787	-0.731	0.518	0.423	0.906
	186	1	1.276	0.954	-0.322	0.501	0.44	0.968
	187	1	1.276	0.954	-0.322	0.501	0.44	0.968
	188	1	1.268	0.645	-0.623	0.522	0.417	0.884
	189	1	1.203	0.711	-0.492	0.514	0.426	0.916
	190	1	1.242	1.193	-0.049	0.491	0.45	1.01
	191	1	1.265	0.752	-0.513	0.513	0.428	0.922
	192	1	2.306	0.817	-1.489	0.534	0.409	0.853
	193	1	2.829	0.577	-2.253	0.568	0.375	0.742
	194	1	2.83	0.582	-2.248	0.567	0.376	0.745
	195	1	2.829	0.577	-2.253	0.568	0.375	0.742
	196	1	1.276	0.954	-0.322	0.501	0.44	0.968
	197	1	1.466	0.569	-0.897	0.54	0.4	0.822
	198	1	1.518	0.787	-0.731	0.518	0.423	0.906
	199	1	1.95	0.566	-1.384	0.553	0.388	0.783
	200	1	1.509	0.595	-0.915	0.537	0.403	0.835
	201	1	1.266	0.597	-0.669	0.529	0.41	0.859
	202	1	1.518	0.787	-0.731	0.518	0.423	0.906
	203	1	0.67	0.897	0.227	0.466	0.472	1.105
	204	1	1.242	1.193	-0.049	0.491	0.45	1.01
	205	1	2.863	0.868	-1.996	0.541	0.402	0.831
	206	1	2.852	0.747	-2.105	0.549	0.395	0.805
	207	1	2.83	0.582	-2.248	0.567	0.376	0.745
	208	1	1.276	0.954	-0.322	0.501	0.44	0.968
	209	1	2.44	0.71	-1.73	0.544	0.398	0.817
	210	1	2.852	0.747	-2.105	0.549	0.395	0.805
	211	1	3.411	0.691	-2.719	0.563	0.382	0.763
	212	1	1.963	0.729	-1.234	0.533	0.409	0.854
	213	1	1.268	0.645	-0.623	0.522	0.417	0.884
	214	1	1.242	1.193	-0.049	0.491	0.45	1.01
	215	1	1.466	0.569	-0.897	0.54	0.4	0.822
	216	1	2.829	0.577	-2.253	0.568	0.375	0.742
	217	1	2.829	0.577	-2.253	0.568	0.375	0.742
	218	1	1.509	0.595	-0.915	0.537	0.403	0.835
	219	1	1.509	0.595	-0.915	0.537	0.403	0.835
	220	1	0.817	0.856	0.039	0.483	0.456	1.033
	221	1	2.83	0.582	-2.248	0.567	0.376	0.745
	222	1	0.742	0.643	-0.099	0.494	0.444	0.985
	223	1	0.817	0.856	0.039	0.483	0.456	1.033
	224	1	2.863	0.868	-1.996	0.541	0.402	0.831
	225	1	1.958	0.648	-1.31	0.541	0.401	0.826
	226	1	0.67	0.897	0.227	0.466	0.472	1.105
	227	1	1.518	0.787	-0.731	0.518	0.423	0.906
	228	1	2.844	0.671	-2.173	0.555	0.388	0.783
	229	1	1.518	0.787	-0.731	0.518	0.423	0.906
	230	1	1.27	0.706	-0.564	0.516	0.424	0.908
	231	1	0.817	0.856	0.039	0.483	0.456	1.033
	232	1	1.509	0.595	-0.915	0.537	0.403	0.835
	233	1	0.878	0.695	-0.183	0.499	0.439	0.966
	234	1	1.27	0.706	-0.564	0.516	0.424	0.908
	235	1	1.466	0.569	-0.897	0.54	0.4	0.822
	236	1	2.852	0.747	-2.105	0.549	0.395	0.805
	237	1	1.962	0.709	-1.253	0.535	0.407	0.848
	238	1	0.878	0.695	-0.183	0.499	0.439	0.966
	239	1	1.518	0.787	-0.731	0.518	0.423	0.906
	240	1	0.876	0.568	-0.308	0.517	0.421	0.897
	241	1	1.518	0.787	-0.731	0.517	0.423	0.907
	242	1	2.44	0.71	-1.73	0.544	0.398	0.817
	243	1	1.962	0.709	-1.253	0.535	0.407	0.848
	244	1	1.943	0.512	-1.431	0.567	0.374	0.738
	245	1	2.852	0.747	-2.105	0.549	0.395	0.805
	246	1	1.963	0.729	-1.234	0.533	0.409	0.854
	247	1	1.963	0.729	-1.234	0.533	0.409	0.854
	248	1	0.878	0.695	-0.183	0.499	0.439	0.966
	249	1	1.264	0.564	-0.7	0.535	0.404	0.837
	250	1	1.265	0.752	-0.513	0.513	0.428	0.922
	251	1	2.306	0.817	-1.489	0.534	0.409	0.853
	252	1	1.242	1.193	-0.049	0.491	0.45	1.01
	253	1	0.904	0.704	-0.2	0.5	0.438	0.963
	254	1	1.518	0.787	-0.731	0.518	0.423	0.906
	255	1	0.878	0.695	-0.183	0.499	0.439	0.966
	256	1	2.826	0.561	-2.266	0.571	0.372	0.732
	257	1	2.44	0.71	-1.73	0.544	0.398	0.817
	258	1	2.866	0.908	-1.958	0.54	0.404	0.837
	259	1	1.262	0.678	-0.584	0.519	0.421	0.896
	260	1	1.466	0.569	-0.897	0.54	0.4	0.822
	261	1	2.852	0.747	-2.105	0.549	0.395	0.805
	262	1	0.898	0.699	-0.199	0.5	0.438	0.963
	263	1	1.558	0.805	-0.753	0.517	0.424	0.907
	264	1	1.558	0.805	-0.753	0.517	0.424	0.907
	265	1	15.966	30.504	14.538	0.301	0.664	2.436
	266	1	1.726	2.397	0.671	0.289	0.657	2.37
	267	1	1.662	0.856	-0.806	0.517	0.424	0.909
	268	1	1.405	1.047	-0.358	0.501	0.44	0.969
	269	1	1.619	0.834	-0.785	0.517	0.424	0.908
	270	1	12.955	0.783	-12.172	0.875	0.099	0.136
	271	1	1.663	0.856	-0.806	0.517	0.424	0.909
	272	1	1.663	0.855	-0.808	0.517	0.424	0.909
	273	1	1.398	0.759	-0.639	0.516	0.425	0.911
	274	1	1.386	0.726	-0.661	0.519	0.422	0.9
	275	1	1.393	0.631	-0.762	0.528	0.412	0.864
	276	1	2.557	0.764	-1.793	0.542	0.401	0.825
	277	1	2.088	0.576	-1.512	0.554	0.388	0.781
	278	1	2.108	0.826	-1.282	0.529	0.413	0.868
	279	1	2.557	0.764	-1.793	0.542	0.401	0.825
	280	1	1.369	1.313	-0.056	0.492	0.45	1.009
	281	1	2.433	0.89	-1.543	0.533	0.41	0.859
	282	1	1.323	0.612	-0.711	0.529	0.411	0.861
	283	1	2.943	0.948	-1.995	0.539	0.405	0.84
	284	1	2.433	0.89	-1.543	0.533	0.41	0.859
	285	1	1.663	0.855	-0.808	0.517	0.424	0.909
	286	1	0.956	0.746	-0.209	0.5	0.439	0.967
	287	1	0.956	0.746	-0.209	0.5	0.439	0.967
	288	1	0.956	0.746	-0.209	0.5	0.439	0.967
	289	1	1.663	0.856	-0.806	0.517	0.424	0.909
	290	1	1.663	0.856	-0.806	0.517	0.424	0.909
	291	1	1.663	0.856	-0.806	0.517	0.424	0.909
	292	1	1.663	0.856	-0.806	0.517	0.424	0.909
	293	1	1.663	0.856	-0.806	0.517	0.424	0.909
	294	1	1.663	0.856	-0.806	0.517	0.424	0.909
	295	1	1.675	1.268	-0.407	0.502	0.44	0.971
